# Supplementary material for: AutoPepVax, a Novel Machine-Learning-Based Program for Vaccine Design: Application to a Pan-Cancer Vaccine Targeting EGFR Missense Mutations
Source: Pharmaceuticals (Basel). 2024 Mar 26;17(4):419. doi: 10.3390/ph17040419 (PMC11053815; doi:10.3390/ph17040419)
Supplement: Supplementary file 1 [file pharmaceuticals-17-00419-s001.zip]

Archive with 3 entries (3 files):
- Supplemental Tables.xlsx
- Supplementary Figures.pdf
- Supplementary PDB Files.zip
