# Supplementary material for: AutoPepVax, a Novel Machine-Learning-Based Program for Vaccine Design: Application to a Pan-Cancer Vaccine Targeting EGFR Missense Mutations
Source: Pharmaceuticals (Basel). 2024 Mar 26;17(4):419. doi: 10.3390/ph17040419 (PMC11053815; doi:10.3390/ph17040419)
Supplement: Supplementary file 1 [file pharmaceuticals-17-00419-s001.zip › Supplemental Tables.xlsx]

## Sheet: Supplementary Table S1
Five-fold Validation of Classification Models
Input Features	Model	PPV	Accuracy	TPR
['Antigenicity', 'Hydropathicity', 'MHCFlurry Rank', 'MHCFlurry WT:MUT Rank', 'NetMHC Stability']	RandomForestClassifier()	0.886894	0.967234	0.898449
['Antigenicity', 'Hydropathicity', 'MHCFlurry Rank', 'MHCFlurry WT:MUT Rank', 'NetMHC Stability']	MLPClassifier(max_iter=1000)	0.870389	0.967226	0.928247
['Immunogenicity', 'Hydropathicity', 'MHCFlurry Rank', 'MHCFlurry WT:MUT Rank', 'NetMHC Stability']	RandomForestClassifier()	0.873757	0.965927	0.901659
['Immunogenicity', 'Hydropathicity', 'MHCFlurry Rank', 'MHCFlurry WT:MUT Rank', 'NetMHC Stability']	MLPClassifier(max_iter=1000)	0.884868	0.965901	0.884993
['NetMHC Rank', 'MHCFlurry WT:MUT Rank', 'NetMHC Stability']	MLPClassifier(max_iter=1000)	0.868081	0.963287	0.894913
['Immunogenicity', 'Hydropathicity', 'NetMHC Rank', 'MHCFlurry WT:MUT Rank', 'NetMHC Stability']	RandomForestClassifier()	0.86355	0.96069	0.871104
['MHCFlurry Rank', 'MHCFlurry WT:MUT Rank', 'NetMHC Stability']	MLPClassifier(max_iter=1000)	0.863174	0.960673	0.90956
['Antigenicity', 'Hydropathicity', 'NetMHC Rank', 'MHCFlurry WT:MUT Rank', 'NetMHC Stability']	RandomForestClassifier()	0.856429	0.960673	0.88658
['Antigenicity', 'Hydropathicity', 'NetMHC Rank', 'MHCFlurry WT:MUT Rank', 'NetMHC Stability']	MLPClassifier(max_iter=1000)	0.842809	0.959391	0.867569
['MHCFlurry Rank', 'MHCFlurry WT:MUT Rank', 'NetMHC Stability']	RandomForestClassifier()	0.892491	0.959374	0.871104
['NetMHC Rank', 'MHCFlurry WT:MUT Rank', 'NetMHC Stability']	RandomForestClassifier()	0.873096	0.95805	0.85368
['Immunogenicity', 'Hydropathicity', 'NetMHC Rank', 'MHCFlurry WT:MUT Rank', 'NetMHC Stability']	MLPClassifier(max_iter=1000)	0.861387	0.955444	0.833045
['NetMHC Rank', 'MHCFlurry WT:MUT Rank', 'NetMHC Stability']	SVC()	0.793435	0.955435	0.936941
['MHCFlurry Rank', 'MHCFlurry WT:MUT Rank', 'NetMHC Stability']	SVC()	0.832098	0.954154	0.871861
['Antigenicity', 'Hydropathicity', 'MHCFlurry Rank', 'MHCFlurry WT:MUT Rank', 'NetMHC Stability']	GaussianNB()	0.898134	0.954102	0.773088
['Immunogenicity', 'Hydropathicity', 'MHCFlurry Rank', 'MHCFlurry WT:MUT Rank', 'NetMHC Stability']	GaussianNB()	0.898134	0.954102	0.773088
['Antigenicity', 'Hydropathicity', 'NetMHC Rank', 'MHCFlurry WT:MUT Rank', 'NetMHC Stability']	GaussianNB()	0.896827	0.952786	0.763564
['Immunogenicity', 'Hydropathicity', 'NetMHC Rank', 'MHCFlurry WT:MUT Rank', 'NetMHC Stability']	GaussianNB()	0.896827	0.952786	0.763564
['Antigenicity', 'Hydropathicity', 'MHCFlurry Rank', 'MHCFlurry WT:MUT Rank', 'NetMHC Stability']	SVC()	0.841929	0.951522	0.837338
['Immunogenicity', 'Hydropathicity', 'MHCFlurry Rank', 'MHCFlurry WT:MUT Rank', 'NetMHC Stability']	SVC()	0.841929	0.951522	0.837338
['MHCFlurry Rank', 'MHCFlurry WT:MUT Rank', 'NetMHC Stability']	GaussianNB()	0.889277	0.951488	0.761977
['NetMHC Rank', 'MHCFlurry WT:MUT Rank', 'NetMHC Stability']	GaussianNB()	0.895875	0.951479	0.752453
['Antigenicity', 'Hydropathicity', 'NetMHC Rank', 'MHCFlurry WT:MUT Rank', 'NetMHC Stability']	SVC()	0.784609	0.950206	0.914719
['Immunogenicity', 'Hydropathicity', 'NetMHC Rank', 'MHCFlurry WT:MUT Rank', 'NetMHC Stability']	SVC()	0.784609	0.950206	0.914719

## Sheet: Supplementary Table S2
Five-fold Validation of Regression Models
Input Features	Model	AUC of ROC
['MHCFlurry Rank', 'MHCFlurry WT:MUT Rank', 'NetMHC Stability']	LogisticRegression	0.991526
['Antigenicity', 'Hydropathicity', 'MHCFlurry Rank', 'MHCFlurry WT:MUT Rank', 'NetMHC Stability']	LogisticRegression	0.991453
['Immunogenicity', 'Hydropathicity', 'MHCFlurry Rank', 'MHCFlurry WT:MUT Rank', 'NetMHC Stability']	LogisticRegression	0.991271
['NetMHC Rank', 'MHCFlurry WT:MUT Rank', 'NetMHC Stability']	LogisticRegression	0.989644
['Immunogenicity', 'Hydropathicity', 'NetMHC Rank', 'MHCFlurry WT:MUT Rank', 'NetMHC Stability']	LogisticRegression	0.989614
['Antigenicity', 'Hydropathicity', 'NetMHC Rank', 'MHCFlurry WT:MUT Rank', 'NetMHC Stability']	LogisticRegression	0.989594
['MHCFlurry Rank', 'MHCFlurry WT:MUT Rank', 'NetMHC Stability']	LinearRegression	0.989361
['NetMHC Rank', 'MHCFlurry WT:MUT Rank', 'NetMHC Stability']	LinearRegression	0.988192
['MHCFlurry Rank', 'MHCFlurry WT:MUT Rank', 'NetMHC Stability']	RandomForestRegressor	0.98322
['Antigenicity', 'Hydropathicity', 'MHCFlurry Rank', 'MHCFlurry WT:MUT Rank', 'NetMHC Stability']	RandomForestRegressor	0.983114
['Immunogenicity', 'Hydropathicity', 'NetMHC Rank', 'MHCFlurry WT:MUT Rank', 'NetMHC Stability']	LinearRegression	0.982834
['Immunogenicity', 'Hydropathicity', 'MHCFlurry Rank', 'MHCFlurry WT:MUT Rank', 'NetMHC Stability']	RandomForestRegressor	0.98273
['Antigenicity', 'Hydropathicity', 'NetMHC Rank', 'MHCFlurry WT:MUT Rank', 'NetMHC Stability']	LinearRegression	0.981006
['Antigenicity', 'Hydropathicity', 'MHCFlurry Rank', 'MHCFlurry WT:MUT Rank', 'NetMHC Stability']	LinearRegression	0.98069
['Immunogenicity', 'Hydropathicity', 'MHCFlurry Rank', 'MHCFlurry WT:MUT Rank', 'NetMHC Stability']	LinearRegression	0.980431
['NetMHC Rank', 'MHCFlurry WT:MUT Rank', 'NetMHC Stability']	RandomForestRegressor	0.978881
['Immunogenicity', 'Hydropathicity', 'NetMHC Rank', 'MHCFlurry WT:MUT Rank', 'NetMHC Stability']	RandomForestRegressor	0.978511
['Antigenicity', 'Hydropathicity', 'NetMHC Rank', 'MHCFlurry WT:MUT Rank', 'NetMHC Stability']	RandomForestRegressor	0.978346
['Immunogenicity', 'Hydropathicity', 'MHCFlurry Rank', 'MHCFlurry WT:MUT Rank', 'NetMHC Stability']	GradientBoostingRegressor	0.976122
['Antigenicity', 'Hydropathicity', 'MHCFlurry Rank', 'MHCFlurry WT:MUT Rank', 'NetMHC Stability']	GradientBoostingRegressor	0.963852
['MHCFlurry Rank', 'MHCFlurry WT:MUT Rank', 'NetMHC Stability']	GradientBoostingRegressor	0.96079
['Immunogenicity', 'Hydropathicity', 'NetMHC Rank', 'MHCFlurry WT:MUT Rank', 'NetMHC Stability']	GradientBoostingRegressor	0.957025
['NetMHC Rank', 'MHCFlurry WT:MUT Rank', 'NetMHC Stability']	GradientBoostingRegressor	0.954241
['Antigenicity', 'Hydropathicity', 'NetMHC Rank', 'MHCFlurry WT:MUT Rank', 'NetMHC Stability']	GradientBoostingRegressor	0.953669

## Sheet: Supplemental Table S3
Muations Analyzed by Cancer
Cancer	Total MHC I-restricted Epitope-HLA Allele Pairs	Total Filtered MHC I-restricted Epitope-HLA Allele Pairs	Total MHC II-restriced Epitope HLA allele pairs	Total Filtered MHC II-restricted Epitope-HLA Allele Pairs	Missense Mutations
Glioblastoma Multiforme	4104	38	14256	7	L62R, R108K, R222C, A289D, A289T, A289V, G598V, V774M
Colorectal Adenocarcinoma	31671	202	108081	263	A16T, K28N, T39M, R98Q, P100H, G131R, L140V, V148M, R165Q, R222C, V292M, G305S, G339R, T354M, V398I, T415M, V441D, S442R, R451C, S464L, G465R, G465E, K467T, I491K, I491M, S492R, R527Q, R574W, A583T, G588S, P631S, P644L, R671C, L707S, E709K, T710A, E711V, F712S, G719S, S720P, G724S, P753L, N756S, S768G, M793I, F795S, V843I, G857R, G863V, A864V, R932C, R958H, D1009N, V1010M, S1045F, P1059L, Y1069C,…
Lung Adenocarcinoma	5643	101	19601	114	G779F, G598V, L858R, L861Q, S768I, T790M, G719A, R521K, G719S, G719C, E709K
Head and Neck Squamous Cell Carcinoma	7695	27	26730	46	L38V, M178I, G203E, D191N, S229C, A289T, P373Q, A419P, I475V, G503S, R521K, G588S, F712L, E872G, E967A

## Sheet: Supplemental Table S4
LUAD MHC I-restricted Epitope-HLA Pair Data
Sequence	Wild Type Seqeunce	Cancer	Mutation	Allele	Immunogenicity	Alternative Immunogenicity	Antigenicity	Half-life	Toxicity	Allergenicity	Isoelectric Point	Instability Index	Aliphatic Index	Gravy Score	Hydropathicity	MHCFlurry Binding	MHCFlurry Rank	MHCFlurry WT:MUT Rank	NetMHC Binding	NetMHC Rank	NetMHC Stability	Score	ID
HVKITDFGR	HVKITDFGL	LUAD	L858R	HLA-A*33:01	0.2412	0.949272	1.3227	3.5	Non-Toxin	PROBABLE ALLERGEN	8.75	-12.12	75.56	-0.522	2.7	42.2527	0.049875	118.153	76.87	0.17	2.91	0.708109	1
RILKKTEFK	RILKETEFK	LUAD	E709K	HLA-A*11:01	-0.24116	0.226312	1.3801	1	Non-Toxin	PROBABLE NON-ALLERGEN	10.29	25.56	86.67	-1.033	-9.2	33.4203	0.084	1.0372	30.1	0.15	15.99	0.587429	1
NPHVCRLLF	NPHVCRLLG	LUAD	G779F	HLA-B*53:01	0.03242	0.776648	0.1026	1.4	Non-Toxin	PROBABLE ALLERGEN	8.26	5.69	118.89	0.478	9.8	80.305	0.10025	59.3766	116.5	0.1	3.01	0.523708	1
RILKKTEFK	RILKETEFK	LUAD	E709K	HLA-A*03:01	-0.24116	0.541252	1.3801	1	Non-Toxin	PROBABLE NON-ALLERGEN	10.29	25.56	86.67	-1.033	-9.2	28.8111	0.023125	2.78378	29.14	0.08	10.64	0.49108	1
LLFICLTSTV	LLGICLTSTV	LUAD	G779F	HLA-A*02:01	0.02822	0.427454	0.094	5.5	Non-Toxin	PROBABLE NON-ALLERGEN	5.52	28.26	185	2.32	8.6	30.4042	0.198625	3.06042	21.23	0.19	9.27	0.464544	1
HVKITDFGR	HVKITDFGL	LUAD	L858R	HLA-A*68:01	0.2412	0.896687	1.3227	3.5	Non-Toxin	PROBABLE ALLERGEN	8.75	-12.12	75.56	-0.522	2.7	35.279	0.15325	45.9062	16.78	0.16	1.66	0.454909	1
NPHVCRLLF	NPHVCRLLG	LUAD	G779F	HLA-B*35:01	0.03242	0.551536	0.1026	1.4	Non-Toxin	PROBABLE ALLERGEN	8.26	5.69	118.89	0.478	9.8	50.8815	0.11425	42.6827	90.82	0.15	1.16	0.43542	1
ASGAFGTVYK	GSGAFGTVYK	LUAD	G719A	HLA-A*11:01	0.26659	0.396675	0.3238	4.4	Non-Toxin	PROBABLE ALLERGEN	8.63	-15.52	49	0.31	6.4	26.6757	0.0305	2.37705	6.79	0.02	6.93	0.418804	1
QALLRILKK	QALLRILKE	LUAD	E709K	HLA-A*30:01	0.02556	0.945323	0.3776	0.8	Non-Toxin	PROBABLE ALLERGEN	11.17	42.26	184.44	0.211	3.7	128.039	0.311125	41.2093	608.88	2.1	0.52	0.417157	1
HVKITDFGR	HVKITDFGL	LUAD	L858R	HLA-A*31:01	0.2412	0.949272	1.3227	3.5	Non-Toxin	PROBABLE ALLERGEN	8.75	-12.12	75.56	-0.522	2.7	56.9056	0.24625	36.1472	20.91	0.14	1.2	0.414593	1
QALLRILKK	QALLRILKE	LUAD	E709K	HLA-A*11:01	0.02556	0.725309	0.3776	0.8	Non-Toxin	PROBABLE ALLERGEN	11.17	42.26	184.44	0.211	3.7	71.3792	0.366125	36.7876	160.75	0.64	1.12	0.414259	1
LLFICLTSTV	LLGICLTSTV	LUAD	G779F	HLA-A*02:03	0.02822	0.728045	0.094	5.5	Non-Toxin	PROBABLE NON-ALLERGEN	5.52	28.26	185	2.32	8.6	16.4183	0.122875	3.06409	6.52	0.08	6.24	0.407144	1
ILDEAYVMAI	ILDEAYVMAS	LUAD	S768I	HLA-A*02:01	0.05597	0.863758	0.4937	20	Non-Toxin	PROBABLE ALLERGEN	3.67	40.6	166	1.42	4.9	85.5387	0.545	5.10665	21	0.19	5.77	0.401696	1
LASGAFGTVY	LGSGAFGTVY	LUAD	G719A	HLA-B*15:01	0.22128	0.88344	-0.0121	5.5	Non-Toxin	PROBABLE NON-ALLERGEN	5.52	-15.52	88	1.08	7.3	89.6366	0.33	3.12879	36.24	0.13	5.68	0.395207	1
VLASGAFGTV	VLGSGAFGTV	LUAD	G719A	HLA-A*02:03	0.07881	0.343419	-0.0835	100	Non-Toxin	PROBABLE NON-ALLERGEN	5.49	-7.98	117	1.63	2.3	11.4157	0.0165	4.76515	7.3	0.08	4.99	0.389362	1
RILKKTEFKK	RILKETEFKK	LUAD	E709K	HLA-A*11:01	-0.32575	0.319431	1.316	1	Non-Toxin	PROBABLE NON-ALLERGEN	10.46	24	78	-1.32	-13.1	89.2496	0.454875	0.556472	103.71	0.47	5.54	0.383526	1
LSSGAFGTVY	LGSGAFGTVY	LUAD	G719S	HLA-B*15:01	0.22128	0.802923	0.053	5.5	Non-Toxin	PROBABLE NON-ALLERGEN	5.52	3.74	78	0.82	7.3	108.065	0.406	2.5431	35.39	0.12	4.99	0.379634	1
KITDFGRAK	KITDFGLAK	LUAD	L858R	HLA-A*11:01	0.24736	0.729226	1.5994	1.3	Non-Toxin	PROBABLE ALLERGEN	9.99	-8.92	54.44	-0.867	-3.8	48.1433	0.20925	0.192951	101.18	0.46	5.2	0.377576	1
LLFICLTSTV	LLGICLTSTV	LUAD	G779F	HLA-A*02:06	0.02822	0.868022	0.094	5.5	Non-Toxin	PROBABLE NON-ALLERGEN	5.52	28.26	185	2.32	8.6	46.3232	0.3705	2.30567	56.8	0.5	4.83	0.376069	1
LASGAFGTVY	LGSGAFGTVY	LUAD	G719A	HLA-B*53:01	0.22128	0.923918	-0.0121	5.5	Non-Toxin	PROBABLE NON-ALLERGEN	5.52	-15.52	88	1.08	7.3	841.008	0.811875	3.46112	4248.49	1.5	4.65	0.373226	1
KQLGAEEKEY	KLLGAEEKEY	LUAD	L861Q	HLA-B*15:01	0.13685	0.963048	0.8073	1.3	Non-Toxin	PROBABLE ALLERGEN	4.79	56.79	49	-1.79	-13	39.6714	0.048875	3.23785	525.53	1.3	4.26	0.370347	1
KIKVLSSGAF	KIKVLGSGAF	LUAD	G719S	HLA-B*15:01	-0.30463	0.912603	0.7808	1.3	Non-Toxin	PROBABLE NON-ALLERGEN	10	-5.7	117	0.73	7.8	219.585	0.70625	0.871681	41.64	0.15	4.29	0.358881	1
KIKVLCSGAF	KIKVLGSGAF	LUAD	G719C	HLA-B*15:01	-0.19603	0.924545	0.5226	1.3	Non-Toxin	PROBABLE NON-ALLERGEN	9.31	-24.96	117	1.06	11.1	480.092	1.10938	0.55493	70.91	0.26	4.44	0.357955	1
RILKKTEFKK	RILKETEFKK	LUAD	E709K	HLA-A*03:01	-0.32575	0.652223	1.316	1	Non-Toxin	PROBABLE NON-ALLERGEN	10.46	24	78	-1.32	-13.1	42.6196	0.11075	1.23251	44.38	0.13	3.79	0.354587	1
SSGAFGTVYK	GSGAFGTVYK	LUAD	G719S	HLA-A*11:01	0.26659	0.397857	0.3717	1.9	Non-Toxin	PROBABLE ALLERGEN	8.31	3.74	39	0.05	6.4	26.7096	0.0305	2.37705	6.36	0.02	3.47	0.352646	1
VLSSGAFGTV	VLGSGAFGTV	LUAD	G719S	HLA-A*02:03	0.01241	0.163882	0.0364	100	Non-Toxin	PROBABLE NON-ALLERGEN	5.49	11.28	107	1.37	2.3	12.0824	0.030625	2.56735	13.33	0.2	3.31	0.350187	1
VLCSGAFGTV	VLGSGAFGTV	LUAD	G719C	HLA-A*02:03	0.04861	0.298611	-0.3011	100	Non-Toxin	PROBABLE NON-ALLERGEN	5.49	-7.98	107	1.7	2.3	13.2189	0.0525	1.49762	18.57	0.3	3.43	0.348946	1
KIKVLASGAF	KIKVLGSGAF	LUAD	G719A	HLA-B*15:01	-0.10543	0.942022	0.4795	1.3	Non-Toxin	PROBABLE ALLERGEN	10	-24.96	127	0.99	10.4	290.77	0.848	0.725973	46.53	0.18	3.66	0.345392	1
ILDEAYVMAI	ILDEAYVMAS	LUAD	S768I	HLA-A*02:06	0.05597	0.942863	0.4937	20	Non-Toxin	PROBABLE ALLERGEN	3.67	40.6	166	1.42	4.9	118.951	0.759125	6.12103	96.38	0.77	2.73	0.345295	1
LASGAFGTVY	LGSGAFGTVY	LUAD	G719A	HLA-B*35:01	0.22128	0.565153	-0.0121	5.5	Non-Toxin	PROBABLE NON-ALLERGEN	5.52	-15.52	88	1.08	7.3	55.4149	0.1315	7.45722	78.47	0.14	2.28	0.345265	1
VLASGAFGTV	VLGSGAFGTV	LUAD	G719A	HLA-A*02:01	0.07881	0.663809	-0.0835	100	Non-Toxin	PROBABLE NON-ALLERGEN	5.49	-7.98	117	1.63	2.3	22.8046	0.128	2.57812	25.2	0.22	3.08	0.345149	1
RAKLLGAEEK	LAKLLGAEEK	LUAD	L858R	HLA-A*30:01	0.12087	0.726872	1.3927	1	Non-Toxin	PROBABLE NON-ALLERGEN	8.59	24.62	98	-0.85	2	355.802	0.67	6.8056	50.4	0.26	2.55	0.344636	1
QHVKITDFGR	QHVKITDFGL	LUAD	L858R	HLA-A*33:01	0.10328	0.922547	1.3642	0.8	Non-Toxin	PROBABLE ALLERGEN	8.75	-9.91	68	-0.82	-1.2	601.454	0.913375	20.0334	958.96	1.4	0.34	0.342545	1
VVMGENNTLV	GVMGENNTLV	LUAD	G598V	HLA-A*02:06	0.08849	0.891876	1.2778	100	Non-Toxin	PROBABLE NON-ALLERGEN	4	-7.03	126	0.67	-7.8	45.6493	0.362625	1.13995	223.31	1.6	3.19	0.341077	1
LTSTVQLIM	LTSTVQLIT	LUAD	T790M	HLA-B*53:01	-0.01508	0.815923	-0.3802	5.5	Non-Toxin	PROBABLE NON-ALLERGEN	5.52	8.89	162.22	1.389	8.3	7144.44	2.66	8.25775	3694.31	1.4	2.69	0.338124	1
KITDFGRAK	KITDFGLAK	LUAD	L858R	HLA-A*03:01	0.24736	0.970058	1.5994	1.3	Non-Toxin	PROBABLE ALLERGEN	9.99	-8.92	54.44	-0.867	-3.8	46.9085	0.140375	0.238646	72.17	0.21	3.1	0.338044	1
VVMGENNTLV	GVMGENNTLV	LUAD	G598V	HLA-A*02:03	0.08849	0.421841	1.2778	100	Non-Toxin	PROBABLE NON-ALLERGEN	4	-7.03	126	0.67	-7.8	28.6333	0.339125	1.14523	146.68	1.8	2.96	0.336859	1
AIVDNPHVCR	ASVDNPHVCR	LUAD	S768I	HLA-A*31:01	0.05241	0.88081	0.4735	4.4	Non-Toxin	PROBABLE NON-ALLERGEN	6.78	-17.4	107	0.09	-5.1	101.883	0.470125	1.27094	176.4	1.1	2.91	0.335393	1
RILKKTEFK	RILKETEFK	LUAD	E709K	HLA-A*30:01	-0.24116	0.753504	1.3801	1	Non-Toxin	PROBABLE NON-ALLERGEN	10.29	25.56	86.67	-1.033	-9.2	27.0718	0.012125	3.43299	50.78	0.26	2.29	0.333551	1
VVMGENNTLV	GVMGENNTLV	LUAD	G598V	HLA-A*02:01	0.08849	0.446945	1.2778	100	Non-Toxin	PROBABLE NON-ALLERGEN	4	-7.03	126	0.67	-7.8	107.875	0.637125	0.877575	557.96	2.4	2.89	0.332609	1
RILKKTEFK	RILKETEFK	LUAD	E709K	HLA-A*31:01	-0.24116	0.753504	1.3801	1	Non-Toxin	PROBABLE NON-ALLERGEN	10.29	25.56	86.67	-1.033	-9.2	58.4437	0.25275	2.2547	68.84	0.48	2.52	0.332554	1
VQLIMQLMPF	VQLITQLMPF	LUAD	T790M	HLA-B*15:01	-0.3186	0.908281	0.1287	100	Non-Toxin	PROBABLE NON-ALLERGEN	5.49	64.66	146	1.43	7	1058.91	1.5925	0.590816	12.71	0.03	3.27	0.332351	1
VLSSGAFGTV	VLGSGAFGTV	LUAD	G719S	HLA-A*02:01	0.01241	0.618675	0.0364	100	Non-Toxin	PROBABLE NON-ALLERGEN	5.49	11.28	107	1.37	2.3	25.1864	0.150625	2.19087	49.61	0.42	2.45	0.331721	1
LSSGAFGTVY	LGSGAFGTVY	LUAD	G719S	HLA-A*01:01	0.22128	0.488562	0.053	5.5	Non-Toxin	PROBABLE NON-ALLERGEN	5.52	3.74	78	0.82	7.3	82.6204	0.107875	11.9676	287.64	0.15	0.78	0.331018	1
VLCSGAFGTV	VLGSGAFGTV	LUAD	G719C	HLA-A*02:01	0.04861	0.708369	-0.3011	100	Non-Toxin	PROBABLE NON-ALLERGEN	5.49	-7.98	107	1.7	2.3	28.5217	0.181125	1.82195	85.44	0.65	2.44	0.330152	1
VMAIVDNPHV	VMASVDNPHV	LUAD	S768I	HLA-A*02:01	0.21187	0.474906	1.1198	100	Non-Toxin	PROBABLE NON-ALLERGEN	5.08	-5.06	136	0.9	-3.1	63.9924	0.4365	0.623139	127.34	0.9	2.72	0.329944	1
VVMGENNTL	GVMGENNTL	LUAD	G598V	HLA-B*15:01	0.08573	0.924967	1.4047	100	Non-Toxin	PROBABLE NON-ALLERGEN	4	-8.92	107.78	0.278	-11.6	318.441	0.89525	1.20637	3012.81	4.1	2.73	0.328802	1
ASGAFGTVY	GSGAFGTVY	LUAD	G719A	HLA-B*15:01	0.25315	0.844755	0.134	4.4	Non-Toxin	PROBABLE ALLERGEN	5.57	-18.36	54.44	0.778	7.7	73.9859	0.254125	1.44171	111.9	0.39	2.43	0.328252	1
QLIMQLMPF	QLITQLMPF	LUAD	T790M	HLA-B*15:01	-0.41142	0.774195	0.2012	0.8	Non-Toxin	PROBABLE NON-ALLERGEN	5.52	70.73	130	1.122	2.5	97.7039	0.366375	0.483794	14.74	0.04	2.62	0.328076	1
ILDEAYVMAI	ILDEAYVMAS	LUAD	S768I	HLA-A*02:03	0.05597	0.786339	0.4937	20	Non-Toxin	PROBABLE ALLERGEN	3.67	40.6	166	1.42	4.9	139.388	0.9465	5.44057	84.41	1.3	1.91	0.326165	1
VMAIVDNPH	VMASVDNPH	LUAD	S768I	HLA-B*15:01	0.19576	0.392777	1.3434	100	Non-Toxin	PROBABLE NON-ALLERGEN	5.08	-6.73	118.89	0.533	0.1	1147.35	1.64437	0.565792	618.73	1.5	2.8	0.322925	1
LLFICLTST	LLGICLTST	LUAD	G779F	HLA-A*02:01	0.04508	0.230669	-0.058	5.5	Non-Toxin	PROBABLE NON-ALLERGEN	5.52	30.29	173.33	2.111	9.3	89.9053	0.56775	2.12483	135.55	0.93	2.12	0.322313	1
LASGAFGTV	LGSGAFGTV	LUAD	G719A	HLA-A*68:02	0.17998	0.316054	-0.1184	5.5	Non-Toxin	PROBABLE NON-ALLERGEN	5.52	-9.98	97.78	1.344	3.1	32.9099	0.083625	12.3094	72.48	0.39	0.24	0.321942	1
NPHVCRLLF	NPHVCRLLG	LUAD	G779F	HLA-B*07:02	0.03242	0.427062	0.1026	1.4	Non-Toxin	PROBABLE ALLERGEN	8.26	5.69	118.89	0.478	9.8	67.8154	0.2095	9.54714	92.35	0.21	0.71	0.321318	1
LTSTVQLIM	LTSTVQLIT	LUAD	T790M	HLA-B*58:01	-0.01508	0.815469	-0.3802	5.5	Non-Toxin	PROBABLE NON-ALLERGEN	5.52	8.89	162.22	1.389	8.3	99.4432	0.251375	9.637	40.61	0.17	0.68	0.320738	1
AIVDNPHVCR	ASVDNPHVCR	LUAD	S768I	HLA-A*11:01	0.05241	0.714012	0.4735	4.4	Non-Toxin	PROBABLE NON-ALLERGEN	6.78	-17.4	107	0.09	-5.1	87.5792	0.444875	1.30318	423.62	1.3	2.06	0.319417	1
LSSGAFGTVY	LGSGAFGTVY	LUAD	G719S	HLA-B*53:01	0.22128	0.901687	0.053	5.5	Non-Toxin	PROBABLE NON-ALLERGEN	5.52	3.74	78	0.82	7.3	5064.84	2.11675	1.32751	12568.9	4.2	2.58	0.317857	1
LASGAFGTV	LGSGAFGTV	LUAD	G719A	HLA-B*51:01	0.17998	0.924114	-0.1184	5.5	Non-Toxin	PROBABLE NON-ALLERGEN	5.52	-9.98	97.78	1.344	3.1	80.956	0.10175	6.78256	1389.4	0.18	0.89	0.316759	1
SSGAFGTVY	GSGAFGTVY	LUAD	G719S	HLA-B*15:01	0.25315	0.802864	0.1903	1.9	Non-Toxin	PROBABLE ALLERGEN	5.24	3.04	43.33	0.489	7.7	79.9481	0.2825	1.2969	108.63	0.38	1.86	0.316698	1
VLASGAFGTV	VLGSGAFGTV	LUAD	G719A	HLA-A*02:06	0.07881	0.755969	-0.0835	100	Non-Toxin	PROBABLE NON-ALLERGEN	5.49	-7.98	117	1.63	2.3	27.2673	0.192625	2.41077	75.7	0.64	1.61	0.316065	1
LTSTVQLIM	LTSTVQLIT	LUAD	T790M	HLA-B*57:01	-0.01508	0.917911	-0.3802	5.5	Non-Toxin	PROBABLE NON-ALLERGEN	5.52	8.89	162.22	1.389	8.3	92.2113	0.43325	6.60762	454.45	0.51	0.96	0.315248	1
LSSGAFGTV	LGSGAFGTV	LUAD	G719S	HLA-A*68:02	0.17998	0.24373	-0.0427	5.5	Non-Toxin	PROBABLE NON-ALLERGEN	5.52	11.42	86.67	1.056	3.1	37.9405	0.105	9.80357	71.92	0.39	0.21	0.313292	1
CSGAFGTVYK	GSGAFGTVYK	LUAD	G719C	HLA-A*11:01	0.26659	0.489312	0.0421	1.2	Non-Toxin	PROBABLE ALLERGEN	8.2	-15.52	39	0.38	6.4	39.42	0.134875	0.537535	20.03	0.09	1.73	0.312832	1
LTSTVQLIM	LTSTVQLIT	LUAD	T790M	HLA-B*35:01	-0.01508	0.695955	-0.3802	5.5	Non-Toxin	PROBABLE NON-ALLERGEN	5.52	8.89	162.22	1.389	8.3	3439.19	2.2245	10.0545	971.55	0.74	0.91	0.31279	1
LIMQLMPFGC	LITQLMPFGC	LUAD	T790M	HLA-A*02:06	-0.2472	0.671603	0.4484	5.5	Non-Toxin	PROBABLE ALLERGEN	5.52	64.66	117	1.57	3	4506.5	3.54675	2.81867	1904.22	5.9	2.53	0.311713	1
VLCSGAFGTV	VLGSGAFGTV	LUAD	G719C	HLA-A*02:06	0.04861	0.777047	-0.3011	100	Non-Toxin	PROBABLE NON-ALLERGEN	5.49	-7.98	107	1.7	2.3	31.3214	0.235	1.97606	240.84	1.6	1.45	0.311336	1
VLSSGAFGTV	VLGSGAFGTV	LUAD	G719S	HLA-A*02:06	0.01241	0.585383	0.0364	100	Non-Toxin	PROBABLE NON-ALLERGEN	5.49	11.28	107	1.37	2.3	33.1111	0.252	1.84276	211.77	1.5	1.33	0.308502	1
VMAIVDNPHV	VMASVDNPHV	LUAD	S768I	HLA-A*02:03	0.21187	0.258113	1.1198	100	Non-Toxin	PROBABLE NON-ALLERGEN	5.08	-5.06	136	0.9	-3.1	24.1006	0.26925	0.44429	46.77	0.75	1.55	0.308165	1
KQLGAEEKEY	KLLGAEEKEY	LUAD	L861Q	HLA-B*44:03	0.13685	0.958051	0.8073	1.3	Non-Toxin	PROBABLE ALLERGEN	4.79	56.79	49	-1.79	-13	387.119	0.72075	5.4341	20982.3	8.1	0.87	0.307822	1
ASGAFGTVYK	GSGAFGTVYK	LUAD	G719A	HLA-A*03:01	0.26659	0.592336	0.3238	4.4	Non-Toxin	PROBABLE ALLERGEN	8.63	-15.52	49	0.31	6.4	55.7267	0.19975	1.47184	50.69	0.16	1.31	0.307308	1
LSSGAFGTVY	LGSGAFGTVY	LUAD	G719S	HLA-B*57:01	0.22128	0.675422	0.053	5.5	Non-Toxin	PROBABLE NON-ALLERGEN	5.52	3.74	78	0.82	7.3	124.953	0.61275	4.27907	848.71	0.77	0.98	0.307019	1
LIMQLMPFGC	LITQLMPFGC	LUAD	T790M	HLA-A*02:01	-0.2472	0.536772	0.4484	5.5	Non-Toxin	PROBABLE ALLERGEN	5.52	64.66	117	1.57	3	5190.91	3.57587	2.72339	3411.97	6.4	2.31	0.307004	1
RLLFICLTST	RLLGICLTST	LUAD	G779F	HLA-A*02:01	0.11696	0.195154	0.0278	1	Non-Toxin	PROBABLE NON-ALLERGEN	8.25	28.26	156	1.45	12.1	1037.12	1.77712	0.405219	249.02	1.5	2.03	0.306775	1
AIVDNPHVCR	ASVDNPHVCR	LUAD	S768I	HLA-A*68:01	0.05241	0.901035	0.4735	4.4	Non-Toxin	PROBABLE NON-ALLERGEN	6.78	-17.4	107	0.09	-5.1	45.7766	0.2755	1.11025	139.26	1.2	1.34	0.306213	1
LLFICLTST	LLGICLTST	LUAD	G779F	HLA-A*02:06	0.04508	0.827494	-0.058	5.5	Non-Toxin	PROBABLE NON-ALLERGEN	5.52	30.29	173.33	2.111	9.3	109.958	0.72175	2.27156	225.53	1.6	1.3	0.306032	1
LFICLTSTV	LGICLTSTV	LUAD	G779F	HLA-A*23:01	-0.10225	0.626567	0.2102	5.5	Non-Toxin	PROBABLE ALLERGEN	5.52	30.29	162.22	2.156	4.1	1163.02	1.11237	6.3924	1886.21	1.6	0.71	0.305083	1
IVDNPHVCR	SVDNPHVCR	LUAD	S768I	HLA-A*31:01	0.02368	0.908087	0.3582	20	Non-Toxin	PROBABLE ALLERGEN	6.74	-20.44	107.78	-0.1	-1.6	226.484	0.802125	0.893252	315.91	1.6	1.49	0.304747	1
LLFICLTST	LLGICLTST	LUAD	G779F	HLA-A*02:03	0.04508	0.513595	-0.058	5.5	Non-Toxin	PROBABLE NON-ALLERGEN	5.52	30.29	173.33	2.111	9.3	36.1543	0.430125	1.94042	57.07	0.85	1.14	0.303945	1
MQLMPFGCL	TQLMPFGCL	LUAD	T790M	HLA-B*15:01	-0.0838	0.770505	0.7868	30	Non-Toxin	PROBABLE ALLERGEN	5.27	92.13	86.67	1.244	5.2	141.033	0.513125	2.48136	101.77	0.36	1.08	0.303934	1
KQLGAEEKEY	KLLGAEEKEY	LUAD	L861Q	HLA-B*44:02	0.13685	0.337416	0.8073	1.3	Non-Toxin	PROBABLE ALLERGEN	4.79	56.79	49	-1.79	-13	507.14	0.84875	5.98542	21555.1	9.9	0.57	0.302944	1
ILKKTEFKK	ILKETEFKK	LUAD	E709K	HLA-A*03:01	-0.18215	0.884715	1.1474	20	Non-Toxin	PROBABLE NON-ALLERGEN	10	25.56	86.67	-0.967	-9.2	48.9174	0.153625	0.834825	171.14	0.44	1.14	0.302362	1
IVDNPHVCR	SVDNPHVCR	LUAD	S768I	HLA-A*11:01	0.02368	0.573946	0.3582	20	Non-Toxin	PROBABLE ALLERGEN	6.74	-20.44	107.78	-0.1	-1.6	188.829	0.761	0.723719	495.58	1.4	1.37	0.302201	1
MAIVDNPHV	MASVDNPHV	LUAD	S768I	HLA-B*51:01	0.10979	0.765111	1.2112	30	Non-Toxin	PROBABLE NON-ALLERGEN	5.06	-6.73	118.89	0.533	-7.6	101.632	0.147875	2.04311	1090.59	0.13	0.9	0.301635	1
SSGAFGTVYK	GSGAFGTVYK	LUAD	G719S	HLA-A*68:01	0.26659	0.347459	0.3717	1.9	Non-Toxin	PROBABLE ALLERGEN	8.31	3.74	39	0.05	6.4	52.7332	0.342875	3.19905	26.51	0.29	0.77	0.301456	1
LASGAFGTVY	LGSGAFGTVY	LUAD	G719A	HLA-A*01:01	0.22128	0.424169	-0.0121	5.5	Non-Toxin	PROBABLE NON-ALLERGEN	5.52	-15.52	88	1.08	7.3	277.991	0.363875	3.54792	1164.91	0.37	0.7	0.301076	1
LTSTVQLIM	LTSTVQLIT	LUAD	T790M	HLA-A*01:01	-0.01508	0.453604	-0.3802	5.5	Non-Toxin	PROBABLE NON-ALLERGEN	5.52	8.89	162.22	1.389	8.3	1522.38	1.079	4.06314	2264.64	0.63	0.84	0.30043	1
MAIVDNPHV	MASVDNPHV	LUAD	S768I	HLA-A*02:06	0.10979	0.585936	1.2112	30	Non-Toxin	PROBABLE NON-ALLERGEN	5.06	-6.73	118.89	0.533	-7.6	49.1556	0.391125	1.3736	110.13	0.85	1.03	0.300318	1
AIVDNPHVCR	ASVDNPHVCR	LUAD	S768I	HLA-A*33:01	0.05241	0.88081	0.4735	4.4	Non-Toxin	PROBABLE NON-ALLERGEN	6.78	-17.4	107	0.09	-5.1	226.556	0.5505	1.22048	2136.74	2.2	1.11	0.300259	1
CSGAFGTVY	GSGAFGTVY	LUAD	G719C	HLA-B*15:01	0.25315	0.895099	-0.2096	1.2	Non-Toxin	PROBABLE ALLERGEN	5.52	-18.36	43.33	0.856	7.7	131.571	0.487	0.75231	157.02	0.55	1.16	0.300174	1
KITDFGRAK	KITDFGLAK	LUAD	L858R	HLA-A*30:01	0.24736	0.96461	1.5994	1.3	Non-Toxin	PROBABLE ALLERGEN	9.99	-8.92	54.44	-0.867	-3.8	48.1409	0.078875	0.597464	110.96	0.52	1.03	0.300025	1
RILKKTEFKK	RILKETEFKK	LUAD	E709K	HLA-A*31:01	-0.32575	0.711136	1.316	1	Non-Toxin	PROBABLE NON-ALLERGEN	10.46	24	78	-1.32	-13.1	358.27	1.01037	1.15687	329.72	1.7	1.27	0.299932	1
FICLTSTVQL	GICLTSTVQL	LUAD	G779F	HLA-A*02:01	-0.14826	0.448067	0.3494	1.1	Non-Toxin	PROBABLE ALLERGEN	5.52	28.26	146	1.59	2.3	361.007	1.16862	2.22345	185.64	1.3	1.15	0.299916	1
IVDNPHVCR	SVDNPHVCR	LUAD	S768I	HLA-A*68:01	0.02368	0.759701	0.3582	20	Non-Toxin	PROBABLE ALLERGEN	6.74	-20.44	107.78	-0.1	-1.6	65.2834	0.4395	0.695961	367.62	1.9	1.13	0.299751	1
KIKVLSSGAF	KIKVLGSGAF	LUAD	G719S	HLA-A*30:02	-0.30463	0.874386	0.7808	1.3	Non-Toxin	PROBABLE NON-ALLERGEN	10	-5.7	117	0.73	7.8	2690.18	2.24338	0.88076	1365.37	1.7	1.73	0.299313	1
LSSGAFGTVY	LGSGAFGTVY	LUAD	G719S	HLA-A*30:02	0.22128	0.661575	0.053	5.5	Non-Toxin	PROBABLE NON-ALLERGEN	5.52	3.74	78	0.82	7.3	89.0224	0.24525	2.89857	31.55	0.04	0.66	0.299079	1
VMAIVDNPHV	VMASVDNPHV	LUAD	S768I	HLA-A*02:06	0.21187	0.389601	1.1198	100	Non-Toxin	PROBABLE NON-ALLERGEN	5.08	-5.06	136	0.9	-3.1	72.7384	0.542125	0.582891	249.77	1.7	1.15	0.299065	1
STVQLIMQL	STVQLITQL	LUAD	T790M	HLA-A*02:06	-0.20456	0.912455	-0.112	1.9	Non-Toxin	PROBABLE NON-ALLERGEN	5.24	0.51	162.22	1.078	3.2	34.4978	0.264375	0.930024	213.28	1.5	0.99	0.299028	1
RILKKTEFKK	RILKETEFKK	LUAD	E709K	HLA-A*30:01	-0.32575	0.711136	1.316	1	Non-Toxin	PROBABLE NON-ALLERGEN	10.46	24	78	-1.32	-13.1	110.423	0.268375	1.28971	278.99	1.2	0.93	0.298991	1
ILKKTEFKK	ILKETEFKK	LUAD	E709K	HLA-A*11:01	-0.18215	0.614579	1.1474	20	Non-Toxin	PROBABLE NON-ALLERGEN	10	25.56	86.67	-0.967	-9.2	101.54	0.504875	0.554345	789.11	1.8	1.12	0.298659	1
IVDNPHVCR	SVDNPHVCR	LUAD	S768I	HLA-A*33:01	0.02368	0.908087	0.3582	20	Non-Toxin	PROBABLE ALLERGEN	6.74	-20.44	107.78	-0.1	-1.6	188.549	0.483125	0.919793	1046.96	1.5	1.05	0.298627	1
FICLTSTVQL	GICLTSTVQL	LUAD	G779F	HLA-A*02:06	-0.14826	0.748717	0.3494	1.1	Non-Toxin	PROBABLE ALLERGEN	5.52	28.26	146	1.59	2.3	213.559	1.03362	2.3969	178.97	1.4	1	0.298532	1
MQLMPFGCLL	TQLMPFGCLL	LUAD	T790M	HLA-B*15:01	-0.09718	0.833885	0.8448	30	Non-Toxin	PROBABLE ALLERGEN	5.27	83.92	117	1.5	9	1653.23	1.93275	1.93073	40.77	0.15	1.39	0.298286	1
EPKDCVSCR	EPRDCVSCR	LUAD	R521K	HLA-A*33:01	-0.23244	0.747637	0.2024	1	Non-Toxin	PROBABLE ALLERGEN	6.15	58.13	32.22	-0.956	4.9	135.732	0.377875	1.07741	1053.87	1.5	0.91	0.297178	1
SSGAFGTVY	GSGAFGTVY	LUAD	G719S	HLA-B*35:01	0.25315	0.534905	0.1903	1.9	Non-Toxin	PROBABLE ALLERGEN	5.24	3.04	43.33	0.489	7.7	92.4162	0.27325	3.6839	871.68	0.68	0.44	0.297163	1
LASGAFGTVY	LGSGAFGTVY	LUAD	G719A	HLA-A*30:02	0.22128	0.688659	-0.0121	5.5	Non-Toxin	PROBABLE NON-ALLERGEN	5.52	-15.52	88	1.08	7.3	119.909	0.326625	2.17643	67.97	0.11	0.68	0.296613	1
QLGAEEKEY	LLGAEEKEY	LUAD	L861Q	HLA-B*15:01	0.11862	0.63698	0.8989	0.8	Non-Toxin	PROBABLE ALLERGEN	4.25	35.68	54.44	-1.556	-12.6	164.409	0.581875	0.791407	4354.55	5.4	1	0.296581	1
LSSGAFGTVY	LGSGAFGTVY	LUAD	G719S	HLA-B*35:01	0.22128	0.456014	0.053	5.5	Non-Toxin	PROBABLE NON-ALLERGEN	5.52	3.74	78	0.82	7.3	260.95	0.627125	1.56368	1312.23	0.88	0.88	0.296417	1
KQLGAEEKEY	KLLGAEEKEY	LUAD	L861Q	HLA-A*30:02	0.13685	0.957887	0.8073	1.3	Non-Toxin	PROBABLE ALLERGEN	4.79	56.79	49	-1.79	-13	67.0261	0.162375	1.02232	582.03	0.83	0.8	0.296393	1
KITDFGRAK	KITDFGLAK	LUAD	L858R	HLA-A*31:01	0.24736	0.96461	1.5994	1.3	Non-Toxin	PROBABLE ALLERGEN	9.99	-8.92	54.44	-0.867	-3.8	576.704	1.23862	0.710263	452.17	2	1.23	0.296173	1
RAKLLGAEEK	LAKLLGAEEK	LUAD	L858R	HLA-A*11:01	0.12087	0.235338	1.3927	1	Non-Toxin	PROBABLE NON-ALLERGEN	8.59	24.62	98	-0.85	2	791.33	1.50825	1.96204	1000.79	2	1.11	0.295971	1
CSGAFGTVY	GSGAFGTVY	LUAD	G719C	HLA-B*53:01	0.25315	0.917011	-0.2096	1.2	Non-Toxin	PROBABLE ALLERGEN	5.52	-18.36	43.33	0.856	7.7	4115.49	1.882	2.04696	12243.8	4.1	1.23	0.295946	1
ILKKTEFKK	ILKETEFKK	LUAD	E709K	HLA-A*31:01	-0.18215	0.95777	1.1474	20	Non-Toxin	PROBABLE NON-ALLERGEN	10	25.56	86.67	-0.967	-9.2	134.739	0.580875	1.02862	597.87	2.3	0.88	0.295044	1
VLASGAFGT	VLGSGAFGT	LUAD	G719A	HLA-A*02:01	0.03466	0.751444	-0.1941	100	Non-Toxin	PROBABLE NON-ALLERGEN	5.49	-9.98	97.78	1.344	3	134.54	0.720125	1.67523	458.83	2.2	0.81	0.294787	1
SSGAFGTVYK	GSGAFGTVYK	LUAD	G719S	HLA-A*03:01	0.26659	0.602187	0.3717	1.9	Non-Toxin	PROBABLE ALLERGEN	8.31	3.74	39	0.05	6.4	68.3858	0.268625	1.09446	58.24	0.18	0.72	0.294356	1
CSGAFGTVY	GSGAFGTVY	LUAD	G719C	HLA-A*01:01	0.25315	0.389041	-0.2096	1.2	Non-Toxin	PROBABLE ALLERGEN	5.52	-18.36	43.33	0.856	7.7	189.121	0.26425	2.52318	242.47	0.13	0.46	0.293935	1
LLRILKKTEF	LLRILKETEF	LUAD	E709K	HLA-B*15:01	-0.18182	0.408424	0.9496	5.5	Non-Toxin	PROBABLE NON-ALLERGEN	9.99	58.29	156	0.22	-3.7	2996.32	2.51225	0.776545	378.64	0.97	1.56	0.293871	1
RAKLLGAEEK	LAKLLGAEEK	LUAD	L858R	HLA-A*03:01	0.12087	0.674318	1.3927	1	Non-Toxin	PROBABLE NON-ALLERGEN	8.59	24.62	98	-0.85	2	640.467	1.11575	3.13948	1849.31	2.2	0.65	0.29362	1
ILKKTEFKK	ILKETEFKK	LUAD	E709K	HLA-A*30:01	-0.18215	0.95777	1.1474	20	Non-Toxin	PROBABLE NON-ALLERGEN	10	25.56	86.67	-0.967	-9.2	75.5307	0.164625	0.987851	724.55	2.3	0.65	0.2934	1
MAIVDNPHV	MASVDNPHV	LUAD	S768I	HLA-B*53:01	0.10979	0.581866	1.2112	30	Non-Toxin	PROBABLE NON-ALLERGEN	5.06	-6.73	118.89	0.533	-7.6	1052.55	0.914	1.25301	1610.58	0.66	0.87	0.293255	1
AIVDNPHVCR	ASVDNPHVCR	LUAD	S768I	HLA-A*03:01	0.05241	0.793898	0.4735	4.4	Non-Toxin	PROBABLE NON-ALLERGEN	6.78	-17.4	107	0.09	-5.1	239.351	0.71175	1.82947	3031.81	2.9	0.67	0.292656	1
SSGAFGTVY	GSGAFGTVY	LUAD	G719S	HLA-A*01:01	0.25315	0.371094	0.1903	1.9	Non-Toxin	PROBABLE ALLERGEN	5.24	3.04	43.33	0.489	7.7	192.073	0.267	2.49719	405.34	0.19	0.38	0.292304	1
VVMGENNTL	GVMGENNTL	LUAD	G598V	HLA-B*07:02	0.08573	0.639641	1.4047	100	Non-Toxin	PROBABLE NON-ALLERGEN	4	-8.92	107.78	0.278	-11.6	499.098	0.928	1.38645	4085.17	2.6	0.79	0.292051	1
STVQLIMQL	STVQLITQL	LUAD	T790M	HLA-A*02:01	-0.20456	0.270841	-0.112	1.9	Non-Toxin	PROBABLE NON-ALLERGEN	5.24	0.51	162.22	1.078	3.2	120.754	0.6785	1.1087	2289.15	5	0.74	0.291944	1
VVMGENNTL	GVMGENNTL	LUAD	G598V	HLA-A*02:06	0.08573	0.864282	1.4047	100	Non-Toxin	PROBABLE NON-ALLERGEN	4	-8.92	107.78	0.278	-11.6	137.843	0.826125	1.10425	405.54	2.3	0.79	0.291864	1
VVMGENNTL	GVMGENNTL	LUAD	G598V	HLA-A*02:03	0.08573	0.545957	1.4047	100	Non-Toxin	PROBABLE NON-ALLERGEN	4	-8.92	107.78	0.278	-11.6	137.581	0.94075	1.01435	1548.19	6.3	0.84	0.291741	1
ASGAFGTVY	GSGAFGTVY	LUAD	G719A	HLA-A*30:02	0.25315	0.521445	0.134	4.4	Non-Toxin	PROBABLE ALLERGEN	5.57	-18.36	54.44	0.778	7.7	73.1244	0.18725	1.63551	79.02	0.13	0.44	0.291278	1
NPHVCRLLFI	NPHVCRLLGI	LUAD	G779F	HLA-B*51:01	0.09854	0.874628	0.6514	1.4	Non-Toxin	PROBABLE ALLERGEN	8.26	6.12	146	0.88	12.6	2678.19	1.51637	1.02473	2656.46	0.32	1.01	0.291038	1
ASGAFGTVYK	GSGAFGTVYK	LUAD	G719A	HLA-A*68:01	0.26659	0.304437	0.3238	4.4	Non-Toxin	PROBABLE ALLERGEN	8.63	-15.52	49	0.31	6.4	152.604	0.8665	1.26587	113.92	0.91	0.73	0.290948	1
IKVLSSGAF	IKVLGSGAF	LUAD	G719S	HLA-B*15:01	-0.26313	0.878237	0.4948	20	Non-Toxin	PROBABLE NON-ALLERGEN	8.75	1.99	130	1.244	3.6	1075.44	1.60012	0.809234	946.56	2	1.06	0.290732	1
ASGAFGTVY	GSGAFGTVY	LUAD	G719A	HLA-B*53:01	0.25315	0.825699	0.134	4.4	Non-Toxin	PROBABLE ALLERGEN	5.57	-18.36	54.44	0.778	7.7	5152.76	2.14838	1.79316	24777.6	13	1.07	0.290238	1
STVQLIMQL	STVQLITQL	LUAD	T790M	HLA-A*68:02	-0.20456	0.897711	-0.112	1.9	Non-Toxin	PROBABLE NON-ALLERGEN	5.24	0.51	162.22	1.078	3.2	23.7331	0.038875	0.488746	80.95	0.43	0.52	0.290207	1
MAIVDNPHV	MASVDNPHV	LUAD	S768I	HLA-A*02:01	0.10979	0.521148	1.2112	30	Non-Toxin	PROBABLE NON-ALLERGEN	5.06	-6.73	118.89	0.533	-7.6	239.593	0.970375	1.249	1622.24	4.2	0.7	0.289602	1
VLSSGAFGT	VLGSGAFGT	LUAD	G719S	HLA-A*02:01	-0.03174	0.721619	-0.0557	100	Non-Toxin	PROBABLE NON-ALLERGEN	5.49	11.42	86.67	1.056	3	213.583	0.9235	1.30631	978.95	3.2	0.67	0.289534	1
VLCSGAFGT	VLGSGAFGT	LUAD	G719C	HLA-A*02:01	0.00446	0.802083	-0.4639	100	Non-Toxin	PROBABLE NON-ALLERGEN	5.49	-9.98	86.67	1.422	3	230.292	0.9565	1.26124	1326.84	3.8	0.67	0.289163	1
SSGAFGTVY	GSGAFGTVY	LUAD	G719S	HLA-A*30:02	0.25315	0.545488	0.1903	1.9	Non-Toxin	PROBABLE ALLERGEN	5.24	3.04	43.33	0.489	7.7	78.1668	0.206375	1.48395	78.05	0.13	0.35	0.288945	1
STVQLIMQL	STVQLITQL	LUAD	T790M	HLA-A*26:01	-0.20456	0.559241	-0.112	1.9	Non-Toxin	PROBABLE NON-ALLERGEN	5.24	0.51	162.22	1.078	3.2	265.959	0.135875	0.578657	1320.58	0.34	0.46	0.288672	1
ITDFGLAKQL	ITDFGLAKLL	LUAD	L861Q	HLA-A*01:01	-0.06565	0.617266	-0.0372	20	Non-Toxin	PROBABLE NON-ALLERGEN	5.84	25.14	127	0.47	0.6	360.671	0.443375	0.934875	5929.77	1.6	0.51	0.288625	1
LCSGAFGTVY	LGSGAFGTVY	LUAD	G719C	HLA-B*35:01	0.22128	0.763416	-0.3264	5.5	Non-Toxin	PROBABLE ALLERGEN	5.52	-15.52	78	1.15	7.3	678.681	1.042	0.941099	3805.84	2	0.71	0.288323	1
LASGAFGTVY	LGSGAFGTVY	LUAD	G719A	HLA-B*58:01	0.22128	0.831793	-0.0121	5.5	Non-Toxin	PROBABLE NON-ALLERGEN	5.52	-15.52	88	1.08	7.3	956.415	0.977375	1.91226	639.46	1.1	0.52	0.28821	1
ITDFGRAKL	ITDFGLAKL	LUAD	L858R	HLA-A*01:01	0.11374	0.434257	-0.0038	20	Non-Toxin	PROBABLE NON-ALLERGEN	8.75	-8.92	97.78	-0.011	-4.2	263.914	0.347375	0.709608	3945.21	0.99	0.49	0.288195	1
STVQLIMQL	STVQLITQL	LUAD	T790M	HLA-A*32:01	-0.20456	0.879519	-0.112	1.9	Non-Toxin	PROBABLE NON-ALLERGEN	5.24	0.51	162.22	1.078	3.2	57.8615	0.170625	1.42198	704.5	0.49	0.3	0.28804	1
MAIVDNPHV	MASVDNPHV	LUAD	S768I	HLA-A*68:02	0.10979	0.541466	1.2112	30	Non-Toxin	PROBABLE NON-ALLERGEN	5.06	-6.73	118.89	0.533	-7.6	66.4248	0.22625	0.89779	94.25	0.48	0.36	0.287144	1
STVQLIMQLM	STVQLITQLM	LUAD	T790M	HLA-A*26:01	-0.2539	0.552983	-0.237	1.9	Non-Toxin	PROBABLE NON-ALLERGEN	5.24	1.46	146	1.16	7	5946.67	0.991625	0.773352	474.88	0.16	0.65	0.286993	1
IVDNPHVCRL	SVDNPHVCRL	LUAD	S768I	HLA-A*01:01	0.04499	0.206387	0.8551	20	Non-Toxin	PROBABLE NON-ALLERGEN	6.74	-17.4	136	0.29	-6.1	984.722	0.84325	0.911503	9843.66	2.6	0.57	0.286929	1
LSSGAFGTV	LGSGAFGTV	LUAD	G719S	HLA-B*51:01	0.17998	0.872404	-0.0427	5.5	Non-Toxin	PROBABLE NON-ALLERGEN	5.52	11.42	86.67	1.056	3.1	750.863	0.7565	0.91226	7243.68	1.2	0.53	0.286767	1
ITDFGRAKLL	ITDFGLAKLL	LUAD	L858R	HLA-A*01:01	0.05675	0.492227	0.1462	20	Non-Toxin	PROBABLE NON-ALLERGEN	8.75	-7.03	127	0.37	-0.4	571.559	0.607375	0.682445	3673.86	0.93	0.51	0.28669	1
EPKDCVSCR	EPRDCVSCR	LUAD	R521K	HLA-A*68:01	-0.23244	0.701342	0.2024	1	Non-Toxin	PROBABLE ALLERGEN	6.15	58.13	32.22	-0.956	4.9	181.811	0.954875	1.10067	2561.01	4.8	0.51	0.285607	1
MAIVDNPHVC	MASVDNPHVC	LUAD	S768I	HLA-B*53:01	0.14102	0.718542	0.6515	30	Non-Toxin	PROBABLE NON-ALLERGEN	5.06	-5.06	107	0.73	-3.4	4218.2	1.90675	1.38508	16051.5	5.7	0.8	0.285458	1
STVQLIMQL	STVQLITQL	LUAD	T790M	HLA-A*02:03	-0.20456	0.685915	-0.112	1.9	Non-Toxin	PROBABLE NON-ALLERGEN	5.24	0.51	162.22	1.078	3.2	96.0208	0.8055	0.907666	1133.47	5.4	0.48	0.285457	1
KIKVLASGA	KIKVLGSGA	LUAD	G719A	HLA-A*30:01	-0.12225	0.960571	1.058	1.3	Non-Toxin	PROBABLE ALLERGEN	10	-28.84	141.11	0.789	8.6	199.581	0.45525	1.10132	42.29	0.21	0.3	0.285054	1
KIKVLSSGA	KIKVLGSGA	LUAD	G719S	HLA-A*30:01	-0.31481	0.971886	1.4199	1.3	Non-Toxin	PROBABLE ALLERGEN	10	-7.44	130	0.5	6	208.284	0.46725	1.07303	30.89	0.14	0.3	0.284881	1
AVVMGENNTL	AGVMGENNTL	LUAD	G598V	HLA-A*02:03	-0.02167	0.0969135	1.2473	4.4	Non-Toxin	PROBABLE NON-ALLERGEN	4	-7.03	107	0.43	-9.7	1645.59	2.11725	4.06494	2908.43	9	0.4	0.284831	1
VVMGENNTL	GVMGENNTL	LUAD	G598V	HLA-A*32:01	0.08573	0.848382	1.4047	100	Non-Toxin	PROBABLE NON-ALLERGEN	4	-8.92	107.78	0.278	-11.6	228.321	0.765875	1.59115	1253.42	0.76	0.3	0.284452	1
IVDNPHVCR	SVDNPHVCR	LUAD	S768I	HLA-A*01:01	0.02368	0.401921	0.3582	20	Non-Toxin	PROBABLE ALLERGEN	6.74	-20.44	107.78	-0.1	-1.6	1104.22	0.899375	1.15775	11014.4	3	0.41	0.28426	1
KIKVLCSGA	KIKVLGSGA	LUAD	G719C	HLA-A*30:01	-0.20983	0.936644	1.1799	1.3	Non-Toxin	PROBABLE NON-ALLERGEN	9.31	-28.84	130	0.867	9.3	300.149	0.600875	0.834408	99.24	0.46	0.35	0.284157	1
AVVMGENNTL	AGVMGENNTL	LUAD	G598V	HLA-A*68:02	-0.02167	0.336265	1.2473	4.4	Non-Toxin	PROBABLE NON-ALLERGEN	4	-7.03	107	0.43	-9.7	3067.7	2.1385	4.83154	8307.35	9.4	0.19	0.283094	1
KQLGAEEKEY	KLLGAEEKEY	LUAD	L861Q	HLA-A*32:01	0.13685	0.957887	0.8073	1.3	Non-Toxin	PROBABLE ALLERGEN	4.79	56.79	49	-1.79	-13	260.256	0.839375	0.518094	22549.7	14	0.42	0.282843	1
KITDFGRAKL	KITDFGLAKL	LUAD	L858R	HLA-A*32:01	0.13766	0.904445	0.8129	1.3	Non-Toxin	PROBABLE ALLERGEN	9.99	-15.52	88	-0.4	-7.7	275.125	0.866625	0.609981	7419.46	3.4	0.38	0.28218	1
IVDNPHVCRL	SVDNPHVCRL	LUAD	S768I	HLA-A*02:06	0.04499	0.854269	0.8551	20	Non-Toxin	PROBABLE NON-ALLERGEN	6.74	-17.4	136	0.29	-6.1	1316.79	2.1425	0.984831	1757.74	5.6	0.71	0.280838	1
CSGAFGTVYK	GSGAFGTVYK	LUAD	G719C	HLA-A*30:01	0.26659	0.788053	0.0421	1.2	Non-Toxin	PROBABLE ALLERGEN	8.2	-15.52	39	0.38	6.4	552.524	0.888375	0.807373	545.39	1.9	0.28	0.280742	1
IVDNPHVCRL	SVDNPHVCRL	LUAD	S768I	HLA-A*02:01	0.04499	0.757378	0.8551	20	Non-Toxin	PROBABLE NON-ALLERGEN	6.74	-17.4	136	0.29	-6.1	1827.77	2.2135	1.09239	4329.51	7.3	0.69	0.280304	1
TDFGRAKLL	TDFGLAKLL	LUAD	L858R	HLA-B*40:01	-0.02915	0.871944	-0.3332	7.2	Non-Toxin	PROBABLE NON-ALLERGEN	8.41	-8.92	97.78	-0.089	-3.2	1065.41	0.87025	0.767883	11027.4	3.5	0.25	0.280169	1
KITDFGRAKL	KITDFGLAKL	LUAD	L858R	HLA-A*30:01	0.13766	0.904445	0.8129	1.3	Non-Toxin	PROBABLE ALLERGEN	9.99	-15.52	88	-0.4	-7.7	640.536	0.966625	1.18841	4030.9	8.6	0.19	0.279684	1
CVKTCPAVV	CVKTCPAGV	LUAD	G598V	HLA-A*30:01	-0.03674	0.788603	0.4571	1.2	Non-Toxin	PROBABLE NON-ALLERGEN	8.06	40.11	107.78	1.467	6.2	612.827	0.940875	1.0655	522.36	1.9	0.18	0.279283	1
KIKVLCSGA	KIKVLGSGA	LUAD	G719C	HLA-A*02:03	-0.20983	0.741081	1.1799	1.3	Non-Toxin	PROBABLE NON-ALLERGEN	9.31	-28.84	130	0.867	9.3	1956.23	2.24487	1.18136	824.84	4.6	0.59	0.278456	1
RILKKTEFK	RILKETEFK	LUAD	E709K	HLA-A*68:01	-0.24116	0.649866	1.3801	1	Non-Toxin	PROBABLE NON-ALLERGEN	10.29	25.56	86.67	-1.033	-9.2	1138.93	2.127	0.938058	2985.39	5.2	0.32	0.27334	1
QALLRILKK	QALLRILKE	LUAD	E709K	HLA-A*03:01	0.02556	0.857142	0.3776	0.8	Non-Toxin	PROBABLE ALLERGEN	11.17	42.26	184.44	0.211	3.7	153.715	0.552125	26.6362	946.13	1.5	0.46	0.368233	0
NQALLRILKK	NQALLRILKE	LUAD	E709K	HLA-A*03:01	0.03106	0.83201	0.3632	1.4	Non-Toxin	PROBABLE NON-ALLERGEN	11.17	31.49	166	-0.16	7.5	899.72	1.28012	26.53	2080.43	2.3	0.46	0.362854	0
NQALLRILKK	NQALLRILKE	LUAD	E709K	HLA-A*11:01	0.03106	0.769094	0.3632	1.4	Non-Toxin	PROBABLE NON-ALLERGEN	11.17	31.49	166	-0.16	7.5	572.175	1.30687	23.8989	531.86	1.5	0.54	0.355874	0
QALLRILKK	QALLRILKE	LUAD	E709K	HLA-A*68:01	0.02556	0.9237	0.3776	0.8	Non-Toxin	PROBABLE ALLERGEN	11.17	42.26	184.44	0.211	3.7	114.153	0.717875	16.4386	2118.46	4.4	0.36	0.332908	0
QALLRILKK	QALLRILKE	LUAD	E709K	HLA-A*31:01	0.02556	0.945323	0.3776	0.8	Non-Toxin	PROBABLE ALLERGEN	11.17	42.26	184.44	0.211	3.7	204.194	0.75975	15.4872	2316.23	4.7	0.37	0.329799	0
NPHVCRLLF	NPHVCRLLG	LUAD	G779F	HLA-A*23:01	0.03242	0.743368	0.1026	1.4	Non-Toxin	PROBABLE ALLERGEN	8.26	5.69	118.89	0.478	9.8	4705.61	2.14288	14.8825	9276.97	5	0.29	0.316776	0
NQALLRILKK	NQALLRILKE	LUAD	E709K	HLA-A*30:01	0.03106	0.895334	0.3632	1.4	Non-Toxin	PROBABLE NON-ALLERGEN	11.17	31.49	166	-0.16	7.5	3679.53	2.54138	14.0527	2369.77	5.6	0.39	0.313302	0
HCVKTCPAV	HCVKTCPAG	LUAD	G598V	HLA-B*51:01	-0.20305	0.894982	0.6116	3.5	Non-Toxin	PROBABLE ALLERGEN	8.07	40.11	75.56	0.644	-1.9	1554.94	1.1275	10.4514	19757.1	4.9	0.35	0.310937	0
LDEAYVMAI	LDEAYVMAS	LUAD	S768I	HLA-B*40:01	-0.01821	0.852496	0.4296	5.5	Non-Toxin	PROBABLE ALLERGEN	3.67	22.6	141.11	1.078	8.4	7741.18	1.75375	11.8617	11613.7	3.7	0.27	0.309531	0
NPHVCRLLF	NPHVCRLLG	LUAD	G779F	HLA-A*24:02	0.03242	0.33406	0.1026	1.4	Non-Toxin	PROBABLE ALLERGEN	8.26	5.69	118.89	0.478	9.8	3840.31	2.16625	12.7878	12773.9	5	0.25	0.309222	0
QHVKITDFGR	QHVKITDFGL	LUAD	L858R	HLA-A*31:01	0.10328	0.922547	1.3642	0.8	Non-Toxin	PROBABLE ALLERGEN	8.75	-9.91	68	-0.82	-1.2	3096.62	2.389	12.5496	270.49	1.5	0.27	0.307307	0
KIKVLCSGAF	KIKVLGSGAF	LUAD	G719C	HLA-A*30:02	-0.19603	0.888565	0.5226	1.3	Non-Toxin	PROBABLE NON-ALLERGEN	9.31	-24.96	117	1.06	11.1	3433.98	2.63138	0.750891	1327.35	1.7	2.13	0.303863	0
HVKITDFGR	HVKITDFGL	LUAD	L858R	HLA-A*11:01	0.2412	0.647257	1.3227	3.5	Non-Toxin	PROBABLE ALLERGEN	8.75	-12.12	75.56	-0.522	2.7	982.59	1.63962	8.21461	4595.87	4.6	0.49	0.302989	0
NPHVCRLLF	NPHVCRLLG	LUAD	G779F	HLA-B*08:01	0.03242	0.703075	0.1026	1.4	Non-Toxin	PROBABLE ALLERGEN	8.26	5.69	118.89	0.478	9.8	355.751	0.661875	7.51804	855.17	0.76	0.21	0.302204	0
LFICLTSTV	LGICLTSTV	LUAD	G779F	HLA-A*24:02	-0.10225	0.19706	0.2102	5.5	Non-Toxin	PROBABLE ALLERGEN	5.52	30.29	162.22	2.156	4.1	902.415	1.13625	5.91298	3775.65	1.8	0.59	0.301106	0
LTSTVQLIM	LTSTVQLIT	LUAD	T790M	HLA-B*15:01	-0.01508	0.663286	-0.3802	5.5	Non-Toxin	PROBABLE NON-ALLERGEN	5.52	8.89	162.22	1.389	8.3	3560.21	2.7215	8.01947	698.08	1.6	0.77	0.300232	0
KIKVLASGAF	KIKVLGSGAF	LUAD	G719A	HLA-A*30:02	-0.10543	0.922312	0.4795	1.3	Non-Toxin	PROBABLE ALLERGEN	10	-24.96	127	0.99	10.4	3616.07	2.73875	0.721451	1381.47	1.7	1.98	0.300158	0
LTSTVQLIM	LTSTVQLIT	LUAD	T790M	HLA-A*26:01	-0.01508	0.386419	-0.3802	5.5	Non-Toxin	PROBABLE NON-ALLERGEN	5.52	8.89	162.22	1.389	8.3	9185.9	1.41325	7.95286	6157.1	1.3	0.28	0.299714	0
QALLRILKK	QALLRILKE	LUAD	E709K	HLA-A*33:01	0.02556	0.945323	0.3776	0.8	Non-Toxin	PROBABLE ALLERGEN	11.17	42.26	184.44	0.211	3.7	2291.05	1.53712	7.55526	10124.8	6.2	0.39	0.299701	0
LTSTVQLIM	LTSTVQLIT	LUAD	T790M	HLA-A*32:01	-0.01508	0.860881	-0.3802	5.5	Non-Toxin	PROBABLE NON-ALLERGEN	5.52	8.89	162.22	1.389	8.3	682.637	1.4505	7.92778	4226.48	2.1	0.22	0.298229	0
NPHVCRLLF	NPHVCRLLG	LUAD	G779F	HLA-B*57:01	0.03242	0.871936	0.1026	1.4	Non-Toxin	PROBABLE ALLERGEN	8.26	5.69	118.89	0.478	9.8	1750.36	2.59362	10.66	23046.7	20	0.18	0.298191	0
DNPHVCRLLF	DNPHVCRLLG	LUAD	G779F	HLA-A*24:02	0.04953	0.572016	-0.028	1.1	Non-Toxin	PROBABLE NON-ALLERGEN	6.74	6.12	107	0.08	6.6	7139.55	3.036	11.631	10315.6	4	0.16	0.297816	0
CSGAFGTVYK	GSGAFGTVYK	LUAD	G719C	HLA-A*68:01	0.26659	0.470565	0.0421	1.2	Non-Toxin	PROBABLE ALLERGEN	8.2	-15.52	39	0.38	6.4	64.7304	0.4395	2.49573	30.77	0.33	0.71	0.297415	0
QHVKITDFGR	QHVKITDFGL	LUAD	L858R	HLA-A*68:01	0.10328	0.899231	1.3642	0.8	Non-Toxin	PROBABLE ALLERGEN	8.75	-9.91	68	-0.82	-1.2	2752.35	3.018	10.6659	263.41	1.6	0.28	0.297182	0
NQALLRILKK	NQALLRILKE	LUAD	E709K	HLA-A*31:01	0.03106	0.895334	0.3632	1.4	Non-Toxin	PROBABLE NON-ALLERGEN	11.17	31.49	166	-0.16	7.5	3682.24	2.56725	9.16628	2963.79	5.3	0.34	0.296707	0
LASGAFGTV	LGSGAFGTV	LUAD	G719A	HLA-B*53:01	0.17998	0.877919	-0.1184	5.5	Non-Toxin	PROBABLE NON-ALLERGEN	5.52	-9.98	97.78	1.344	3.1	1199.15	0.977625	4.68009	9082.8	3	0.49	0.296392	0
SSGAFGTVY	GSGAFGTVY	LUAD	G719S	HLA-B*53:01	0.25315	0.828105	0.1903	1.9	Non-Toxin	PROBABLE ALLERGEN	5.24	3.04	43.33	0.489	7.7	2605.71	1.468	2.62423	17577.2	6.4	1	0.296242	0
LSSGAFGTVY	LGSGAFGTVY	LUAD	G719S	HLA-B*58:01	0.22128	0.776966	0.053	5.5	Non-Toxin	PROBABLE NON-ALLERGEN	5.52	3.74	78	0.82	7.3	317.241	0.575125	3.24973	241.32	0.57	0.55	0.295801	0
LASGAFGTVY	LGSGAFGTVY	LUAD	G719A	HLA-A*26:01	0.22128	0.729509	-0.0121	5.5	Non-Toxin	PROBABLE NON-ALLERGEN	5.52	-15.52	88	1.08	7.3	4890.91	0.85825	5.12875	4126.62	0.84	0.32	0.295388	0
LSSGAFGTVY	LGSGAFGTVY	LUAD	G719S	HLA-A*26:01	0.22128	0.672604	0.053	5.5	Non-Toxin	PROBABLE NON-ALLERGEN	5.52	3.74	78	0.82	7.3	4872.14	0.85825	5.12875	3886.99	0.81	0.27	0.294431	0
LASGAFGTV	LGSGAFGTV	LUAD	G719A	HLA-B*35:01	0.17998	0.452289	-0.1184	5.5	Non-Toxin	PROBABLE NON-ALLERGEN	5.52	-9.98	97.78	1.344	3.1	1067.03	1.28725	5.77976	4856.08	2.3	0.28	0.293711	0
LASGAFGTV	LGSGAFGTV	LUAD	G719A	HLA-A*02:06	0.17998	0.813122	-0.1184	5.5	Non-Toxin	PROBABLE NON-ALLERGEN	5.52	-9.98	97.78	1.344	3.1	100.441	0.68175	3.3766	174.58	1.3	0.4	0.292596	0
ASGAFGTVYK	GSGAFGTVYK	LUAD	G719A	HLA-A*30:01	0.26659	0.70676	0.3238	4.4	Non-Toxin	PROBABLE ALLERGEN	8.63	-15.52	49	0.31	6.4	210.043	0.470625	1.52404	143.52	0.65	0.63	0.292595	0
HCVKTCPAV	HCVKTCPAG	LUAD	G598V	HLA-A*68:02	-0.20305	0.333434	0.6116	3.5	Non-Toxin	PROBABLE ALLERGEN	8.07	40.11	75.56	0.644	-1.9	3154.86	2.16375	6.90624	5539.4	6.9	0.34	0.292351	0
VLASGAFGT	VLGSGAFGT	LUAD	G719A	HLA-A*02:03	0.03466	0.399457	-0.1941	100	Non-Toxin	PROBABLE NON-ALLERGEN	5.49	-9.98	97.78	1.344	3	65.5164	0.655	2.22595	262.1	2.5	0.55	0.292009	0
VVMGENNTLV	GVMGENNTLV	LUAD	G598V	HLA-A*68:02	0.08849	0.502682	1.2778	100	Non-Toxin	PROBABLE NON-ALLERGEN	4	-7.03	126	0.67	-7.8	133.633	0.401625	2.64364	420.98	1.4	0.35	0.291261	0
CSGAFGTVY	GSGAFGTVY	LUAD	G719C	HLA-B*35:01	0.25315	0.6514	-0.2096	1.2	Non-Toxin	PROBABLE ALLERGEN	5.52	-18.36	43.33	0.856	7.7	163.734	0.453625	2.21907	1144.23	0.82	0.42	0.290896	0
ASGAFGTVY	GSGAFGTVY	LUAD	G719A	HLA-A*01:01	0.25315	0.39542	0.134	4.4	Non-Toxin	PROBABLE ALLERGEN	5.57	-18.36	54.44	0.778	7.7	282.097	0.366625	1.81862	699.65	0.26	0.44	0.290614	0
LCSGAFGTVY	LGSGAFGTVY	LUAD	G719C	HLA-B*15:01	0.22128	0.903536	-0.3264	5.5	Non-Toxin	PROBABLE ALLERGEN	5.52	-15.52	78	1.15	7.3	1075.79	1.60012	0.645262	189.43	0.59	1.08	0.290595	0
FGRAKLLGA	FGLAKLLGA	LUAD	L858R	HLA-B*08:01	-0.15383	0.797117	0.1839	1.1	Non-Toxin	PROBABLE ALLERGEN	11	-9.98	108.89	0.533	5.1	216.245	0.447	3.60403	364.53	0.39	0.17	0.290544	0
TDFGRAKLL	TDFGLAKLL	LUAD	L858R	HLA-B*08:01	-0.02915	0.868403	-0.3332	7.2	Non-Toxin	PROBABLE NON-ALLERGEN	8.41	-8.92	97.78	-0.089	-3.2	946.34	1.20063	5.40281	12850.1	13	0.14	0.290441	0
LASGAFGTV	LGSGAFGTV	LUAD	G719A	HLA-A*02:03	0.17998	0.194633	-0.1184	5.5	Non-Toxin	PROBABLE NON-ALLERGEN	5.52	-9.98	97.78	1.344	3.1	103.131	0.834625	2.53677	198.52	2.1	0.47	0.290218	0
FICLTSTVQL	GICLTSTVQL	LUAD	G779F	HLA-A*02:03	-0.14826	0.559099	0.3494	1.1	Non-Toxin	PROBABLE ALLERGEN	5.52	28.26	146	1.59	2.3	268.922	1.20912	1.99824	229.86	2.3	0.69	0.290127	0
AVVMGENNTL	AGVMGENNTL	LUAD	G598V	HLA-A*26:01	-0.02167	0.608694	1.2473	4.4	Non-Toxin	PROBABLE NON-ALLERGEN	4	-7.03	107	0.43	-9.7	16735.5	2.83087	8.42231	23347.9	8.1	0.21	0.290041	0
TEFKKIKVLA	TEFKKIKVLG	LUAD	G719A	HLA-B*40:01	-0.43404	0.953632	0.4927	7.2	Non-Toxin	PROBABLE NON-ALLERGEN	9.7	-12.24	117	0.12	0.8	2071.29	1.07337	3.29032	5320.87	2.1	0.42	0.289993	0
ASGAFGTVY	GSGAFGTVY	LUAD	G719A	HLA-B*57:01	0.25315	0.782007	0.134	4.4	Non-Toxin	PROBABLE ALLERGEN	5.57	-18.36	54.44	0.778	7.7	462.185	1.469	1.73579	5176.69	3	0.82	0.289982	0
STVQLIMQL	STVQLITQL	LUAD	T790M	HLA-B*57:01	-0.20456	0.814592	-0.112	1.9	Non-Toxin	PROBABLE NON-ALLERGEN	5.24	0.51	162.22	1.078	3.2	96.4111	0.458125	1.58527	1801.34	1.4	0.47	0.289816	0
NPHVCRLLF	NPHVCRLLG	LUAD	G779F	HLA-B*58:01	0.03242	0.838106	0.1026	1.4	Non-Toxin	PROBABLE ALLERGEN	8.26	5.69	118.89	0.478	9.8	7650.33	2.62725	7.91526	16557.6	18	0.19	0.289465	0
LASGAFGTVY	LGSGAFGTVY	LUAD	G719A	HLA-B*57:01	0.22128	0.819858	-0.0121	5.5	Non-Toxin	PROBABLE NON-ALLERGEN	5.52	-15.52	88	1.08	7.3	418.21	1.396	1.87822	2629.33	1.8	0.74	0.289409	0
FICLTSTVQL	GICLTSTVQL	LUAD	G779F	HLA-A*68:02	-0.14826	0.782412	0.3494	1.1	Non-Toxin	PROBABLE ALLERGEN	5.52	28.26	146	1.59	2.3	1336.33	1.40687	4.48361	2038.08	3.6	0.31	0.289355	0
TEFKKIKVLC	TEFKKIKVLG	LUAD	G719C	HLA-B*40:01	-0.43404	0.955031	0.6428	7.2	Non-Toxin	PROBABLE ALLERGEN	9.19	-12.24	107	0.19	0.8	2101.46	1.07812	3.27583	6562.4	2.3	0.39	0.28934	0
HCVKTCPAV	HCVKTCPAG	LUAD	G598V	HLA-A*02:06	-0.20305	0.481854	0.6116	3.5	Non-Toxin	PROBABLE ALLERGEN	8.07	40.11	75.56	0.644	-1.9	4122.51	3.40263	5.11491	2929.08	7.7	0.92	0.289192	0
LSSGAFGTV	LGSGAFGTV	LUAD	G719S	HLA-B*58:01	0.17998	0.88798	-0.0427	5.5	Non-Toxin	PROBABLE NON-ALLERGEN	5.52	11.42	86.67	1.056	3.1	921.11	0.9625	3.86688	1528.87	2	0.22	0.288761	0
LASGAFGTV	LGSGAFGTV	LUAD	G719A	HLA-A*26:01	0.17998	0.722597	-0.1184	5.5	Non-Toxin	PROBABLE NON-ALLERGEN	5.52	-9.98	97.78	1.344	3.1	10249	1.56312	5.35986	12182.4	2.8	0.19	0.288751	0
DNPHVCRLLF	DNPHVCRLLG	LUAD	G779F	HLA-A*23:01	0.04953	0.894083	-0.028	1.1	Non-Toxin	PROBABLE NON-ALLERGEN	6.74	6.12	107	0.08	6.6	10969.1	3.83838	10.4089	8142.28	4.5	0.17	0.288583	0
ASGAFGTVY	GSGAFGTVY	LUAD	G719A	HLA-B*35:01	0.25315	0.551809	0.134	4.4	Non-Toxin	PROBABLE ALLERGEN	5.57	-18.36	54.44	0.778	7.7	229.471	0.577375	1.74345	3059.03	1.7	0.42	0.288534	0
STVQLIMQL	STVQLITQL	LUAD	T790M	HLA-B*58:01	-0.20456	0.877549	-0.112	1.9	Non-Toxin	PROBABLE NON-ALLERGEN	5.24	0.51	162.22	1.078	3.2	133.29	0.328125	1.40419	584.55	0.96	0.37	0.288231	0
VVMGENNTL	GVMGENNTL	LUAD	G598V	HLA-A*26:01	0.08573	0.537565	1.4047	100	Non-Toxin	PROBABLE NON-ALLERGEN	4	-8.92	107.78	0.278	-11.6	4197.08	0.77325	2.94973	16155.8	4.2	0.27	0.288126	0
VVMGENNTL	GVMGENNTL	LUAD	G598V	HLA-B*53:01	0.08573	0.864209	1.4047	100	Non-Toxin	PROBABLE NON-ALLERGEN	4	-8.92	107.78	0.278	-11.6	2731.24	1.50188	3.33342	15408.3	5.4	0.46	0.287926	0
IKVLASGAF	IKVLGSGAF	LUAD	G719A	HLA-B*15:01	-0.06393	0.887275	0.2294	20	Non-Toxin	PROBABLE NON-ALLERGEN	8.75	-19.41	141.11	1.533	6.2	965.327	1.5265	0.848264	991.95	2	0.88	0.287923	0
IKVLCSGAF	IKVLGSGAF	LUAD	G719C	HLA-B*15:01	-0.15453	0.738716	0.3844	20	Non-Toxin	PROBABLE NON-ALLERGEN	8.22	-19.41	130	1.611	6.9	1589.04	1.89837	0.682097	1384.67	2.5	1.02	0.287499	0
LCSGAFGTVY	LGSGAFGTVY	LUAD	G719C	HLA-A*01:01	0.22128	0.467103	-0.3264	5.5	Non-Toxin	PROBABLE ALLERGEN	5.52	-15.52	78	1.15	7.3	787.14	0.7355	1.75527	1240.79	0.39	0.42	0.287476	0
SSGAFGTVYK	GSGAFGTVYK	LUAD	G719S	HLA-A*30:01	0.26659	0.717259	0.3717	1.9	Non-Toxin	PROBABLE ALLERGEN	8.31	3.74	39	0.05	6.4	253.323	0.541875	1.32364	131.62	0.6	0.42	0.287452	0
VLASGAFGTV	VLGSGAFGTV	LUAD	G719A	HLA-A*68:02	0.07881	0.507095	-0.0835	100	Non-Toxin	PROBABLE NON-ALLERGEN	5.49	-7.98	117	1.63	2.3	239.091	0.591	2.48625	654.75	1.8	0.24	0.287348	0
LSSGAFGTV	LGSGAFGTV	LUAD	G719S	HLA-A*02:06	0.17998	0.699023	-0.0427	5.5	Non-Toxin	PROBABLE NON-ALLERGEN	5.52	11.42	86.67	1.056	3.1	177.118	0.9385	2.45285	207.28	1.5	0.37	0.287321	0
STVQLIMQL	STVQLITQL	LUAD	T790M	HLA-B*53:01	-0.20456	0.73145	-0.112	1.9	Non-Toxin	PROBABLE NON-ALLERGEN	5.24	0.51	162.22	1.078	3.2	3212.42	1.6365	0.923312	16865.6	6.1	0.87	0.287208	0
ASGAFGTVY	GSGAFGTVY	LUAD	G719A	HLA-B*58:01	0.25315	0.833219	0.134	4.4	Non-Toxin	PROBABLE ALLERGEN	5.57	-18.36	54.44	0.778	7.7	507.648	0.73275	1.6479	1543.31	2	0.42	0.287156	0
VLASGAFGT	VLGSGAFGT	LUAD	G719A	HLA-A*02:06	0.03466	0.746671	-0.1941	100	Non-Toxin	PROBABLE NON-ALLERGEN	5.49	-9.98	97.78	1.344	3	183.652	0.96	1.70781	868.7	3.6	0.49	0.28711	0
VVMGENNTL	GVMGENNTL	LUAD	G598V	HLA-A*68:02	0.08573	0.50628	1.4047	100	Non-Toxin	PROBABLE NON-ALLERGEN	4	-8.92	107.78	0.278	-11.6	353.796	0.738125	2.59848	2505.68	4	0.26	0.287067	0
TEFKKIKVLC	TEFKKIKVLG	LUAD	G719C	HLA-B*44:03	-0.43404	0.995574	0.6428	7.2	Non-Toxin	PROBABLE ALLERGEN	9.19	-12.24	107	0.19	0.8	1179.3	1.1005	2.62029	10798.3	3.5	0.37	0.286729	0
SSGAFGTVY	GSGAFGTVY	LUAD	G719S	HLA-A*26:01	0.25315	0.505199	0.1903	1.9	Non-Toxin	PROBABLE ALLERGEN	5.24	3.04	43.33	0.489	7.7	4260.95	0.779375	3.19262	10402.2	2.3	0.15	0.286558	0
CVKTCPAVV	CVKTCPAGV	LUAD	G598V	HLA-B*51:01	-0.03674	0.919605	0.4571	1.2	Non-Toxin	PROBABLE NON-ALLERGEN	8.06	40.11	107.78	1.467	6.2	1983.52	1.28837	3.04055	22443	6.5	0.35	0.286375	0
LCSGAFGTVY	LGSGAFGTVY	LUAD	G719C	HLA-B*53:01	0.22128	0.96906	-0.3264	5.5	Non-Toxin	PROBABLE ALLERGEN	5.52	-15.52	78	1.15	7.3	8370	2.98413	0.94165	18682.3	7	1.31	0.286344	0
IMQLMPFGC	ITQLMPFGC	LUAD	T790M	HLA-A*02:01	-0.1116	0.390466	0.8905	20	Non-Toxin	PROBABLE ALLERGEN	5.52	70.73	86.67	1.322	6.5	2757.53	2.639	3.52482	1582.16	4.1	0.75	0.2862	0
VLSSGAFGT	VLGSGAFGT	LUAD	G719S	HLA-A*02:03	-0.03174	0.150354	-0.0557	100	Non-Toxin	PROBABLE NON-ALLERGEN	5.49	11.42	86.67	1.056	3	120.848	0.891375	1.63568	710.34	4.2	0.41	0.285827	0
TEFKKIKVLC	TEFKKIKVLG	LUAD	G719C	HLA-B*44:02	-0.43404	0.233093	0.6428	7.2	Non-Toxin	PROBABLE ALLERGEN	9.19	-12.24	107	0.19	0.8	823.797	1.02412	2.4632	10405.8	3.6	0.31	0.285614	0
LSSGAFGTV	LGSGAFGTV	LUAD	G719S	HLA-A*02:03	0.17998	0.148377	-0.0427	5.5	Non-Toxin	PROBABLE NON-ALLERGEN	5.52	11.42	86.67	1.056	3.1	213.112	1.10862	1.9098	240.94	2.4	0.43	0.285572	0
TDFGLAKQL	TDFGLAKLL	LUAD	L861Q	HLA-B*40:01	-0.15155	0.917703	-0.1098	7.2	Non-Toxin	PROBABLE NON-ALLERGEN	5.5	26.82	97.78	0.022	-2.2	219.104	0.4985	1.34052	5745.54	2.2	0.29	0.28532	0
VVMGENNTL	GVMGENNTL	LUAD	G598V	HLA-A*02:01	0.08573	0.550619	1.4047	100	Non-Toxin	PROBABLE NON-ALLERGEN	4	-8.92	107.78	0.278	-11.6	455.578	1.28737	0.932906	1808.14	4.4	0.64	0.285259	0
CSGAFGTVYK	GSGAFGTVYK	LUAD	G719C	HLA-A*03:01	0.26659	0.768821	0.0421	1.2	Non-Toxin	PROBABLE ALLERGEN	8.2	-15.52	39	0.38	6.4	118.646	0.457125	0.64315	126.52	0.35	0.38	0.285121	0
VVMGENNTL	GVMGENNTL	LUAD	G598V	HLA-B*51:01	0.08573	0.970332	1.4047	100	Non-Toxin	PROBABLE NON-ALLERGEN	4	-8.92	107.78	0.278	-11.6	1678.11	1.17725	3.35984	22023.5	6.2	0.18	0.284904	0
AVVMGENNTL	AGVMGENNTL	LUAD	G598V	HLA-B*15:01	-0.02167	0.769702	1.2473	4.4	Non-Toxin	PROBABLE NON-ALLERGEN	4	-7.03	107	0.43	-9.7	3808.11	2.80662	2.9376	5178.14	6.1	0.84	0.284902	0
STVQLIMQLM	STVQLITQLM	LUAD	T790M	HLA-A*68:02	-0.2539	0.741861	-0.237	1.9	Non-Toxin	PROBABLE NON-ALLERGEN	5.24	1.46	146	1.16	7	380.315	0.76525	0.731787	577.32	1.6	0.46	0.284797	0
MQLMPFGCLL	TQLMPFGCLL	LUAD	T790M	HLA-A*02:06	-0.09718	0.826883	0.8448	30	Non-Toxin	PROBABLE ALLERGEN	5.27	83.92	117	1.5	9	561.362	1.55925	1.65825	23.73	0.23	0.58	0.284523	0
IMQLMPFGCL	ITQLMPFGCL	LUAD	T790M	HLA-A*02:03	-0.12326	0.305597	0.7722	20	Non-Toxin	PROBABLE ALLERGEN	5.52	83.92	117	1.57	9	839.412	1.7275	3.47619	520.51	3.6	0.34	0.28452	0
MQLMPFGCLL	TQLMPFGCLL	LUAD	T790M	HLA-A*02:01	-0.09718	0.709199	0.8448	30	Non-Toxin	PROBABLE ALLERGEN	5.27	83.92	117	1.5	9	1304.67	1.93762	1.74247	26.48	0.25	0.7	0.284463	0
SSGAFGTVY	GSGAFGTVY	LUAD	G719S	HLA-B*58:01	0.25315	0.837245	0.1903	1.9	Non-Toxin	PROBABLE ALLERGEN	5.24	3.04	43.33	0.489	7.7	534.677	0.7495	1.61107	1558.09	2	0.28	0.284246	0
VLCSGAFGT	VLGSGAFGT	LUAD	G719C	HLA-A*02:06	0.00446	0.714651	-0.4639	100	Non-Toxin	PROBABLE NON-ALLERGEN	5.49	-9.98	86.67	1.422	3	282.716	1.17588	1.39428	2209.14	6.4	0.47	0.28424	0
KTEFKKIKV	ETEFKKIKV	LUAD	E709K	HLA-A*30:01	-0.27638	0.940164	0.687	1.3	Non-Toxin	PROBABLE ALLERGEN	10	-14.71	75.56	-0.922	-4.4	2285.13	1.94038	4.87444	966.42	2.9	0.17	0.284219	0
CVKTCPAVV	CVKTCPAGV	LUAD	G598V	HLA-B*07:02	-0.03674	0.690179	0.4571	1.2	Non-Toxin	PROBABLE NON-ALLERGEN	8.06	40.11	107.78	1.467	6.2	1085.3	1.27675	1.78637	9237.21	4.9	0.44	0.284208	0
TDFGLAKQL	TDFGLAKLL	LUAD	L861Q	HLA-B*44:03	-0.15155	0.98346	-0.1098	7.2	Non-Toxin	PROBABLE NON-ALLERGEN	5.5	26.82	97.78	0.022	-2.2	445.618	0.760375	1.37186	12381.3	4	0.32	0.284179	0
VLCSGAFGT	VLGSGAFGT	LUAD	G719C	HLA-A*02:03	0.00446	0.453729	-0.4639	100	Non-Toxin	PROBABLE NON-ALLERGEN	5.49	-9.98	86.67	1.422	3	190.26	1.06825	1.36485	2141.04	7.6	0.43	0.284128	0
HVCRLLFICL	HVCRLLGICL	LUAD	G779F	HLA-A*68:02	0.204	0.873472	0.5301	3.5	Non-Toxin	PROBABLE ALLERGEN	8.08	28.26	185	2.02	12.9	996.314	1.22962	0.980685	3270.39	4.8	0.55	0.284089	0
LTSTVQLIM	LTSTVQLIT	LUAD	T790M	HLA-A*30:02	-0.01508	0.860881	-0.3802	5.5	Non-Toxin	PROBABLE NON-ALLERGEN	5.52	8.89	162.22	1.389	8.3	3263.55	2.5585	4.72049	2341.76	2.5	0.41	0.28404	0
STVQLIMQLM	STVQLITQLM	LUAD	T790M	HLA-B*57:01	-0.2539	0.743981	-0.237	1.9	Non-Toxin	PROBABLE NON-ALLERGEN	5.24	1.46	146	1.16	7	484.953	1.5005	0.951849	1424.54	1.2	0.65	0.284033	0
RLLFICLTST	RLLGICLTST	LUAD	G779F	HLA-A*02:03	0.11696	0.269105	0.0278	1	Non-Toxin	PROBABLE NON-ALLERGEN	8.25	28.26	156	1.45	12.1	714.315	1.63875	0.319298	175.08	2	0.8	0.283943	0
CSGAFGTVY	GSGAFGTVY	LUAD	G719C	HLA-A*30:02	0.25315	0.655231	-0.2096	1.2	Non-Toxin	PROBABLE ALLERGEN	5.52	-18.36	43.33	0.856	7.7	140.916	0.37975	0.806452	108.86	0.19	0.26	0.283879	0
DEAYVMAIV	DEAYVMASV	LUAD	S768I	HLA-B*40:01	-0.00534	0.626513	0.4405	1.1	Non-Toxin	PROBABLE NON-ALLERGEN	3.67	13.17	130	1.122	11.1	2764.87	1.17437	0.636402	2473.91	1.3	0.57	0.283765	0
MAIVDNPHV	MASVDNPHV	LUAD	S768I	HLA-B*35:01	0.10979	0.483835	1.2112	30	Non-Toxin	PROBABLE NON-ALLERGEN	5.06	-6.73	118.89	0.533	-7.6	1586.55	1.54625	1.23686	1071.67	0.79	0.6	0.283662	0
NQALLRILKK	NQALLRILKE	LUAD	E709K	HLA-A*68:01	0.03106	0.917113	0.3632	1.4	Non-Toxin	PROBABLE NON-ALLERGEN	11.17	31.49	166	-0.16	7.5	5052.56	3.9185	8.76876	1229.64	3.4	0.21	0.283604	0
KIKVLSSGAF	KIKVLGSGAF	LUAD	G719S	HLA-A*32:01	-0.30463	0.874386	0.7808	1.3	Non-Toxin	PROBABLE NON-ALLERGEN	10	-5.7	117	0.73	7.8	801.226	1.57425	0.916627	2592.77	1.5	0.66	0.283602	0
VLSSGAFGTV	VLGSGAFGTV	LUAD	G719S	HLA-A*68:02	0.01241	0.371743	0.0364	100	Non-Toxin	PROBABLE NON-ALLERGEN	5.49	11.28	107	1.37	2.3	380.122	0.76525	1.92012	967.61	2.2	0.2	0.283585	0
VLCSGAFGTV	VLGSGAFGTV	LUAD	G719C	HLA-A*68:02	0.04861	0.703036	-0.3011	100	Non-Toxin	PROBABLE NON-ALLERGEN	5.49	-7.98	107	1.7	2.3	406.895	0.7945	1.84943	3628.08	5.2	0.22	0.283542	0
NPHVCRLLF	NPHVCRLLG	LUAD	G779F	HLA-B*51:01	0.03242	0.885298	0.1026	1.4	Non-Toxin	PROBABLE ALLERGEN	8.26	5.69	118.89	0.478	9.8	2059.1	1.31112	2.9878	5906.46	0.81	0.21	0.283374	0
LSSGAFGTV	LGSGAFGTV	LUAD	G719S	HLA-B*57:01	0.17998	0.698953	-0.0427	5.5	Non-Toxin	PROBABLE NON-ALLERGEN	5.52	11.42	86.67	1.056	3.1	681.723	1.75388	3.63317	3994.13	2.5	0.25	0.283113	0
DEAYVMAIV	DEAYVMASV	LUAD	S768I	HLA-B*44:03	-0.00534	0.93106	0.4405	1.1	Non-Toxin	PROBABLE NON-ALLERGEN	3.67	13.17	130	1.122	11.1	1747.26	1.257	0.665871	3715.19	1.4	0.56	0.283094	0
CSGAFGTVY	GSGAFGTVY	LUAD	G719C	HLA-B*57:01	0.25315	0.880192	-0.2096	1.2	Non-Toxin	PROBABLE ALLERGEN	5.52	-18.36	43.33	0.856	7.7	574.279	1.62738	1.56686	4531.24	2.7	0.54	0.282997	0
IMQLMPFGCL	ITQLMPFGCL	LUAD	T790M	HLA-A*02:01	-0.12326	0.51835	0.7722	20	Non-Toxin	PROBABLE ALLERGEN	5.52	83.92	117	1.57	9	2787.59	2.65212	3.6155	247.13	1.5	0.57	0.282954	0
VLSSGAFGT	VLGSGAFGT	LUAD	G719S	HLA-A*02:06	-0.03174	0.454483	-0.0557	100	Non-Toxin	PROBABLE NON-ALLERGEN	5.49	11.42	86.67	1.056	3	303.42	1.2095	1.35552	2297.54	6.6	0.42	0.282928	0
CSGAFGTVY	GSGAFGTVY	LUAD	G719C	HLA-B*58:01	0.25315	0.886561	-0.2096	1.2	Non-Toxin	PROBABLE ALLERGEN	5.52	-18.36	43.33	0.856	7.7	819.9	0.915125	1.31949	1546.29	2	0.31	0.28275	0
TDFGLAKQL	TDFGLAKLL	LUAD	L861Q	HLA-B*44:02	-0.15155	0.459801	-0.1098	7.2	Non-Toxin	PROBABLE NON-ALLERGEN	5.5	26.82	97.78	0.022	-2.2	401.089	0.7685	1.39802	10895.1	3.8	0.24	0.282676	0
SSGAFGTVY	GSGAFGTVY	LUAD	G719S	HLA-B*57:01	0.25315	0.780626	0.1903	1.9	Non-Toxin	PROBABLE ALLERGEN	5.24	3.04	43.33	0.489	7.7	544.379	1.58563	1.60812	5261.73	3.1	0.49	0.282461	0
NPHVCRLLFI	NPHVCRLLGI	LUAD	G779F	HLA-B*07:02	0.09854	0.275919	0.6514	1.4	Non-Toxin	PROBABLE ALLERGEN	8.26	6.12	146	0.88	12.6	1002.48	1.243	0.666834	649.34	0.74	0.51	0.282238	0
HVKITDFGR	HVKITDFGL	LUAD	L858R	HLA-A*03:01	0.2412	0.86746	1.3227	3.5	Non-Toxin	PROBABLE ALLERGEN	8.75	-12.12	75.56	-0.522	2.7	5571.06	2.81512	5.84019	10232.8	6.9	0.22	0.282172	0
MAIVDNPHV	MASVDNPHV	LUAD	S768I	HLA-A*02:03	0.10979	0.549621	1.2112	30	Non-Toxin	PROBABLE NON-ALLERGEN	5.06	-6.73	118.89	0.533	-7.6	315.624	1.27612	1.01254	1540.29	6.3	0.46	0.282147	0
KIKVLCSGAF	KIKVLGSGAF	LUAD	G719C	HLA-A*32:01	-0.19603	0.888565	0.5226	1.3	Non-Toxin	PROBABLE NON-ALLERGEN	9.31	-24.96	117	1.06	11.1	1313.74	1.98063	0.728558	3490.27	1.8	0.76	0.282105	0
VVMGENNTL	GVMGENNTL	LUAD	G598V	HLA-B*35:01	0.08573	0.820574	1.4047	100	Non-Toxin	PROBABLE NON-ALLERGEN	4	-8.92	107.78	0.278	-11.6	1585.62	1.54625	2.84964	5602.81	2.6	0.25	0.282073	0
RAKLLGAEEK	LAKLLGAEEK	LUAD	L858R	HLA-A*31:01	0.12087	0.726872	1.3927	1	Non-Toxin	PROBABLE NON-ALLERGEN	8.59	24.62	98	-0.85	2	3297.97	2.44175	1.84033	937.46	2.9	0.74	0.282046	0
LASGAFGTV	LGSGAFGTV	LUAD	G719A	HLA-A*02:01	0.17998	0.663311	-0.1184	5.5	Non-Toxin	PROBABLE NON-ALLERGEN	5.52	-9.98	97.78	1.344	3.1	689.84	1.51287	2.09204	3064.23	5.9	0.34	0.281628	0
KIKVLASGAF	KIKVLGSGAF	LUAD	G719A	HLA-A*32:01	-0.10543	0.922312	0.4795	1.3	Non-Toxin	PROBABLE ALLERGEN	10	-24.96	127	0.99	10.4	1019.11	1.76613	0.817043	2474.18	1.4	0.64	0.281576	0
IVDNPHVCR	SVDNPHVCR	LUAD	S768I	HLA-A*03:01	0.02368	0.871107	0.3582	20	Non-Toxin	PROBABLE ALLERGEN	6.74	-20.44	107.78	-0.1	-1.6	1005.7	1.33712	0.831822	3918.58	3.4	0.48	0.281535	0
LFICLTSTV	LGICLTSTV	LUAD	G779F	HLA-A*02:01	-0.10225	0.322514	0.2102	5.5	Non-Toxin	PROBABLE ALLERGEN	5.52	30.29	162.22	2.156	4.1	1364.43	1.97275	0.873083	1832.25	4.4	0.7	0.281469	0
AIVDNPHVCR	ASVDNPHVCR	LUAD	S768I	HLA-A*26:01	0.05241	0.659374	0.4735	4.4	Non-Toxin	PROBABLE NON-ALLERGEN	6.78	-17.4	107	0.09	-5.1	7086.76	1.13712	1.56986	29399.2	16	0.28	0.281431	0
VVMGENNTL	GVMGENNTL	LUAD	G598V	HLA-B*58:01	0.08573	0.863221	1.4047	100	Non-Toxin	PROBABLE NON-ALLERGEN	4	-8.92	107.78	0.278	-11.6	3729.43	1.77837	2.18781	8340.49	7.4	0.41	0.28143	0
QLGAEEKEY	LLGAEEKEY	LUAD	L861Q	HLA-A*30:02	0.11862	0.606719	0.8989	0.8	Non-Toxin	PROBABLE ALLERGEN	4.25	35.68	54.44	-1.556	-12.6	457.061	0.795875	1.28836	3972.88	3.8	0.2	0.281374	0
TVQLIMQLM	TVQLITQLM	LUAD	T790M	HLA-A*26:01	-0.1887	0.503689	-0.4767	7.2	Non-Toxin	PROBABLE ALLERGEN	5.19	0.51	162.22	1.378	10.5	5783.01	0.966875	0.672527	1431.34	0.36	0.36	0.281301	0
LRILKKTEF	LRILKETEF	LUAD	E709K	HLA-B*08:01	-0.2897	0.696812	1.0482	5.5	Non-Toxin	PROBABLE NON-ALLERGEN	9.99	63.66	130	-0.178	-8.2	1156.8	1.34163	1.63542	2110.61	1.8	0.33	0.281178	0
LLFICLTSTV	LLGICLTSTV	LUAD	G779F	HLA-A*68:02	0.02822	0.853561	0.094	5.5	Non-Toxin	PROBABLE NON-ALLERGEN	5.52	28.26	185	2.32	8.6	1203.61	1.33937	1.68175	920.08	2.2	0.32	0.281149	0
VVMGENNTL	GVMGENNTL	LUAD	G598V	HLA-B*08:01	0.08573	0.909256	1.4047	100	Non-Toxin	PROBABLE NON-ALLERGEN	4	-8.92	107.78	0.278	-11.6	1144.45	1.33462	2.31104	14472	15	0.21	0.28107	0
ITDFGLAKQ	ITDFGLAKL	LUAD	L861Q	HLA-A*01:01	0.05458	0.686473	0.0115	20	Non-Toxin	PROBABLE NON-ALLERGEN	5.84	26.82	97.78	0.1	4.1	562.634	0.599625	0.41109	5942.04	1.6	0.25	0.280914	0
SSGAFGTVYK	GSGAFGTVYK	LUAD	G719S	HLA-A*31:01	0.26659	0.717259	0.3717	1.9	Non-Toxin	PROBABLE ALLERGEN	8.31	3.74	39	0.05	6.4	824.987	1.4345	1.50227	474.03	2	0.37	0.280878	0
LCSGAFGTVY	LGSGAFGTVY	LUAD	G719C	HLA-A*30:02	0.22128	0.817987	-0.3264	5.5	Non-Toxin	PROBABLE ALLERGEN	5.52	-15.52	78	1.15	7.3	658.716	0.976625	0.727889	200.77	0.35	0.33	0.280835	0
ASGAFGTVYK	GSGAFGTVYK	LUAD	G719A	HLA-A*31:01	0.26659	0.70676	0.3238	4.4	Non-Toxin	PROBABLE ALLERGEN	8.63	-15.52	49	0.31	6.4	1178.14	1.63775	1.31583	571.72	2.2	0.47	0.280793	0
EGCWGPEPK	EGCWGPEPR	LUAD	R521K	HLA-A*68:01	0.30597	0.71914	-0.2525	1	Non-Toxin	PROBABLE NON-ALLERGEN	4.53	64.39	0	-1.478	-8	123.926	0.76175	0.60535	618.02	2.4	0.27	0.280788	0
VVMGENNTL	GVMGENNTL	LUAD	G598V	HLA-B*57:01	0.08573	0.864649	1.4047	100	Non-Toxin	PROBABLE NON-ALLERGEN	4	-8.92	107.78	0.278	-11.6	1720.82	2.57163	2.68634	13759.1	8.4	0.58	0.280763	0
HCVKTCPAV	HCVKTCPAG	LUAD	G598V	HLA-A*02:01	-0.20305	0.497027	0.6116	3.5	Non-Toxin	PROBABLE ALLERGEN	8.07	40.11	75.56	0.644	-1.9	5875.81	3.84538	4.54491	8603.18	13	0.73	0.280689	0
RLLFICLTST	RLLGICLTST	LUAD	G779F	HLA-A*02:06	0.11696	0.629936	0.0278	1	Non-Toxin	PROBABLE NON-ALLERGEN	8.25	28.26	156	1.45	12.1	2822.82	2.88875	0.382129	451.8	2.4	1.07	0.280646	0
RILKKTEFK	RILKETEFK	LUAD	E709K	HLA-A*30:02	-0.24116	0.753504	1.3801	1	Non-Toxin	PROBABLE NON-ALLERGEN	10.29	25.56	86.67	-1.033	-9.2	1145.25	1.32538	1.03697	7766.34	8	0.39	0.280544	0
HVCRLLFICL	HVCRLLGICL	LUAD	G779F	HLA-A*02:06	0.204	0.881508	0.5301	3.5	Non-Toxin	PROBABLE ALLERGEN	8.08	28.26	185	2.02	12.9	3419.5	3.138	1.07501	1312.83	4.7	1.04	0.280538	0
ALLRILKKT	ALLRILKET	LUAD	E709K	HLA-A*02:01	-0.14036	0.713717	0.6634	4.4	Non-Toxin	PROBABLE NON-ALLERGEN	11.17	42.26	184.44	0.522	-4	1446.39	2.01575	0.760821	3261.66	6.2	0.68	0.280434	0
MQLMPFGCL	TQLMPFGCL	LUAD	T790M	HLA-B*40:01	-0.0838	0.807766	0.7868	30	Non-Toxin	PROBABLE ALLERGEN	5.27	92.13	86.67	1.244	5.2	9616.61	1.9655	1.05056	1449.42	0.86	0.61	0.28036	0
LASGAFGTV	LGSGAFGTV	LUAD	G719A	HLA-B*58:01	0.17998	0.922802	-0.1184	5.5	Non-Toxin	PROBABLE NON-ALLERGEN	5.52	-9.98	97.78	1.344	3.1	2630.69	1.51325	2.45952	4170.83	4.1	0.21	0.280302	0
KITDFGRAKL	KITDFGLAKL	LUAD	L858R	HLA-A*02:03	0.13766	0.141086	0.8129	1.3	Non-Toxin	PROBABLE ALLERGEN	9.99	-15.52	88	-0.4	-7.7	574.062	1.53212	0.35906	2031.87	7.3	0.56	0.280218	0
AVVMGENNTL	AGVMGENNTL	LUAD	G598V	HLA-A*02:06	-0.02167	0.614809	1.2473	4.4	Non-Toxin	PROBABLE NON-ALLERGEN	4	-7.03	107	0.43	-9.7	1735.47	2.37062	3.39583	2169.07	6.4	0.36	0.280194	0
AIVDNPHVCR	ASVDNPHVCR	LUAD	S768I	HLA-A*30:01	0.05241	0.88081	0.4735	4.4	Non-Toxin	PROBABLE NON-ALLERGEN	6.78	-17.4	107	0.09	-5.1	817.772	1.11462	1.11293	11407.6	23	0.28	0.280141	0
LFICLTSTV	LGICLTSTV	LUAD	G779F	HLA-A*02:03	-0.10225	0.618111	0.2102	5.5	Non-Toxin	PROBABLE ALLERGEN	5.52	30.29	162.22	2.156	4.1	1158.29	1.90337	0.879228	467.43	3.4	0.6	0.280057	0
EFKKIKVLC	EFKKIKVLG	LUAD	G719C	HLA-B*08:01	-0.33204	0.866015	0.7425	1	Non-Toxin	PROBABLE NON-ALLERGEN	9.2	-36.11	118.89	0.289	4.7	3140.6	2.25637	4.66994	13062.5	14	0.1	0.280045	0
VCRLLFICL	VCRLLGICL	LUAD	G779F	HLA-B*08:01	0.18586	0.926072	0.2121	100	Non-Toxin	PROBABLE NON-ALLERGEN	8.04	30.29	205.56	2.6	17.4	622.421	0.95625	1.15699	4316.98	3.5	0.21	0.280039	0
TEFKKIKVLA	TEFKKIKVLG	LUAD	G719A	HLA-B*44:03	-0.43404	0.995382	0.4927	7.2	Non-Toxin	PROBABLE NON-ALLERGEN	9.7	-12.24	117	0.12	0.8	3453.56	1.62887	1.77032	5243.94	1.8	0.35	0.279997	0
LIMQLMPFG	LITQLMPFG	LUAD	T790M	HLA-A*02:06	-0.29062	0.782216	0.2221	5.5	Non-Toxin	PROBABLE ALLERGEN	5.52	70.73	130	1.467	3.4	1968.68	2.50087	2.4238	1335.9	4.7	0.55	0.279849	0
MQLMPFGCLL	TQLMPFGCLL	LUAD	T790M	HLA-B*40:01	-0.09718	0.748625	0.8448	30	Non-Toxin	PROBABLE ALLERGEN	5.27	83.92	117	1.5	9	14269.5	2.602	1.29972	917.21	0.64	0.76	0.279608	0
ITDFGRAKL	ITDFGLAKL	LUAD	L858R	HLA-B*58:01	0.11374	0.87145	-0.0038	20	Non-Toxin	PROBABLE NON-ALLERGEN	8.75	-8.92	97.78	-0.011	-4.2	1454.24	1.17262	0.978574	9686.55	8.6	0.29	0.279506	0
LFICLTSTV	LGICLTSTV	LUAD	G779F	HLA-A*02:06	-0.10225	0.815963	0.2102	5.5	Non-Toxin	PROBABLE ALLERGEN	5.52	30.29	162.22	2.156	4.1	1072.98	1.98975	0.646312	775.72	3.4	0.64	0.279487	0
DEAYVMAIV	DEAYVMASV	LUAD	S768I	HLA-B*44:02	-0.00534	0.313163	0.4405	1.1	Non-Toxin	PROBABLE NON-ALLERGEN	3.67	13.17	130	1.122	11.1	1850.01	1.40162	0.654241	4306.48	1.6	0.42	0.279379	0
LTSTVQLIM	LTSTVQLIT	LUAD	T790M	HLA-A*68:02	-0.01508	0.621844	-0.3802	5.5	Non-Toxin	PROBABLE NON-ALLERGEN	5.52	8.89	162.22	1.389	8.3	1714.34	1.58512	1.65421	1393.08	2.8	0.32	0.27936	0
CVKTCPAVV	CVKTCPAGV	LUAD	G598V	HLA-A*02:03	-0.03674	0.247581	0.4571	1.2	Non-Toxin	PROBABLE NON-ALLERGEN	8.06	40.11	107.78	1.467	6.2	1385.65	2.0055	0.681626	310.44	2.7	0.63	0.279298	0
QALLRILKK	QALLRILKE	LUAD	E709K	HLA-A*30:02	0.02556	0.945323	0.3776	0.8	Non-Toxin	PROBABLE ALLERGEN	11.17	42.26	184.44	0.211	3.7	5233.47	3.59225	6.54033	19082.5	33	0.23	0.279195	0
VVMGENNTL	GVMGENNTL	LUAD	G598V	HLA-A*24:02	0.08573	0.537565	1.4047	100	Non-Toxin	PROBABLE NON-ALLERGEN	4	-8.92	107.78	0.278	-11.6	3205.78	1.98312	2.71068	13580.7	5.3	0.28	0.279181	0
EGCWGPEPK	EGCWGPEPR	LUAD	R521K	HLA-A*11:01	0.30597	0.385725	-0.2525	1	Non-Toxin	PROBABLE NON-ALLERGEN	4.53	64.39	0	-1.478	-8	1060.39	1.68887	1.71934	5487.62	5.1	0.33	0.279038	0
GPEPKDCVSC	GPEPRDCVSC	LUAD	R521K	HLA-B*07:02	-0.27963	0.287595	0.2308	30	Non-Toxin	PROBABLE ALLERGEN	4.37	70.7	29	-0.61	-3.1	1520.3	1.46113	1.03268	16875.8	9.5	0.36	0.279017	0
KQLGAEEKEY	KLLGAEEKEY	LUAD	L861Q	HLA-B*40:01	0.13685	0.748607	0.8073	1.3	Non-Toxin	PROBABLE ALLERGEN	4.79	56.79	49	-1.79	-13	17703.7	3.284	5.68799	30618.9	19	0.25	0.279016	0
CVKTCPAVVM	CVKTCPAGVM	LUAD	G598V	HLA-B*15:01	0.00155	0.875077	0.5597	1.2	Non-Toxin	PROBABLE ALLERGEN	8.06	37.1	97	1.51	10.4	6893.74	3.82187	1.09822	1337.61	2.4	1.2	0.278934	0
CVKTCPAVV	CVKTCPAGV	LUAD	G598V	HLA-B*08:01	-0.03674	0.832037	0.4571	1.2	Non-Toxin	PROBABLE NON-ALLERGEN	8.06	40.11	107.78	1.467	6.2	1419.17	1.4895	2.09449	3390.48	2.8	0.19	0.278929	0
HCVKTCPAV	HCVKTCPAG	LUAD	G598V	HLA-A*02:03	-0.20305	0.194337	0.6116	3.5	Non-Toxin	PROBABLE ALLERGEN	8.07	40.11	75.56	0.644	-1.9	5986.45	3.42062	4.54972	6812.88	16	0.48	0.278866	0
MAIVDNPHV	MASVDNPHV	LUAD	S768I	HLA-B*58:01	0.10979	0.901082	1.2112	30	Non-Toxin	PROBABLE NON-ALLERGEN	5.06	-6.73	118.89	0.533	-7.6	1745.83	1.26625	1.09329	847.66	1.4	0.27	0.278838	0
LAKQLGAEEK	LAKLLGAEEK	LUAD	L861Q	HLA-A*30:01	0.01547	0.7774	0.6474	5.5	Non-Toxin	PROBABLE NON-ALLERGEN	6.14	56.79	98	-0.75	-5.3	4241.15	2.77425	1.6436	1446.84	3.9	0.72	0.278738	0
QLIMQLMPF	QLITQLMPF	LUAD	T790M	HLA-A*32:01	-0.41142	0.807484	0.2012	0.8	Non-Toxin	PROBABLE NON-ALLERGEN	5.52	70.73	130	1.122	2.5	473.095	1.19762	0.51623	241.03	0.22	0.32	0.278443	0
AIVDNPHVCR	ASVDNPHVCR	LUAD	S768I	HLA-A*30:02	0.05241	0.88081	0.4735	4.4	Non-Toxin	PROBABLE NON-ALLERGEN	6.78	-17.4	107	0.09	-5.1	1240.96	1.38263	1.21454	21019.4	39	0.26	0.278224	0
TEFKKIKVLA	TEFKKIKVLG	LUAD	G719A	HLA-B*44:02	-0.43404	0.213703	0.4927	7.2	Non-Toxin	PROBABLE NON-ALLERGEN	9.7	-12.24	117	0.12	0.8	2544.23	1.5895	1.58706	5144.53	1.9	0.26	0.27797	0
VVMGENNTL	GVMGENNTL	LUAD	G598V	HLA-A*23:01	0.08573	0.890548	1.4047	100	Non-Toxin	PROBABLE NON-ALLERGEN	4	-8.92	107.78	0.278	-11.6	5003.86	2.22213	2.52962	11479.4	6.1	0.33	0.277908	0
LSSGAFGTV	LGSGAFGTV	LUAD	G719S	HLA-A*26:01	0.17998	0.667071	-0.0427	5.5	Non-Toxin	PROBABLE NON-ALLERGEN	5.52	11.42	86.67	1.056	3.1	14437.8	2.313	3.62219	12404.9	2.9	0.18	0.277867	0
MAIVDNPHVC	MASVDNPHVC	LUAD	S768I	HLA-B*51:01	0.14102	0.780347	0.6515	30	Non-Toxin	PROBABLE NON-ALLERGEN	5.06	-5.06	107	0.73	-3.4	3178.14	1.66987	1.51351	18322.7	4.2	0.29	0.277754	0
ITDFGRAKL	ITDFGLAKL	LUAD	L858R	HLA-B*57:01	0.11374	0.941932	-0.0038	20	Non-Toxin	PROBABLE NON-ALLERGEN	8.75	-8.92	97.78	-0.011	-4.2	582.92	1.634	0.98034	14386.6	8.9	0.36	0.277654	0
QLGAEEKEY	LLGAEEKEY	LUAD	L861Q	HLA-A*01:01	0.11862	0.195604	0.8989	0.8	Non-Toxin	PROBABLE ALLERGEN	4.25	35.68	54.44	-1.556	-12.6	1801.15	1.18187	0.843363	15000.7	4.6	0.21	0.277484	0
LDEAYVMAI	LDEAYVMAS	LUAD	S768I	HLA-B*51:01	-0.01821	0.917483	0.4296	5.5	Non-Toxin	PROBABLE ALLERGEN	3.67	22.6	141.11	1.078	8.4	9989.43	3.84075	6.77709	22311.3	6.4	0.19	0.277458	0
MQLMPFGCL	TQLMPFGCL	LUAD	T790M	HLA-B*08:01	-0.0838	0.904882	0.7868	30	Non-Toxin	PROBABLE ALLERGEN	5.27	92.13	86.67	1.244	5.2	1932.1	1.744	2.12364	770.86	0.7	0.2	0.27745	0
ITDFGRAKL	ITDFGLAKL	LUAD	L858R	HLA-B*07:02	0.11374	0.69272	-0.0038	20	Non-Toxin	PROBABLE NON-ALLERGEN	8.75	-8.92	97.78	-0.011	-4.2	1811.51	1.56812	1.22415	4188.88	2.6	0.28	0.277352	0
KQLGAEEKEY	KLLGAEEKEY	LUAD	L861Q	HLA-B*57:01	0.13685	0.966135	0.8073	1.3	Non-Toxin	PROBABLE ALLERGEN	4.79	56.79	49	-1.79	-13	3574.18	3.57987	0.974685	23225.9	21	1.05	0.277351	0
ILDEAYVMAI	ILDEAYVMAS	LUAD	S768I	HLA-A*01:01	0.05597	0.479262	0.4937	20	Non-Toxin	PROBABLE ALLERGEN	3.67	40.6	166	1.42	4.9	5440.43	2.17912	1.64825	6552.89	1.7	0.43	0.27733	0
EPKDCVSCR	EPRDCVSCR	LUAD	R521K	HLA-A*26:01	-0.23244	0.417941	0.2024	1	Non-Toxin	PROBABLE ALLERGEN	6.15	58.13	32.22	-0.956	4.9	11853.7	1.82675	1.15075	28565.7	15	0.38	0.27724	0
CSGAFGTVY	GSGAFGTVY	LUAD	G719C	HLA-A*26:01	0.25315	0.64278	-0.2096	1.2	Non-Toxin	PROBABLE ALLERGEN	5.52	-18.36	43.33	0.856	7.7	9478.09	1.4545	1.71073	10989.9	2.5	0.15	0.277193	0
ALLRILKKT	ALLRILKET	LUAD	E709K	HLA-A*02:03	-0.14036	0.859895	0.6634	4.4	Non-Toxin	PROBABLE NON-ALLERGEN	11.17	42.26	184.44	0.522	-4	627.255	1.57137	0.743855	1259.85	5.7	0.35	0.277148	0
KITDFGRAKL	KITDFGLAKL	LUAD	L858R	HLA-A*02:01	0.13766	0.65182	0.8129	1.3	Non-Toxin	PROBABLE ALLERGEN	9.99	-15.52	88	-0.4	-7.7	1489.95	2.04062	0.346217	5769.27	8.8	0.58	0.277038	0
LASGAFGTV	LGSGAFGTV	LUAD	G719A	HLA-B*07:02	0.17998	0.838533	-0.1184	5.5	Non-Toxin	PROBABLE NON-ALLERGEN	5.52	-9.98	97.78	1.344	3.1	5446.69	2.58775	2.17225	7300.81	4	0.47	0.276922	0
ASGAFGTVY	GSGAFGTVY	LUAD	G719A	HLA-A*32:01	0.25315	0.521445	0.134	4.4	Non-Toxin	PROBABLE ALLERGEN	5.57	-18.36	54.44	0.778	7.7	821.773	1.59188	1.498	8253.24	3.8	0.22	0.276906	0
LIMQLMPFG	LITQLMPFG	LUAD	T790M	HLA-A*02:01	-0.29062	0.743137	0.2221	5.5	Non-Toxin	PROBABLE ALLERGEN	5.52	70.73	130	1.467	3.4	3146.63	2.79688	2.54901	5010.92	8	0.48	0.276857	0
QLIMQLMPF	QLITQLMPF	LUAD	T790M	HLA-A*26:01	-0.41142	0.522013	0.2012	0.8	Non-Toxin	PROBABLE NON-ALLERGEN	5.52	70.73	130	1.122	2.5	11685.4	1.78512	0.498915	1506.71	0.37	0.45	0.276805	0
LSSGAFGTVY	LGSGAFGTVY	LUAD	G719S	HLA-A*32:01	0.22128	0.661575	0.053	5.5	Non-Toxin	PROBABLE NON-ALLERGEN	5.52	3.74	78	0.82	7.3	1599.72	2.17813	2.56258	12689.4	6	0.25	0.276788	0
STVQLIMQL	STVQLITQL	LUAD	T790M	HLA-A*30:01	-0.20456	0.879519	-0.112	1.9	Non-Toxin	PROBABLE NON-ALLERGEN	5.24	0.51	162.22	1.078	3.2	854.287	1.14213	0.894714	3026.99	6.8	0.15	0.276775	0
CVKTCPAVVM	CVKTCPAGVM	LUAD	G598V	HLA-B*07:02	0.00155	0.752728	0.5597	1.2	Non-Toxin	PROBABLE ALLERGEN	8.06	37.1	97	1.51	10.4	4915.42	2.45075	1.14684	9219.34	4.9	0.58	0.27673	0
LSSGAFGTV	LGSGAFGTV	LUAD	G719S	HLA-A*02:01	0.17998	0.666632	-0.0427	5.5	Non-Toxin	PROBABLE NON-ALLERGEN	5.52	11.42	86.67	1.056	3.1	1341.04	1.95537	1.61862	3422.8	6.4	0.32	0.276682	0
TVQLIMQLM	TVQLITQLM	LUAD	T790M	HLA-A*68:02	-0.1887	0.860312	-0.4767	7.2	Non-Toxin	PROBABLE ALLERGEN	5.19	0.51	162.22	1.378	10.5	1565.85	1.52287	0.663876	1764.86	3.3	0.32	0.276657	0
LLRILKKTEF	LLRILKETEF	LUAD	E709K	HLA-B*08:01	-0.18182	0.768016	0.9496	5.5	Non-Toxin	PROBABLE NON-ALLERGEN	9.99	58.29	156	0.22	-3.7	2100.88	1.82125	1.42347	302.87	0.33	0.3	0.276612	0
NPHVCRLLFI	NPHVCRLLGI	LUAD	G779F	HLA-B*53:01	0.09854	0.760822	0.6514	1.4	Non-Toxin	PROBABLE ALLERGEN	8.26	6.12	146	0.88	12.6	8887.8	3.14938	0.981425	2596.34	0.94	0.85	0.27653	0
LIMQLMPFGC	LITQLMPFGC	LUAD	T790M	HLA-A*02:03	-0.2472	0.344888	0.4484	5.5	Non-Toxin	PROBABLE ALLERGEN	5.52	64.66	117	1.57	3	7783.58	3.878	2.5098	4825.44	13	0.85	0.276319	0
NPHVCRLLF	NPHVCRLLG	LUAD	G779F	HLA-B*15:01	0.03242	0.689054	0.1026	1.4	Non-Toxin	PROBABLE ALLERGEN	8.26	5.69	118.89	0.478	9.8	8407.62	4.28637	7.02301	15267.4	18	0.25	0.276297	0
ASGAFGTVY	GSGAFGTVY	LUAD	G719A	HLA-A*26:01	0.25315	0.476676	0.134	4.4	Non-Toxin	PROBABLE ALLERGEN	5.57	-18.36	54.44	0.778	7.7	10240.2	1.56312	1.59184	15216.5	3.8	0.16	0.276255	0
STVQLIMQL	STVQLITQL	LUAD	T790M	HLA-A*68:01	-0.20456	0.897711	-0.112	1.9	Non-Toxin	PROBABLE NON-ALLERGEN	5.24	0.51	162.22	1.078	3.2	897.071	1.9375	0.838581	5124.63	6.9	0.42	0.27625	0
QLIMQLMPF	QLITQLMPF	LUAD	T790M	HLA-A*23:01	-0.41142	0.956121	0.2012	0.8	Non-Toxin	PROBABLE NON-ALLERGEN	5.52	70.73	130	1.122	2.5	3111.4	1.73175	0.689332	1233.39	1.2	0.37	0.276247	0
IVDNPHVCR	SVDNPHVCR	LUAD	S768I	HLA-A*26:01	0.02368	0.526762	0.3582	20	Non-Toxin	PROBABLE ALLERGEN	6.74	-20.44	107.78	-0.1	-1.6	7977.62	1.25087	0.892175	34312.7	25	0.16	0.276204	0
AIVDNPHVC	ASVDNPHVC	LUAD	S768I	HLA-A*02:06	0.0704	0.803754	0.5202	4.4	Non-Toxin	PROBABLE NON-ALLERGEN	5.08	-20.44	118.89	0.6	-7.6	2165.84	2.597	2.20606	4779.56	12	0.43	0.2762	0
MAIVDNPHVC	MASVDNPHVC	LUAD	S768I	HLA-B*35:01	0.14102	0.726472	0.6515	30	Non-Toxin	PROBABLE NON-ALLERGEN	5.06	-5.06	107	0.73	-3.4	5318.14	2.812	1.27045	9104.54	3.9	0.66	0.276148	0
CSGAFGTVYK	GSGAFGTVYK	LUAD	G719C	HLA-A*31:01	0.26659	0.788053	0.0421	1.2	Non-Toxin	PROBABLE ALLERGEN	8.2	-15.52	39	0.38	6.4	1253.47	1.67775	1.28446	800	2.7	0.24	0.276018	0
LAKQLGAEEK	LAKLLGAEEK	LUAD	L861Q	HLA-A*11:01	0.01547	0.351448	0.6474	5.5	Non-Toxin	PROBABLE NON-ALLERGEN	6.14	56.79	98	-0.75	-5.3	2598.57	2.42262	1.22151	4415.95	4.5	0.52	0.276014	0
ILDEAYVMAI	ILDEAYVMAS	LUAD	S768I	HLA-B*51:01	0.05597	0.9067	0.4937	20	Non-Toxin	PROBABLE ALLERGEN	3.67	40.6	166	1.42	4.9	11699.1	4.46862	6.90844	24198.7	7.7	0.32	0.276011	0
EFKKIKVLA	EFKKIKVLG	LUAD	G719A	HLA-B*08:01	-0.33204	0.866262	0.5704	1	Non-Toxin	PROBABLE ALLERGEN	9.71	-36.11	130	0.211	4.7	4071.07	2.60938	4.03818	8654.06	7.2	0.11	0.275792	0
KITDFGRAKL	KITDFGLAKL	LUAD	L858R	HLA-A*02:06	0.13766	0.728812	0.8129	1.3	Non-Toxin	PROBABLE ALLERGEN	9.99	-15.52	88	-0.4	-7.7	1157.22	2.04688	0.30858	3632.28	8.8	0.52	0.275728	0
VMAIVDNPHV	VMASVDNPHV	LUAD	S768I	HLA-A*68:02	0.21187	0.423923	1.1198	100	Non-Toxin	PROBABLE NON-ALLERGEN	5.08	-5.06	136	0.9	-3.1	1259.45	1.374	0.628275	1553.16	3	0.22	0.275664	0
VCRLLFICL	VCRLLGICL	LUAD	G779F	HLA-B*07:02	0.18586	0.509025	0.2121	100	Non-Toxin	PROBABLE NON-ALLERGEN	8.04	30.29	205.56	2.6	17.4	3725.14	2.14413	0.610797	24665.8	19	0.49	0.275437	0
HVKITDFGR	HVKITDFGL	LUAD	L858R	HLA-A*26:01	0.2412	0.426381	1.3227	3.5	Non-Toxin	PROBABLE ALLERGEN	8.75	-12.12	75.56	-0.522	2.7	10635.5	1.63087	1.05802	19883.6	5.9	0.23	0.275435	0
AIVDNPHVC	ASVDNPHVC	LUAD	S768I	HLA-A*02:01	0.0704	0.769267	0.5202	4.4	Non-Toxin	PROBABLE NON-ALLERGEN	5.08	-20.44	118.89	0.6	-7.6	3330.73	2.8655	2.51666	13976.8	18	0.43	0.275323	0
HVKITDFGR	HVKITDFGL	LUAD	L858R	HLA-A*30:01	0.2412	0.949272	1.3227	3.5	Non-Toxin	PROBABLE ALLERGEN	8.75	-12.12	75.56	-0.522	2.7	2234.16	1.918	1.70458	2569.09	6	0.21	0.27511	0
TDFGRAKLL	TDFGLAKLL	LUAD	L858R	HLA-B*44:03	-0.02915	0.965873	-0.3332	7.2	Non-Toxin	PROBABLE NON-ALLERGEN	8.41	-8.92	97.78	-0.089	-3.2	3369.88	1.60787	0.64876	17540.2	6.2	0.27	0.275065	0
CVKTCPAVV	CVKTCPAGV	LUAD	G598V	HLA-A*68:02	-0.03674	0.592369	0.4571	1.2	Non-Toxin	PROBABLE NON-ALLERGEN	8.06	40.11	107.78	1.467	6.2	1736.56	1.59325	0.605131	2361.43	3.9	0.27	0.275028	0
MQLMPFGCL	TQLMPFGCL	LUAD	T790M	HLA-A*02:06	-0.0838	0.839852	0.7868	30	Non-Toxin	PROBABLE ALLERGEN	5.27	92.13	86.67	1.244	5.2	1266.71	2.11	1.59876	74.74	0.63	0.29	0.274975	0
STVQLIMQL	STVQLITQL	LUAD	T790M	HLA-B*51:01	-0.20456	0.89474	-0.112	1.9	Non-Toxin	PROBABLE NON-ALLERGEN	5.24	0.51	162.22	1.078	3.2	2522.74	1.46925	0.85741	23379.2	7.1	0.18	0.274964	0
RLLFICLTS	RLLGICLTS	LUAD	G779F	HLA-A*02:01	0.20637	0.33698	-0.0516	1	Non-Toxin	PROBABLE NON-ALLERGEN	8.25	30.29	173.33	1.689	12.9	2860.92	2.6775	0.527498	638.03	2.6	0.67	0.274921	0
LCSGAFGTV	LGSGAFGTV	LUAD	G719C	HLA-B*51:01	0.17998	0.961729	-0.4987	5.5	Non-Toxin	PROBABLE NON-ALLERGEN	5.52	-9.98	86.67	1.422	3.1	3250.65	1.69187	0.407905	17104.5	3.8	0.33	0.274868	0
KTCPAVVMG	KTCPAGVMG	LUAD	G598V	HLA-A*30:01	-0.01946	0.926963	0.2308	1.3	Non-Toxin	PROBABLE ALLERGEN	8.22	51.69	75.56	0.889	10.5	1871.63	1.73313	1.19437	1464.84	3.9	0.21	0.274776	0
MQLMPFGCL	TQLMPFGCL	LUAD	T790M	HLA-B*07:02	-0.0838	0.713317	0.7868	30	Non-Toxin	PROBABLE ALLERGEN	5.27	92.13	86.67	1.244	5.2	5134.19	2.50225	1.7728	6547.93	3.6	0.39	0.274721	0
KITDFGRAK	KITDFGLAK	LUAD	L858R	HLA-A*30:02	0.24736	0.96461	1.5994	1.3	Non-Toxin	PROBABLE ALLERGEN	9.99	-8.92	54.44	-0.867	-3.8	1753.36	1.70238	0.620604	9427.33	12	0.29	0.274704	0
LCSGAFGTV	LGSGAFGTV	LUAD	G719C	HLA-A*02:03	0.17998	0.344759	-0.4987	5.5	Non-Toxin	PROBABLE NON-ALLERGEN	5.52	-9.98	86.67	1.422	3.1	1468.34	2.04462	1.03552	2184.45	7.6	0.33	0.27441	0
SSGAFGTVY	GSGAFGTVY	LUAD	G719S	HLA-A*32:01	0.25315	0.545488	0.1903	1.9	Non-Toxin	PROBABLE ALLERGEN	5.24	3.04	43.33	0.489	7.7	1047.45	1.79338	1.32969	8409.36	3.9	0.19	0.274405	0
QLIMQLMPF	QLITQLMPF	LUAD	T790M	HLA-A*24:02	-0.41142	0.522013	0.2012	0.8	Non-Toxin	PROBABLE NON-ALLERGEN	5.52	70.73	130	1.122	2.5	2423.15	1.74462	0.670775	3623.45	1.7	0.27	0.274187	0
IVDNPHVCR	SVDNPHVCR	LUAD	S768I	HLA-A*30:01	0.02368	0.908087	0.3582	20	Non-Toxin	PROBABLE ALLERGEN	6.74	-20.44	107.78	-0.1	-1.6	2158.09	1.87025	0.855835	11636.9	24	0.28	0.274094	0
KTCPAVVMG	KTCPAGVMG	LUAD	G598V	HLA-B*58:01	-0.01946	0.876591	0.2308	1.3	Non-Toxin	PROBABLE ALLERGEN	8.22	51.69	75.56	0.889	10.5	3625.21	1.74975	1.00507	1518.55	2	0.21	0.274062	0
STVQLIMQL	STVQLITQL	LUAD	T790M	HLA-A*24:02	-0.20456	0.559241	-0.112	1.9	Non-Toxin	PROBABLE NON-ALLERGEN	5.24	0.51	162.22	1.078	3.2	2797.39	1.86112	1.05971	16043	6.5	0.24	0.274037	0
EPKDCVSCR	EPRDCVSCR	LUAD	R521K	HLA-A*31:01	-0.23244	0.747637	0.2024	1	Non-Toxin	PROBABLE ALLERGEN	6.15	58.13	32.22	-0.956	4.9	1612.31	1.84213	0.995929	10564.4	13	0.24	0.273967	0
STVQLIMQLM	STVQLITQLM	LUAD	T790M	HLA-B*58:01	-0.2539	0.748486	-0.237	1.9	Non-Toxin	PROBABLE NON-ALLERGEN	5.24	1.46	146	1.16	7	6298.3	2.32562	0.839398	940.72	1.4	0.44	0.273947	0
KIKVLSSGA	KIKVLGSGA	LUAD	G719S	HLA-A*02:03	-0.31481	0.558005	1.4199	1.3	Non-Toxin	PROBABLE ALLERGEN	10	-7.44	130	0.5	6	2370.76	2.40125	1.10442	973.69	5	0.42	0.273879	0
TDFGRAKLL	TDFGLAKLL	LUAD	L858R	HLA-B*44:02	-0.02915	0.423307	-0.3332	7.2	Non-Toxin	PROBABLE NON-ALLERGEN	8.41	-8.92	97.78	-0.089	-3.2	2701.31	1.625	0.661154	13775.3	5	0.21	0.273838	0
STVQLIMQL	STVQLITQL	LUAD	T790M	HLA-A*30:02	-0.20456	0.879519	-0.112	1.9	Non-Toxin	PROBABLE NON-ALLERGEN	5.24	0.51	162.22	1.078	3.2	2632.58	2.21575	0.898341	10749.4	14	0.38	0.273747	0
QLIMQLMPF	QLITQLMPF	LUAD	T790M	HLA-A*02:03	-0.41142	0.722247	0.2012	0.8	Non-Toxin	PROBABLE NON-ALLERGEN	5.52	70.73	130	1.122	2.5	8180.59	3.967	0.678756	1796.85	6.9	1.05	0.273733	0
QLIMQLMPF	QLITQLMPF	LUAD	T790M	HLA-A*02:01	-0.41142	0.820362	0.2012	0.8	Non-Toxin	PROBABLE NON-ALLERGEN	5.52	70.73	130	1.122	2.5	6479.49	4.06913	0.645102	2773.78	5.6	1.09	0.273684	0
STVQLIMQL	STVQLITQL	LUAD	T790M	HLA-B*15:01	-0.20456	0.824178	-0.112	1.9	Non-Toxin	PROBABLE NON-ALLERGEN	5.24	0.51	162.22	1.078	3.2	2936.09	2.48587	0.683562	3317.72	4.4	0.51	0.273682	0
FGRAKLLGA	FGLAKLLGA	LUAD	L858R	HLA-A*30:01	-0.15383	0.859004	0.1839	1.1	Non-Toxin	PROBABLE ALLERGEN	11	-9.98	108.89	0.533	5.1	3056.78	2.267	2.5016	335.18	1.4	0.12	0.273493	0
IVDNPHVCRL	SVDNPHVCRL	LUAD	S768I	HLA-A*68:02	0.04499	0.780915	0.8551	20	Non-Toxin	PROBABLE NON-ALLERGEN	6.74	-17.4	136	0.29	-6.1	2149.69	1.77587	0.792215	10085.9	12	0.21	0.273208	0
STVQLIMQL	STVQLITQL	LUAD	T790M	HLA-A*23:01	-0.20456	0.88776	-0.112	1.9	Non-Toxin	PROBABLE NON-ALLERGEN	5.24	0.51	162.22	1.078	3.2	4311	2.04525	0.987654	10201.7	5.4	0.27	0.273107	0
KITDFGRAKL	KITDFGLAKL	LUAD	L858R	HLA-B*07:02	0.13766	0.793118	0.8129	1.3	Non-Toxin	PROBABLE ALLERGEN	9.99	-15.52	88	-0.4	-7.7	7296.8	3.03825	1.22077	4473.27	2.8	0.59	0.273086	0
KTCPAVVMGE	KTCPAGVMGE	LUAD	G598V	HLA-A*11:01	-0.0399	0.662703	0.4521	1.3	Non-Toxin	PROBABLE ALLERGEN	5.99	39.98	68	0.45	10.1	6507.76	3.68662	1.1084	9653.18	7.2	0.84	0.273019	0
IMQLMPFGC	ITQLMPFGC	LUAD	T790M	HLA-A*02:03	-0.1116	0.367976	0.8905	20	Non-Toxin	PROBABLE ALLERGEN	5.52	70.73	86.67	1.322	6.5	4771.56	3.10262	3.07707	4368.43	13	0.3	0.272968	0
LCSGAFGTV	LGSGAFGTV	LUAD	G719C	HLA-A*68:02	0.17998	0.677401	-0.4987	5.5	Non-Toxin	PROBABLE NON-ALLERGEN	5.52	-9.98	86.67	1.422	3.1	1888.33	1.66112	0.619685	3488.91	5	0.18	0.272883	0
KVLASGAFG	KVLGSGAFG	LUAD	G719A	HLA-A*30:01	0.00799	0.785032	-0.161	1.3	Non-Toxin	PROBABLE NON-ALLERGEN	8.75	-9.98	97.78	0.989	5.2	2539.84	2.0485	0.976995	114.29	0.54	0.26	0.27286	0
STVQLIMQL	STVQLITQL	LUAD	T790M	HLA-A*11:01	-0.20456	0.372297	-0.112	1.9	Non-Toxin	PROBABLE NON-ALLERGEN	5.24	0.51	162.22	1.078	3.2	2321.05	2.32025	1.07418	7431.11	6.1	0.34	0.272815	0
YVMAIVDNPH	YVMASVDNPH	LUAD	S768I	HLA-A*68:01	0.16111	0.552264	1.335	2.8	Non-Toxin	PROBABLE NON-ALLERGEN	5.08	-5.06	107	0.35	1.9	5890.83	4.20325	1.12901	451.63	2.1	1.01	0.272756	0
IVDNPHVCR	SVDNPHVCR	LUAD	S768I	HLA-A*30:02	0.02368	0.908087	0.3582	20	Non-Toxin	PROBABLE ALLERGEN	6.74	-20.44	107.78	-0.1	-1.6	2083.96	1.89213	0.947876	17385.1	28	0.2	0.272704	0
KVLSSGAFG	KVLGSGAFG	LUAD	G719S	HLA-A*30:01	-0.19785	0.862035	0.0649	1.3	Non-Toxin	PROBABLE NON-ALLERGEN	8.75	11.42	86.67	0.7	2.6	2525.86	2.0485	0.976995	122.4	0.57	0.25	0.272669	0
HCVKTCPAV	HCVKTCPAG	LUAD	G598V	HLA-B*08:01	-0.20305	0.747997	0.6116	3.5	Non-Toxin	PROBABLE ALLERGEN	8.07	40.11	75.56	0.644	-1.9	6055.29	3.28762	4.23341	14950.9	16	0.16	0.272668	0
SSGAFGTVYK	GSGAFGTVYK	LUAD	G719S	HLA-A*30:02	0.26659	0.717259	0.3717	1.9	Non-Toxin	PROBABLE ALLERGEN	8.31	3.74	39	0.05	6.4	2355.9	2.044	1.25171	1404.15	1.7	0.2	0.272613	0
KVLSSGAFGT	KVLGSGAFGT	LUAD	G719S	HLA-A*02:06	-0.14274	0.700461	0.2144	1.3	Non-Toxin	PROBABLE ALLERGEN	8.75	2.79	78	0.56	2.2	1747.38	2.37962	0.818932	2630.01	7.2	0.39	0.272552	0
ASGAFGTVY	GSGAFGTVY	LUAD	G719A	HLA-A*11:01	0.25315	0.327445	0.134	4.4	Non-Toxin	PROBABLE ALLERGEN	5.57	-18.36	54.44	0.778	7.7	2002.78	2.17837	1.64607	1412.73	2.4	0.18	0.272548	0
EGCWGPEPK	EGCWGPEPR	LUAD	R521K	HLA-A*33:01	0.30597	0.848339	-0.2525	1	Non-Toxin	PROBABLE NON-ALLERGEN	4.53	64.39	0	-1.478	-8	2527.78	1.59775	0.190893	9979.85	6.1	0.21	0.272539	0
WGPEPKDCV	WGPEPRDCV	LUAD	R521K	HLA-B*51:01	-0.12943	0.736913	0.0476	2.8	Non-Toxin	PROBABLE NON-ALLERGEN	4.37	29.7	32.22	-0.967	-10	3328.8	1.71462	0.915871	24897.4	8.3	0.13	0.272494	0
LCSGAFGTVY	LGSGAFGTVY	LUAD	G719C	HLA-B*57:01	0.22128	0.905135	-0.3264	5.5	Non-Toxin	PROBABLE ALLERGEN	5.52	-15.52	78	1.15	7.3	1310.26	2.29562	1.14217	4404.88	2.7	0.3	0.272436	0
ITDFGLAKQL	ITDFGLAKLL	LUAD	L861Q	HLA-B*57:01	-0.06565	0.980133	-0.0372	20	Non-Toxin	PROBABLE NON-ALLERGEN	5.84	25.14	127	0.47	0.6	1101.64	2.13575	0.908112	3358.13	2.1	0.28	0.27242	0
MAIVDNPHV	MASVDNPHV	LUAD	S768I	HLA-B*57:01	0.10979	0.642972	1.2112	30	Non-Toxin	PROBABLE NON-ALLERGEN	5.06	-6.73	118.89	0.533	-7.6	1536.48	2.46125	1.17923	4935.43	2.9	0.35	0.272362	0
KIKVLASGA	KIKVLGSGA	LUAD	G719A	HLA-A*02:03	-0.12225	0.444025	1.058	1.3	Non-Toxin	PROBABLE ALLERGEN	10	-28.84	141.11	0.789	8.6	2727.08	2.52	1.05238	1020.7	5.1	0.39	0.272318	0
KITDFGRAK	KITDFGLAK	LUAD	L858R	HLA-A*68:01	0.24736	0.927366	1.5994	1.3	Non-Toxin	PROBABLE ALLERGEN	9.99	-8.92	54.44	-0.867	-3.8	913.645	1.955	0.627238	2433.98	4.7	0.25	0.27221	0
KQLGAEEKEY	KLLGAEEKEY	LUAD	L861Q	HLA-B*58:01	0.13685	0.908349	0.8073	1.3	Non-Toxin	PROBABLE ALLERGEN	4.79	56.79	49	-1.79	-13	9680.21	3.11137	1.45551	14537.9	15	0.53	0.272174	0
ITDFGRAKL	ITDFGLAKL	LUAD	L858R	HLA-A*68:02	0.11374	0.547644	-0.0038	20	Non-Toxin	PROBABLE NON-ALLERGEN	8.75	-8.92	97.78	-0.011	-4.2	2042.42	1.727	0.558266	4545.77	6	0.17	0.272041	0
LASGAFGTV	LGSGAFGTV	LUAD	G719A	HLA-B*15:01	0.17998	0.903948	-0.1184	5.5	Non-Toxin	PROBABLE NON-ALLERGEN	5.52	-9.98	97.78	1.344	3.1	4391.34	3.0015	2.43549	4569.79	5.6	0.32	0.272021	0
KTCPAVVMG	KTCPAGVMG	LUAD	G598V	HLA-B*57:01	-0.01946	0.937889	0.2308	1.3	Non-Toxin	PROBABLE ALLERGEN	8.22	51.69	75.56	0.889	10.5	1242.5	2.244	1.11586	2722.72	1.9	0.26	0.271945	0
STVQLIMQL	STVQLITQL	LUAD	T790M	HLA-B*08:01	-0.20456	0.592376	-0.112	1.9	Non-Toxin	PROBABLE NON-ALLERGEN	5.24	0.51	162.22	1.078	3.2	2250.49	1.88487	0.859341	12934.1	13	0.17	0.2719	0
AIVDNPHVC	ASVDNPHVC	LUAD	S768I	HLA-A*02:03	0.0704	0.510239	0.5202	4.4	Non-Toxin	PROBABLE NON-ALLERGEN	5.08	-20.44	118.89	0.6	-7.6	5705.83	3.34012	2.34707	8660.62	19	0.45	0.271881	0
LCSGAFGTVY	LGSGAFGTVY	LUAD	G719C	HLA-B*58:01	0.22128	0.829023	-0.3264	5.5	Non-Toxin	PROBABLE ALLERGEN	5.52	-15.52	78	1.15	7.3	5233.23	2.1035	0.888519	1698.23	2.1	0.24	0.271817	0
ITDFGRAKLL	ITDFGLAKLL	LUAD	L858R	HLA-B*57:01	0.05675	0.916037	0.1462	20	Non-Toxin	PROBABLE NON-ALLERGEN	8.75	-7.03	127	0.37	-0.4	1373.95	2.3535	0.824092	5206.96	3	0.34	0.271793	0
IMQLMPFGC	ITQLMPFGC	LUAD	T790M	HLA-A*02:06	-0.1116	0.596078	0.8905	20	Non-Toxin	PROBABLE ALLERGEN	5.52	70.73	86.67	1.322	6.5	4103.71	3.40263	2.39462	2487.95	6.9	0.46	0.27179	0
KITDFGRAKL	KITDFGLAKL	LUAD	L858R	HLA-A*30:02	0.13766	0.904445	0.8129	1.3	Non-Toxin	PROBABLE ALLERGEN	9.99	-15.52	88	-0.4	-7.7	4669	3.31225	0.743905	7499.53	7.6	0.7	0.271782	0
HVCRLLFICL	HVCRLLGICL	LUAD	G779F	HLA-A*02:01	0.204	0.408862	0.5301	3.5	Non-Toxin	PROBABLE ALLERGEN	8.08	28.26	185	2.02	12.9	5883.11	3.84538	1.0644	4112.75	7.1	0.84	0.27178	0
MQLMPFGCL	TQLMPFGCL	LUAD	T790M	HLA-A*02:01	-0.0838	0.834848	0.7868	30	Non-Toxin	PROBABLE ALLERGEN	5.27	92.13	86.67	1.244	5.2	2743.07	2.625	1.61124	1283.88	3.7	0.3	0.271638	0
HVKITDFGR	HVKITDFGL	LUAD	L858R	HLA-A*30:02	0.2412	0.949272	1.3227	3.5	Non-Toxin	PROBABLE ALLERGEN	8.75	-12.12	75.56	-0.522	2.7	3658.18	2.761	2.56999	15486	23	0.19	0.271626	0
TDFGRAKLL	TDFGLAKLL	LUAD	L858R	HLA-B*51:01	-0.02915	0.951509	-0.3332	7.2	Non-Toxin	PROBABLE NON-ALLERGEN	8.41	-8.92	97.78	-0.089	-3.2	4116	1.94813	1.23086	28120.5	13	0.1	0.271299	0
TDFGLAKQL	TDFGLAKLL	LUAD	L861Q	HLA-B*51:01	-0.15155	0.987547	-0.1098	7.2	Non-Toxin	PROBABLE NON-ALLERGEN	5.5	26.82	97.78	0.022	-2.2	4109.85	1.94813	1.23086	28525.3	13	0.1	0.271299	0
RILKKTEFK	RILKETEFK	LUAD	E709K	HLA-A*33:01	-0.24116	0.753504	1.3801	1	Non-Toxin	PROBABLE NON-ALLERGEN	10.29	25.56	86.67	-1.033	-9.2	6347.73	2.42962	1.3713	13145.8	7.9	0.25	0.271276	0
KQLGAEEKEY	KLLGAEEKEY	LUAD	L861Q	HLA-A*01:01	0.13685	0.407786	0.8073	1.3	Non-Toxin	PROBABLE ALLERGEN	4.79	56.79	49	-1.79	-13	4966.78	2.058	0.717809	25243	15	0.22	0.271209	0
HVCRLLFIC	HVCRLLGIC	LUAD	G779F	HLA-A*68:02	0.1899	0.705177	0.8588	3.5	Non-Toxin	PROBABLE ALLERGEN	8.08	8.89	162.22	1.822	10.4	4862.58	2.754	1.38725	15870.7	18	0.36	0.271183	0
ILDEAYVMAI	ILDEAYVMAS	LUAD	S768I	HLA-A*68:02	0.05597	0.798852	0.4937	20	Non-Toxin	PROBABLE ALLERGEN	3.67	40.6	166	1.42	4.9	8218.96	3.95637	4.97757	9270.75	12	0.2	0.271155	0
ASGAFGTVYK	GSGAFGTVYK	LUAD	G719A	HLA-A*30:02	0.26659	0.70676	0.3238	4.4	Non-Toxin	PROBABLE ALLERGEN	8.63	-15.52	49	0.31	6.4	2755.12	2.2785	1.12289	1663.87	1.9	0.23	0.271155	0
KITDFGRAKL	KITDFGLAKL	LUAD	L858R	HLA-A*03:01	0.13766	0.892899	0.8129	1.3	Non-Toxin	PROBABLE ALLERGEN	9.99	-15.52	88	-0.4	-7.7	2983.45	2.08187	0.686581	3469.26	3.2	0.23	0.271136	0
QLIMQLMPF	QLITQLMPF	LUAD	T790M	HLA-B*08:01	-0.41142	0.843669	0.2012	0.8	Non-Toxin	PROBABLE NON-ALLERGEN	5.52	70.73	130	1.122	2.5	2933.06	2.1805	1.01192	894.07	0.79	0.21	0.2711	0
FGRAKLLGA	FGLAKLLGA	LUAD	L858R	HLA-B*07:02	-0.15383	0.441764	0.1839	1.1	Non-Toxin	PROBABLE ALLERGEN	11	-9.98	108.89	0.533	5.1	6713.26	2.89275	2.50959	12390.8	6.5	0.22	0.271096	0
CVKTCPAVV	CVKTCPAGV	LUAD	G598V	HLA-B*15:01	-0.03674	0.58923	0.4571	1.2	Non-Toxin	PROBABLE NON-ALLERGEN	8.06	40.11	107.78	1.467	6.2	4366.8	2.98675	1.71775	5321.79	6.2	0.38	0.270999	0
KTEFKKIKV	ETEFKKIKV	LUAD	E709K	HLA-A*01:01	-0.27638	0.558049	0.687	1.3	Non-Toxin	PROBABLE ALLERGEN	10	-14.71	75.56	-0.922	-4.4	5631.03	2.2205	1.06778	21113.5	8.8	0.2	0.270809	0
SSGAFGTVY	GSGAFGTVY	LUAD	G719S	HLA-A*11:01	0.25315	0.325381	0.1903	1.9	Non-Toxin	PROBABLE ALLERGEN	5.24	3.04	43.33	0.489	7.7	2347.05	2.33012	1.53887	1446.4	2.5	0.16	0.270775	0
ITDFGLAKQL	ITDFGLAKLL	LUAD	L861Q	HLA-B*58:01	-0.06565	0.947939	-0.0372	20	Non-Toxin	PROBABLE NON-ALLERGEN	5.84	25.14	127	0.47	0.6	6316.84	2.32562	0.909917	5522.94	5.2	0.26	0.270728	0
RAKLLGAEE	LAKLLGAEE	LUAD	L858R	HLA-A*30:01	0.03146	0.818001	1.4667	1	Non-Toxin	PROBABLE NON-ALLERGEN	6.14	26.24	108.89	-0.511	5.5	6059.58	3.49188	3.3215	710.38	2.3	0.28	0.270662	0
NPHVCRLLF	NPHVCRLLG	LUAD	G779F	HLA-B*44:03	0.03242	0.869199	0.1026	1.4	Non-Toxin	PROBABLE ALLERGEN	8.26	5.69	118.89	0.478	9.8	17558.8	4.532	5.51426	17852.5	6.4	0.29	0.270587	0
YVMAIVDNP	YVMASVDNP	LUAD	S768I	HLA-A*02:06	0.16577	0.873113	1.2117	2.8	Non-Toxin	PROBABLE NON-ALLERGEN	3.8	-6.73	118.89	0.744	3.5	3501.49	3.16963	1.73664	939.75	3.8	0.42	0.270557	0
KVLCSGAFG	KVLGSGAFG	LUAD	G719C	HLA-A*30:01	-0.08563	0.884156	-0.4082	1.3	Non-Toxin	PROBABLE NON-ALLERGEN	8.22	-9.98	86.67	1.067	5.9	3305.41	2.386	0.838799	202.91	0.86	0.28	0.270467	0
LASGAFGTVY	LGSGAFGTVY	LUAD	G719A	HLA-A*32:01	0.22128	0.688659	-0.0121	5.5	Non-Toxin	PROBABLE NON-ALLERGEN	5.52	-15.52	88	1.08	7.3	2624.71	2.76413	2.01931	17603.5	8.8	0.22	0.270436	0
LAKQLGAEEK	LAKLLGAEEK	LUAD	L861Q	HLA-A*03:01	0.01547	0.583905	0.6474	5.5	Non-Toxin	PROBABLE NON-ALLERGEN	6.14	56.79	98	-0.75	-5.3	5020.99	2.66062	1.31656	9440.09	6.4	0.29	0.270268	0
EGCWGPEPK	EGCWGPEPR	LUAD	R521K	HLA-A*03:01	0.30597	0.770351	-0.2525	1	Non-Toxin	PROBABLE NON-ALLERGEN	4.53	64.39	0	-1.478	-8	4397.37	2.49112	1.60229	18870	15	0.18	0.270243	0
ITDFGRAKL	ITDFGLAKL	LUAD	L858R	HLA-A*02:06	0.11374	0.722869	-0.0038	20	Non-Toxin	PROBABLE NON-ALLERGEN	8.75	-8.92	97.78	-0.011	-4.2	1159.2	2.04688	0.482198	2006.46	6.1	0.2	0.270159	0
LASGAFGTV	LGSGAFGTV	LUAD	G719A	HLA-B*57:01	0.17998	0.831866	-0.1184	5.5	Non-Toxin	PROBABLE NON-ALLERGEN	5.52	-9.98	97.78	1.344	3.1	2255.8	2.88975	2.20508	9493.15	5.4	0.22	0.270154	0
SSGAFGTVYK	GSGAFGTVYK	LUAD	G719S	HLA-A*33:01	0.26659	0.717259	0.3717	1.9	Non-Toxin	PROBABLE ALLERGEN	8.31	3.74	39	0.05	6.4	8309.37	2.875	1.69035	8097.83	5.2	0.29	0.269966	0
YVMAIVDNP	YVMASVDNP	LUAD	S768I	HLA-A*68:02	0.16577	0.666226	1.2117	2.8	Non-Toxin	PROBABLE NON-ALLERGEN	3.8	-6.73	118.89	0.744	3.5	5165.18	2.86313	2.04885	1110.06	2.5	0.22	0.269844	0
HCVKTCPAVV	HCVKTCPAGV	LUAD	G598V	HLA-B*51:01	-0.1716	0.782023	0.5394	3.5	Non-Toxin	PROBABLE ALLERGEN	8.07	37.1	97	1	2.3	8099.42	3.14562	2.00175	30325.8	16	0.33	0.269841	0
MAIVDNPHVC	MASVDNPHVC	LUAD	S768I	HLA-B*58:01	0.14102	0.905236	0.6515	30	Non-Toxin	PROBABLE NON-ALLERGEN	5.06	-5.06	107	0.73	-3.4	6735.89	2.4225	0.992363	3779.09	3.8	0.23	0.269744	0
IVDNPHVCRL	SVDNPHVCRL	LUAD	S768I	HLA-A*02:03	0.04499	0.366652	0.8551	20	Non-Toxin	PROBABLE NON-ALLERGEN	6.74	-17.4	136	0.29	-6.1	3750.08	2.81875	0.944701	2306.18	7.9	0.38	0.269717	0
ASGAFGTVY	GSGAFGTVY	LUAD	G719A	HLA-B*44:03	0.25315	0.92659	0.134	4.4	Non-Toxin	PROBABLE ALLERGEN	5.57	-18.36	54.44	0.778	7.7	13039.3	3.334	1.25956	17586.2	6.2	0.51	0.26963	0
ILKKTEFKK	ILKETEFKK	LUAD	E709K	HLA-A*68:01	-0.18215	0.947397	1.1474	20	Non-Toxin	PROBABLE NON-ALLERGEN	10	25.56	86.67	-0.967	-9.2	1285.57	2.22613	0.642989	4049.79	6.1	0.21	0.269617	0
NPHVCRLLF	NPHVCRLLG	LUAD	G779F	HLA-A*32:01	0.03242	0.771057	0.1026	1.4	Non-Toxin	PROBABLE ALLERGEN	8.26	5.69	118.89	0.478	9.8	7683.77	5.04838	7.30381	19656.7	12	0.13	0.269613	0
KTEFKKIKV	ETEFKKIKV	LUAD	E709K	HLA-A*32:01	-0.27638	0.940164	0.687	1.3	Non-Toxin	PROBABLE ALLERGEN	10	-14.71	75.56	-0.922	-4.4	4047.41	3.43313	3.58584	10094	4.7	0.16	0.269611	0
MQLMPFGCL	TQLMPFGCL	LUAD	T790M	HLA-A*02:03	-0.0838	0.572807	0.7868	30	Non-Toxin	PROBABLE ALLERGEN	5.27	92.13	86.67	1.244	5.2	3032.51	2.6205	1.55905	1208.71	5.5	0.2	0.269592	0
ILDEAYVMAI	ILDEAYVMAS	LUAD	S768I	HLA-B*08:01	0.05597	0.815009	0.4937	20	Non-Toxin	PROBABLE ALLERGEN	3.67	40.6	166	1.42	4.9	8463.68	4.07975	5.0379	13983.2	15	0.15	0.269535	0
ITDFGRAKL	ITDFGLAKL	LUAD	L858R	HLA-B*08:01	0.11374	0.833954	-0.0038	20	Non-Toxin	PROBABLE NON-ALLERGEN	8.75	-8.92	97.78	-0.011	-4.2	3288.76	2.31237	1.15682	17991.5	21	0.15	0.269498	0
MQLMPFGCLL	TQLMPFGCLL	LUAD	T790M	HLA-A*23:01	-0.09718	0.9013	0.8448	30	Non-Toxin	PROBABLE ALLERGEN	5.27	83.92	117	1.5	9	9717.11	3.48037	1.74798	1774.44	1.5	0.47	0.269397	0
HVCRLLFICL	HVCRLLGICL	LUAD	G779F	HLA-A*02:03	0.204	0.574685	0.5301	3.5	Non-Toxin	PROBABLE ALLERGEN	8.08	28.26	185	2.02	12.9	4826.88	3.115	1.00457	3972.58	12	0.46	0.269384	0
ALLRILKKT	ALLRILKET	LUAD	E709K	HLA-A*02:06	-0.14036	0.951616	0.6634	4.4	Non-Toxin	PROBABLE NON-ALLERGEN	11.17	42.26	184.44	0.522	-4	2911.37	2.928	0.773181	2622.76	7.2	0.43	0.269374	0
ITDFGRAKL	ITDFGLAKL	LUAD	L858R	HLA-A*02:01	0.11374	0.501316	-0.0038	20	Non-Toxin	PROBABLE NON-ALLERGEN	8.75	-8.92	97.78	-0.011	-4.2	1750.03	2.1795	0.513076	7343.91	12	0.2	0.269338	0
IMQLMPFGCL	ITQLMPFGCL	LUAD	T790M	HLA-A*02:06	-0.12326	0.757068	0.7722	20	Non-Toxin	PROBABLE ALLERGEN	5.52	83.92	117	1.57	9	4212.34	3.43863	2.01705	727.93	3.2	0.4	0.269199	0
ASGAFGTVY	GSGAFGTVY	LUAD	G719A	HLA-A*03:01	0.25315	0.490292	0.134	4.4	Non-Toxin	PROBABLE ALLERGEN	5.57	-18.36	54.44	0.778	7.7	4753.09	2.587	1.59475	5836.9	4.5	0.16	0.269172	0
ITDFGRAKL	ITDFGLAKL	LUAD	L858R	HLA-B*53:01	0.11374	0.770902	-0.0038	20	Non-Toxin	PROBABLE NON-ALLERGEN	8.75	-8.92	97.78	-0.011	-4.2	8351.39	2.98413	0.797554	26396.3	14	0.43	0.269062	0
EPKDCVSCR	EPRDCVSCR	LUAD	R521K	HLA-B*35:01	-0.23244	0.412461	0.2024	1	Non-Toxin	PROBABLE ALLERGEN	6.15	58.13	32.22	-0.956	4.9	5266.79	2.79475	1.10448	26174.2	17	0.31	0.26905	0
QLGAEEKEY	LLGAEEKEY	LUAD	L861Q	HLA-B*35:01	0.11862	0.366826	0.8989	0.8	Non-Toxin	PROBABLE ALLERGEN	4.25	35.68	54.44	-1.556	-12.6	3928.48	2.39138	0.945377	16335.4	7.3	0.19	0.269047	0
PHVCRLLFI	PHVCRLLGI	LUAD	G779F	HLA-A*24:02	0.05815	0.356199	1.022	20	Non-Toxin	PROBABLE ALLERGEN	8.68	8.89	162.22	1.367	8.4	5733.92	2.67512	1.37143	12791.7	5	0.22	0.269003	0
IVDNPHVCRL	SVDNPHVCRL	LUAD	S768I	HLA-A*26:01	0.04499	0.349638	0.8551	20	Non-Toxin	PROBABLE NON-ALLERGEN	6.74	-17.4	136	0.29	-6.1	13790.2	2.188	0.540848	24299.4	8.9	0.18	0.268984	0
CLTSTVQLIM	CLTSTVQLIT	LUAD	T790M	HLA-A*02:03	-0.11651	0.488828	-0.0165	1.2	Non-Toxin	PROBABLE ALLERGEN	5.52	28.26	146	1.5	7.5	5813.12	3.36925	1.60874	1062.31	5.2	0.43	0.268961	0
LCSGAFGTV	LGSGAFGTV	LUAD	G719C	HLA-A*02:06	0.17998	0.842667	-0.4987	5.5	Non-Toxin	PROBABLE NON-ALLERGEN	5.52	-9.98	86.67	1.422	3.1	2333.4	2.67675	0.859998	2726.32	7.4	0.3	0.268903	0
LRILKKTEF	LRILKETEF	LUAD	E709K	HLA-B*15:01	-0.2897	0.60871	1.0482	5.5	Non-Toxin	PROBABLE NON-ALLERGEN	9.99	63.66	130	-0.178	-8.2	5145.99	3.2615	0.864671	14724.2	18	0.51	0.268883	0
VMAIVDNPH	VMASVDNPH	LUAD	S768I	HLA-A*03:01	0.19576	0.381682	1.3434	100	Non-Toxin	PROBABLE NON-ALLERGEN	5.08	-6.73	118.89	0.533	0.1	4522.85	2.53275	0.714095	8534.21	6	0.27	0.268865	0
AVVMGENNTL	AGVMGENNTL	LUAD	G598V	HLA-A*02:01	-0.02167	0.387072	1.2473	4.4	Non-Toxin	PROBABLE NON-ALLERGEN	4	-7.03	107	0.43	-9.7	4981.93	3.51763	2.68555	7043.66	10	0.3	0.268854	0
SSGAFGTVY	GSGAFGTVY	LUAD	G719S	HLA-B*44:03	0.25315	0.917516	0.1903	1.9	Non-Toxin	PROBABLE ALLERGEN	5.24	3.04	43.33	0.489	7.7	12380	3.22025	1.30405	17737.9	6.3	0.42	0.268838	0
FKKIKVLAS	FKKIKVLGS	LUAD	G719A	HLA-B*08:01	-0.09372	0.800476	0.3438	1.1	Non-Toxin	PROBABLE NON-ALLERGEN	10.3	-36.11	130	0.511	10.4	5536.93	3.10325	2.42294	725.17	0.68	0.19	0.268791	0
QLIMQLMPF	QLITQLMPF	LUAD	T790M	HLA-B*35:01	-0.41142	0.686216	0.2012	0.8	Non-Toxin	PROBABLE NON-ALLERGEN	5.52	70.73	130	1.122	2.5	4614.77	2.586	0.675367	913.79	0.7	0.29	0.268756	0
CLTSTVQLIM	CLTSTVQLIT	LUAD	T790M	HLA-A*02:01	-0.11651	0.65313	-0.0165	1.2	Non-Toxin	PROBABLE ALLERGEN	5.52	28.26	146	1.5	7.5	7185.27	4.31438	1.59925	2501.42	5.3	0.76	0.268694	0
ITDFGRAKLL	ITDFGLAKLL	LUAD	L858R	HLA-B*58:01	0.05675	0.822825	0.1462	20	Non-Toxin	PROBABLE NON-ALLERGEN	8.75	-7.03	127	0.37	-0.4	7828.97	2.66037	0.795424	8182.82	7.3	0.29	0.268621	0
FKKIKVLSS	FKKIKVLGS	LUAD	G719S	HLA-B*08:01	-0.21324	0.749725	0.684	1.1	Non-Toxin	PROBABLE NON-ALLERGEN	10.3	-14.71	118.89	0.222	7.8	5492.62	3.10325	2.42294	768.14	0.7	0.18	0.268599	0
STVQLIMQL	STVQLITQL	LUAD	T790M	HLA-B*40:01	-0.20456	0.818407	-0.112	1.9	Non-Toxin	PROBABLE NON-ALLERGEN	5.24	0.51	162.22	1.078	3.2	14133.2	2.57237	0.829778	18621.3	6.5	0.25	0.268574	0
MQLMPFGCLL	TQLMPFGCLL	LUAD	T790M	HLA-A*24:02	-0.09718	0.488566	0.8448	30	Non-Toxin	PROBABLE ALLERGEN	5.27	83.92	117	1.5	9	7638.6	3.16125	1.68134	3422.88	1.7	0.32	0.268528	0
MQLMPFGCLL	TQLMPFGCLL	LUAD	T790M	HLA-A*02:03	-0.09718	0.424215	0.8448	30	Non-Toxin	PROBABLE ALLERGEN	5.27	83.92	117	1.5	9	4062.6	2.91062	1.4755	32.87	0.56	0.26	0.268466	0
IMQLMPFGCL	ITQLMPFGCL	LUAD	T790M	HLA-B*08:01	-0.12326	0.801021	0.7722	20	Non-Toxin	PROBABLE ALLERGEN	5.52	83.92	117	1.57	9	5578.98	3.11975	2.4758	1767.06	1.6	0.17	0.268461	0
CSGAFGTVYK	GSGAFGTVYK	LUAD	G719C	HLA-A*33:01	0.26659	0.788053	0.0421	1.2	Non-Toxin	PROBABLE ALLERGEN	8.2	-15.52	39	0.38	6.4	8659.03	2.96312	1.64008	5897.59	4.2	0.25	0.268431	0
KVLSSGAFGT	KVLGSGAFGT	LUAD	G719S	HLA-A*02:03	-0.14274	0.306905	0.2144	1.3	Non-Toxin	PROBABLE ALLERGEN	8.75	2.79	78	0.56	2.2	3330.23	2.70175	0.923152	3063.43	9.2	0.27	0.268356	0
LSSGAFGTV	LGSGAFGTV	LUAD	G719S	HLA-A*30:01	0.17998	0.620158	-0.0427	5.5	Non-Toxin	PROBABLE NON-ALLERGEN	5.52	11.42	86.67	1.056	3.1	4416.61	2.83363	1.87137	1877.54	4.7	0.16	0.268339	0
STVQLIMQLM	STVQLITQLM	LUAD	T790M	HLA-A*02:06	-0.2539	0.852245	-0.237	1.9	Non-Toxin	PROBABLE NON-ALLERGEN	5.24	1.46	146	1.16	7	3797.88	3.29625	1.11111	2119.74	6.3	0.45	0.268275	0
LAKQLGAEEK	LAKLLGAEEK	LUAD	L861Q	HLA-A*68:01	0.01547	0.708594	0.6474	5.5	Non-Toxin	PROBABLE NON-ALLERGEN	6.14	56.79	98	-0.75	-5.3	2800.21	3.02913	1.35175	2505.22	4.8	0.31	0.268209	0
AVVMGENNTL	AGVMGENNTL	LUAD	G598V	HLA-A*32:01	-0.02167	0.766225	1.2473	4.4	Non-Toxin	PROBABLE NON-ALLERGEN	4	-7.03	107	0.43	-9.7	3843.63	3.35625	2.91326	10242.3	4.8	0.17	0.268207	0
LASGAFGTV	LGSGAFGTV	LUAD	G719A	HLA-A*30:01	0.17998	0.66672	-0.1184	5.5	Non-Toxin	PROBABLE NON-ALLERGEN	5.52	-9.98	97.78	1.344	3.1	4422.1	2.85138	1.85972	4684.53	9.8	0.16	0.26818	0
RILKKTEFK	RILKETEFK	LUAD	E709K	HLA-A*32:01	-0.24116	0.753504	1.3801	1	Non-Toxin	PROBABLE NON-ALLERGEN	10.29	25.56	86.67	-1.033	-9.2	2958.9	2.92938	0.934201	10895.8	5	0.34	0.268153	0
VLASGAFGTV	VLGSGAFGTV	LUAD	G719A	HLA-B*15:01	0.07881	0.744962	-0.0835	100	Non-Toxin	PROBABLE NON-ALLERGEN	5.49	-7.98	117	1.63	2.3	6780.69	3.77875	1.35772	3719.13	4.7	0.57	0.268007	0
LFICLTSTV	LGICLTSTV	LUAD	G779F	HLA-A*68:02	-0.10225	0.812595	0.2102	5.5	Non-Toxin	PROBABLE ALLERGEN	5.52	30.29	162.22	2.156	4.1	3519.96	2.29025	0.312084	1010.28	2.3	0.2	0.267935	0
KVLASGAFGT	KVLGSGAFGT	LUAD	G719A	HLA-A*02:06	0.0631	0.755915	0.0194	1.3	Non-Toxin	PROBABLE NON-ALLERGEN	8.75	-16.47	88	0.82	4.8	2971.96	2.95375	0.659755	2219.47	6.4	0.38	0.26788	0
STVQLIMQL	STVQLITQL	LUAD	T790M	HLA-A*01:01	-0.20456	0.285138	-0.112	1.9	Non-Toxin	PROBABLE NON-ALLERGEN	5.24	0.51	162.22	1.078	3.2	9793.43	3.20337	1.13096	20184	7.9	0.39	0.267833	0
LIMQLMPFG	LITQLMPFG	LUAD	T790M	HLA-A*02:03	-0.29062	0.601895	0.2221	5.5	Non-Toxin	PROBABLE ALLERGEN	5.52	70.73	130	1.467	3.4	5860.25	3.386	1.88943	3640.46	12	0.33	0.267821	0
LCSGAFGTV	LGSGAFGTV	LUAD	G719C	HLA-A*02:01	0.17998	0.754078	-0.4987	5.5	Non-Toxin	PROBABLE NON-ALLERGEN	5.52	-9.98	86.67	1.422	3.1	3262.52	2.8405	1.11424	8054.66	12	0.26	0.267808	0
VVMGENNTL	GVMGENNTL	LUAD	G598V	HLA-B*40:01	0.08573	0.765437	1.4047	100	Non-Toxin	PROBABLE NON-ALLERGEN	4	-8.92	107.78	0.278	-11.6	14677.6	2.65387	0.859168	17758.3	6.1	0.23	0.26772	0
STVQLIMQL	STVQLITQL	LUAD	T790M	HLA-B*35:01	-0.20456	0.711754	-0.112	1.9	Non-Toxin	PROBABLE NON-ALLERGEN	5.24	0.51	162.22	1.078	3.2	5699.41	2.91963	0.774329	16712.2	7.5	0.34	0.267714	0
HCVKTCPAV	HCVKTCPAG	LUAD	G598V	HLA-B*53:01	-0.20305	0.533208	0.6116	3.5	Non-Toxin	PROBABLE ALLERGEN	8.07	40.11	75.56	0.644	-1.9	11975.8	4.15775	3.02709	27750.2	16	0.41	0.267604	0
STVQLIMQLM	STVQLITQLM	LUAD	T790M	HLA-A*68:01	-0.2539	0.741861	-0.237	1.9	Non-Toxin	PROBABLE NON-ALLERGEN	5.24	1.46	146	1.16	7	4300.1	3.64413	0.796419	3937.83	6	0.59	0.267546	0
LSSGAFGTVY	LGSGAFGTVY	LUAD	G719S	HLA-A*11:01	0.22128	0.736114	0.053	5.5	Non-Toxin	PROBABLE NON-ALLERGEN	5.52	3.74	78	0.82	7.3	4752.22	3.16537	2.26363	3724.09	4.1	0.17	0.267474	0
YVMAIVDNPH	YVMASVDNPH	LUAD	S768I	HLA-B*15:01	0.16111	0.400442	1.335	2.8	Non-Toxin	PROBABLE NON-ALLERGEN	5.08	-5.06	107	0.35	1.9	14783.8	6.59037	0.650399	682.07	1.6	1.67	0.267327	0
NQALLRILKK	NQALLRILKE	LUAD	E709K	HLA-A*33:01	0.03106	0.895334	0.3632	1.4	Non-Toxin	PROBABLE NON-ALLERGEN	11.17	31.49	166	-0.16	7.5	15293.9	4.996	5.8415	9378.09	5.9	0.23	0.267261	0
LRILKKTEF	LRILKETEF	LUAD	E709K	HLA-A*23:01	-0.2897	0.615842	1.0482	5.5	Non-Toxin	PROBABLE NON-ALLERGEN	9.99	63.66	130	-0.178	-8.2	7696.44	2.92638	1.03033	16242.7	8.9	0.27	0.267139	0
KTEFKKIKV	ETEFKKIKV	LUAD	E709K	HLA-B*57:01	-0.27638	0.842194	0.687	1.3	Non-Toxin	PROBABLE ALLERGEN	10	-14.71	75.56	-0.922	-4.4	3550.11	3.56287	3.01817	19045.1	15	0.17	0.267108	0
FGLAKQLGA	FGLAKLLGA	LUAD	L861Q	HLA-B*08:01	-0.27283	0.874398	0.1517	1.1	Non-Toxin	PROBABLE ALLERGEN	8.75	25.77	108.89	0.644	-2.2	3475.58	2.38388	0.67579	4004.56	3.2	0.13	0.267098	0
GPEPKDCVS	GPEPRDCVS	LUAD	R521K	HLA-B*07:02	-0.18916	0.245271	0.2532	30	Non-Toxin	PROBABLE ALLERGEN	4.37	41.22	32.22	-0.956	-2.3	5912.54	2.69463	0.870344	18144.8	12	0.21	0.267091	0
QLGAEEKEY	LLGAEEKEY	LUAD	L861Q	HLA-A*26:01	0.11862	0.135353	0.8989	0.8	Non-Toxin	PROBABLE ALLERGEN	4.25	35.68	54.44	-1.556	-12.6	17348.5	3.038	2.03921	30846.3	18	0.14	0.267072	0
VVMGENNTL	GVMGENNTL	LUAD	G598V	HLA-A*30:01	0.08573	0.848382	1.4047	100	Non-Toxin	PROBABLE NON-ALLERGEN	4	-8.92	107.78	0.278	-11.6	3874.92	2.61075	1.04132	9187.37	19	0.15	0.267066	0
TDFGRAKLL	TDFGLAKLL	LUAD	L858R	HLA-B*07:02	-0.02915	0.399846	-0.3332	7.2	Non-Toxin	PROBABLE NON-ALLERGEN	8.41	-8.92	97.78	-0.089	-3.2	7890.92	3.18375	2.28021	25858.1	21	0.15	0.267017	0
ITDFGRAKL	ITDFGLAKL	LUAD	L858R	HLA-A*26:01	0.11374	0.578638	-0.0038	20	Non-Toxin	PROBABLE NON-ALLERGEN	8.75	-8.92	97.78	-0.011	-4.2	15225.3	2.48825	0.662464	27623.5	13	0.16	0.266907	0
IVDNPHVCR	SVDNPHVCR	LUAD	S768I	HLA-B*35:01	0.02368	0.643253	0.3582	20	Non-Toxin	PROBABLE ALLERGEN	6.74	-20.44	107.78	-0.1	-1.6	4779.49	2.64875	1.00557	31291.7	24	0.16	0.266881	0
AVVMGENNTL	AGVMGENNTL	LUAD	G598V	HLA-B*07:02	-0.02167	0.594508	1.2473	4.4	Non-Toxin	PROBABLE NON-ALLERGEN	4	-7.03	107	0.43	-9.7	9068.46	3.48575	1.2611	9975.54	5.2	0.42	0.266863	0
LSSGAFGTV	LGSGAFGTV	LUAD	G719S	HLA-B*53:01	0.17998	0.816292	-0.0427	5.5	Non-Toxin	PROBABLE NON-ALLERGEN	5.52	11.42	86.67	1.056	3.1	9665.01	3.39125	1.34917	19585.8	7.5	0.37	0.26684	0
EGCWGPEPK	EGCWGPEPR	LUAD	R521K	HLA-A*30:01	0.30597	0.848339	-0.2525	1	Non-Toxin	PROBABLE NON-ALLERGEN	4.53	64.39	0	-1.478	-8	4858.46	3.01275	1.65215	9856.87	20	0.18	0.266787	0
KITDFGRAKL	KITDFGLAKL	LUAD	L858R	HLA-A*31:01	0.13766	0.904445	0.8129	1.3	Non-Toxin	PROBABLE ALLERGEN	9.99	-15.52	88	-0.4	-7.7	4816.43	2.88212	0.875092	9952.46	13	0.26	0.266763	0
NPHVCRLLF	NPHVCRLLG	LUAD	G779F	HLA-A*26:01	0.03242	0.33406	0.1026	1.4	Non-Toxin	PROBABLE ALLERGEN	8.26	5.69	118.89	0.478	9.8	21205.5	4.40175	4.91248	20860.3	6.5	0.14	0.266717	0
LSSGAFGTV	LGSGAFGTV	LUAD	G719S	HLA-A*32:01	0.17998	0.620158	-0.0427	5.5	Non-Toxin	PROBABLE NON-ALLERGEN	5.52	11.42	86.67	1.056	3.1	4190.05	3.51263	2.82179	7060.99	3.3	0.16	0.266643	0
LDEAYVMAI	LDEAYVMAS	LUAD	S768I	HLA-B*08:01	-0.01821	0.764392	0.4296	5.5	Non-Toxin	PROBABLE ALLERGEN	3.67	22.6	141.11	1.078	8.4	9951.65	4.60513	5.44839	17631.3	20	0.12	0.266621	0
LFICLTSTV	LGICLTSTV	LUAD	G779F	HLA-B*51:01	-0.10225	0.808793	0.2102	5.5	Non-Toxin	PROBABLE ALLERGEN	5.52	30.29	162.22	2.156	4.1	8445.95	3.26762	0.176963	10154.8	1.8	0.5	0.266473	0
ILKKTEFKK	ILKETEFKK	LUAD	E709K	HLA-A*33:01	-0.18215	0.95777	1.1474	20	Non-Toxin	PROBABLE NON-ALLERGEN	10	25.56	86.67	-0.967	-9.2	9096.85	3.04975	0.764038	11015.7	6.7	0.32	0.266398	0
ITDFGRAKL	ITDFGLAKL	LUAD	L858R	HLA-A*32:01	0.11374	0.82199	-0.0038	20	Non-Toxin	PROBABLE NON-ALLERGEN	8.75	-8.92	97.78	-0.011	-4.2	2546.88	2.73663	0.984013	9990.66	4.6	0.17	0.266395	0
PHVCRLLFI	PHVCRLLGI	LUAD	G779F	HLA-A*23:01	0.05815	0.857686	1.022	20	Non-Toxin	PROBABLE ALLERGEN	8.68	8.89	162.22	1.367	8.4	8895.15	3.23525	1.5148	9088.3	4.9	0.26	0.266341	0
QALLRILKK	QALLRILKE	LUAD	E709K	HLA-A*26:01	0.02556	0.593198	0.3776	0.8	Non-Toxin	PROBABLE ALLERGEN	11.17	42.26	184.44	0.211	3.7	20663.9	4.19587	4.31591	35954.2	30	0.14	0.266255	0
TEFKKIKVLS	TEFKKIKVLG	LUAD	G719S	HLA-B*40:01	-0.43404	0.954406	0.7662	7.2	Non-Toxin	PROBABLE NON-ALLERGEN	9.7	-12.24	107	-0.14	0.8	16599.3	3.03262	1.16459	8497.35	2.8	0.24	0.266254	0
RLLFICLTS	RLLGICLTS	LUAD	G779F	HLA-A*02:03	0.20637	0.533445	-0.0516	1	Non-Toxin	PROBABLE NON-ALLERGEN	8.25	30.29	173.33	1.689	12.9	4585.61	3.04712	0.565	2119.79	7.5	0.34	0.266169	0
LTSTVQLIM	LTSTVQLIT	LUAD	T790M	HLA-A*24:02	-0.01508	0.386419	-0.3802	5.5	Non-Toxin	PROBABLE NON-ALLERGEN	5.52	8.89	162.22	1.389	8.3	12674.5	4.63987	4.87559	18448	7.8	0.2	0.266098	0
LDEAYVMAI	LDEAYVMAS	LUAD	S768I	HLA-B*44:02	-0.01821	0.399112	0.4296	5.5	Non-Toxin	PROBABLE ALLERGEN	3.67	22.6	141.11	1.078	8.4	15294.5	4.08162	3.52216	17164.5	6.8	0.22	0.266065	0
TEFKKIKVLS	TEFKKIKVLG	LUAD	G719S	HLA-B*44:02	-0.43404	0.234704	0.7662	7.2	Non-Toxin	PROBABLE NON-ALLERGEN	9.7	-12.24	107	-0.14	0.8	9246.52	2.85425	0.883814	9231.31	3.1	0.21	0.266028	0
EGCWGPEPK	EGCWGPEPR	LUAD	R521K	HLA-A*26:01	0.30597	0.723882	-0.2525	1	Non-Toxin	PROBABLE NON-ALLERGEN	4.53	64.39	0	-1.478	-8	14792.5	2.376	0.49416	37030.5	33	0.1	0.266005	0
KVLSSGAFGT	KVLGSGAFGT	LUAD	G719S	HLA-A*02:01	-0.14274	0.82325	0.2144	1.3	Non-Toxin	PROBABLE ALLERGEN	8.75	2.79	78	0.56	2.2	4752.88	3.415	0.822914	4131.4	7.1	0.42	0.265967	0
IVDNPHVCR	SVDNPHVCR	LUAD	S768I	HLA-B*53:01	0.02368	0.818538	0.3582	20	Non-Toxin	PROBABLE ALLERGEN	6.74	-20.44	107.78	-0.1	-1.6	7952.04	2.88088	1.00924	38495.1	41	0.19	0.265858	0
LTSTVQLIM	LTSTVQLIT	LUAD	T790M	HLA-A*30:01	-0.01508	0.860881	-0.3802	5.5	Non-Toxin	PROBABLE NON-ALLERGEN	5.52	8.89	162.22	1.389	8.3	5896.08	3.411	2.17161	4392.31	9.2	0.18	0.265672	0
IVDNPHVCRL	SVDNPHVCRL	LUAD	S768I	HLA-B*07:02	0.04499	0.620653	0.8551	20	Non-Toxin	PROBABLE NON-ALLERGEN	6.74	-17.4	136	0.29	-6.1	7684.9	3.14087	1.00673	13334.2	7.1	0.27	0.265579	0
STVQLIMQLM	STVQLITQLM	LUAD	T790M	HLA-A*32:01	-0.2539	0.873935	-0.237	1.9	Non-Toxin	PROBABLE NON-ALLERGEN	5.24	1.46	146	1.16	7	3332.68	3.10575	0.90421	8698.09	4	0.27	0.265498	0
VMAIVDNPH	VMASVDNPH	LUAD	S768I	HLA-A*30:02	0.19576	0.370374	1.3434	100	Non-Toxin	PROBABLE NON-ALLERGEN	5.08	-6.73	118.89	0.533	0.1	4305.85	3.10325	0.71401	1209.9	1.6	0.3	0.265487	0
LSSGAFGTV	LGSGAFGTV	LUAD	G719S	HLA-B*15:01	0.17998	0.862682	-0.0427	5.5	Non-Toxin	PROBABLE NON-ALLERGEN	5.52	11.42	86.67	1.056	3.1	6977.7	3.84275	1.90232	3891.28	4.9	0.37	0.265463	0
HCVKTCPAV	HCVKTCPAG	LUAD	G598V	HLA-B*07:02	-0.20305	0.490401	0.6116	3.5	Non-Toxin	PROBABLE ALLERGEN	8.07	40.11	75.56	0.644	-1.9	11095.2	4.02675	3.12389	18576.2	12	0.23	0.265376	0
KITDFGRAKL	KITDFGLAKL	LUAD	L858R	HLA-A*68:02	0.13766	0.685835	0.8129	1.3	Non-Toxin	PROBABLE ALLERGEN	9.99	-15.52	88	-0.4	-7.7	4896.67	2.77088	0.439437	11955.7	14	0.21	0.2652	0
STVQLIMQL	STVQLITQL	LUAD	T790M	HLA-A*31:01	-0.20456	0.879519	-0.112	1.9	Non-Toxin	PROBABLE NON-ALLERGEN	5.24	0.51	162.22	1.078	3.2	5217.07	3.00525	0.949505	10594.8	13	0.21	0.26519	0
KKTEFKKIK	KETEFKKIK	LUAD	E709K	HLA-A*30:01	-0.07989	0.87515	1.5292	1.3	Non-Toxin	PROBABLE ALLERGEN	10.18	-5.28	43.33	-1.822	-4	5500.52	3.26938	0.788645	6593.64	15	0.33	0.265146	0
LTSTVQLIM	LTSTVQLIT	LUAD	T790M	HLA-A*23:01	-0.01508	0.896796	-0.3802	5.5	Non-Toxin	PROBABLE NON-ALLERGEN	5.52	8.89	162.22	1.389	8.3	13658.3	4.84063	4.79086	15936	8.7	0.23	0.265013	0
EPKDCVSCR	EPRDCVSCR	LUAD	R521K	HLA-B*07:02	-0.23244	0.406361	0.2024	1	Non-Toxin	PROBABLE ALLERGEN	6.15	58.13	32.22	-0.956	4.9	9884.94	3.709	0.858385	29320.4	27	0.47	0.264998	0
KVLCSGAFGT	KVLGSGAFGT	LUAD	G719C	HLA-A*02:06	-0.03052	0.819945	-0.1789	1.3	Non-Toxin	PROBABLE NON-ALLERGEN	8.22	-16.47	78	0.89	5.5	3925.66	3.343	0.582934	2195.75	6.4	0.38	0.264941	0
KQLGAEEKEY	KLLGAEEKEY	LUAD	L861Q	HLA-B*35:01	0.13685	0.789206	0.8073	1.3	Non-Toxin	PROBABLE ALLERGEN	4.79	56.79	49	-1.79	-13	6470.48	3.14863	1.16896	22168.6	13	0.21	0.264891	0
EGCWGPEPK	EGCWGPEPR	LUAD	R521K	HLA-A*30:02	0.30597	0.848339	-0.2525	1	Non-Toxin	PROBABLE NON-ALLERGEN	4.53	64.39	0	-1.478	-8	3965.9	2.93875	1.29468	24248.2	50	0.11	0.264831	0
LAKQLGAEEK	LAKLLGAEEK	LUAD	L861Q	HLA-A*31:01	0.01547	0.7774	0.6474	5.5	Non-Toxin	PROBABLE NON-ALLERGEN	6.14	56.79	98	-0.75	-5.3	7701.5	3.70425	1.2131	8008.25	9.9	0.4	0.264815	0
CSGAFGTVY	GSGAFGTVY	LUAD	G719C	HLA-A*32:01	0.25315	0.655231	-0.2096	1.2	Non-Toxin	PROBABLE ALLERGEN	5.52	-18.36	43.33	0.856	7.7	2817.57	2.87063	0.830699	12612.5	5.9	0.16	0.26479	0
KQLGAEEKEY	KLLGAEEKEY	LUAD	L861Q	HLA-A*03:01	0.13685	0.755527	0.8073	1.3	Non-Toxin	PROBABLE ALLERGEN	4.79	56.79	49	-1.79	-13	5787.2	2.862	0.381639	19013.2	15	0.23	0.264768	0
MQLMPFGCL	TQLMPFGCL	LUAD	T790M	HLA-A*24:02	-0.0838	0.558316	0.7868	30	Non-Toxin	PROBABLE ALLERGEN	5.27	92.13	86.67	1.244	5.2	8302.81	3.349	1.34592	7777.35	3.1	0.24	0.264637	0
SSGAFGTVYK	GSGAFGTVYK	LUAD	G719S	HLA-A*01:01	0.26659	0.370127	0.3717	1.9	Non-Toxin	PROBABLE ALLERGEN	8.31	3.74	39	0.05	6.4	10132.6	3.28238	1.4186	8002.01	2	0.2	0.264563	0
LASGAFGTVY	LGSGAFGTVY	LUAD	G719A	HLA-A*68:01	0.22128	0.313665	-0.0121	5.5	Non-Toxin	PROBABLE NON-ALLERGEN	5.52	-15.52	88	1.08	7.3	5161.73	3.95575	2.3705	3667.82	5.8	0.28	0.264441	0
LSSGAFGTV	LGSGAFGTV	LUAD	G719S	HLA-A*01:01	0.17998	0.447006	-0.0427	5.5	Non-Toxin	PROBABLE NON-ALLERGEN	5.52	11.42	86.67	1.056	3.1	14265.9	4.49038	3.89589	12258.5	3.4	0.22	0.264416	0
ITDFGRAKL	ITDFGLAKL	LUAD	L858R	HLA-B*40:01	0.11374	0.716326	-0.0038	20	Non-Toxin	PROBABLE NON-ALLERGEN	8.75	-8.92	97.78	-0.011	-4.2	16494.5	2.994	0.859177	22539.9	8.7	0.17	0.264217	0
TEFKKIKVLS	TEFKKIKVLG	LUAD	G719S	HLA-B*44:03	-0.43404	0.995003	0.7662	7.2	Non-Toxin	PROBABLE NON-ALLERGEN	9.7	-12.24	107	-0.14	0.8	12455.8	3.22025	0.895466	8871.07	2.8	0.24	0.264103	0
MAIVDNPHVC	MASVDNPHVC	LUAD	S768I	HLA-B*57:01	0.14102	0.773861	0.6515	30	Non-Toxin	PROBABLE NON-ALLERGEN	5.06	-5.06	107	0.73	-3.4	2836.91	3.21337	1.05088	12011.7	7.1	0.21	0.264069	0
LSSGAFGTVY	LGSGAFGTVY	LUAD	G719S	HLA-A*68:01	0.22128	0.278393	0.053	5.5	Non-Toxin	PROBABLE NON-ALLERGEN	5.52	3.74	78	0.82	7.3	5179.31	3.95575	2.3705	3642.83	5.7	0.26	0.264058	0
STVQLIMQL	STVQLITQL	LUAD	T790M	HLA-A*33:01	-0.20456	0.879519	-0.112	1.9	Non-Toxin	PROBABLE NON-ALLERGEN	5.24	0.51	162.22	1.078	3.2	10080.8	3.30362	0.79496	20490.6	14	0.28	0.263973	0
SSGAFGTVY	GSGAFGTVY	LUAD	G719S	HLA-A*03:01	0.25315	0.479149	0.1903	1.9	Non-Toxin	PROBABLE ALLERGEN	5.24	3.04	43.33	0.489	7.7	6912.69	3.15362	1.30822	6500.99	4.9	0.14	0.263959	0
KTCPAVVMGE	KTCPAGVMGE	LUAD	G598V	HLA-A*03:01	-0.0399	0.855954	0.4521	1.3	Non-Toxin	PROBABLE ALLERGEN	5.99	39.98	68	0.45	10.1	10342.8	4.08637	1	13059.2	8.6	0.52	0.263789	0
LFICLTSTV	LGICLTSTV	LUAD	G779F	HLA-B*08:01	-0.10225	0.62872	0.2102	5.5	Non-Toxin	PROBABLE ALLERGEN	5.52	30.29	162.22	2.156	4.1	6572.9	3.44813	1.59601	4768.96	3.8	0.19	0.263785	0
DEAYVMAIV	DEAYVMASV	LUAD	S768I	HLA-A*68:02	-0.00534	0.79792	0.4405	1.1	Non-Toxin	PROBABLE NON-ALLERGEN	3.67	13.17	130	1.122	11.1	5124.36	2.84512	0.445806	2429.12	3.9	0.16	0.263749	0
CVKTCPAVV	CVKTCPAGV	LUAD	G598V	HLA-A*02:06	-0.03674	0.740616	0.4571	1.2	Non-Toxin	PROBABLE NON-ALLERGEN	8.06	40.11	107.78	1.467	6.2	4674.27	3.62113	0.677724	4355.5	10	0.4	0.263697	0
MQLMPFGCL	TQLMPFGCL	LUAD	T790M	HLA-A*23:01	-0.0838	0.921427	0.7868	30	Non-Toxin	PROBABLE ALLERGEN	5.27	92.13	86.67	1.244	5.2	10429.2	3.704	1.45549	4851.09	3	0.3	0.263672	0
VVMGENNTL	GVMGENNTL	LUAD	G598V	HLA-A*30:02	0.08573	0.848382	1.4047	100	Non-Toxin	PROBABLE NON-ALLERGEN	4	-8.92	107.78	0.278	-11.6	5973.99	3.97163	1.13096	9520.1	12	0.45	0.263659	0
EGCWGPEPK	EGCWGPEPR	LUAD	R521K	HLA-B*35:01	0.30597	0.627762	-0.2525	1	Non-Toxin	PROBABLE NON-ALLERGEN	4.53	64.39	0	-1.478	-8	5510.91	2.86688	0.816263	31152.9	24	0.1	0.263624	0
LTSTVQLIM	LTSTVQLIT	LUAD	T790M	HLA-A*02:06	-0.01508	0.847854	-0.3802	5.5	Non-Toxin	PROBABLE NON-ALLERGEN	5.52	8.89	162.22	1.389	8.3	5008.5	3.74	1.70775	2360.1	6.7	0.26	0.263456	0
IVDNPHVCR	SVDNPHVCR	LUAD	S768I	HLA-A*68:02	0.02368	0.759701	0.3582	20	Non-Toxin	PROBABLE ALLERGEN	6.74	-20.44	107.78	-0.1	-1.6	6057.91	3.17012	0.86357	26611.9	34	0.19	0.263394	0
AIVDNPHVCR	ASVDNPHVCR	LUAD	S768I	HLA-A*68:02	0.05241	0.901035	0.4735	4.4	Non-Toxin	PROBABLE NON-ALLERGEN	6.78	-17.4	107	0.09	-5.1	6711.1	3.39662	0.963199	28294.1	38	0.25	0.263287	0
KVLASGAFGT	KVLGSGAFGT	LUAD	G719A	HLA-A*02:03	0.0631	0.449337	0.0194	1.3	Non-Toxin	PROBABLE NON-ALLERGEN	8.75	-16.47	88	0.82	4.8	5739.78	3.35362	0.74371	1516.46	6.2	0.27	0.263273	0
ILKKTEFKK	ILKETEFKK	LUAD	E709K	HLA-A*30:02	-0.18215	0.95777	1.1474	20	Non-Toxin	PROBABLE NON-ALLERGEN	10	25.56	86.67	-0.967	-9.2	4648.47	3.28725	0.640467	12432.5	17	0.26	0.263215	0
VLASGAFGT	VLGSGAFGT	LUAD	G719A	HLA-A*68:02	0.03466	0.617506	-0.1941	100	Non-Toxin	PROBABLE NON-ALLERGEN	5.49	-9.98	97.78	1.344	3	7305.03	3.61225	1.88937	9230.22	12	0.16	0.263003	0
LDEAYVMAI	LDEAYVMAS	LUAD	S768I	HLA-B*44:03	-0.01821	0.964443	0.4296	5.5	Non-Toxin	PROBABLE ALLERGEN	3.67	22.6	141.11	1.078	8.4	18542.3	4.83812	3.6526	21573.8	8.5	0.31	0.262959	0
TDFGLAKQL	TDFGLAKLL	LUAD	L861Q	HLA-B*53:01	-0.15155	0.95155	-0.1098	7.2	Non-Toxin	PROBABLE NON-ALLERGEN	5.5	26.82	97.78	0.022	-2.2	10086.4	3.52125	1.28268	33490.8	25	0.21	0.26267	0
EFKKIKVLC	EFKKIKVLG	LUAD	G719C	HLA-A*24:02	-0.33204	0.347634	0.7425	1	Non-Toxin	PROBABLE NON-ALLERGEN	9.2	-36.11	118.89	0.289	4.7	10896.4	4.0815	2.91899	32063.5	23	0.14	0.262628	0
STVQLIMQL	STVQLITQL	LUAD	T790M	HLA-B*07:02	-0.20456	0.196131	-0.112	1.9	Non-Toxin	PROBABLE NON-ALLERGEN	5.24	0.51	162.22	1.078	3.2	9321.88	3.537	0.808489	13127.6	7	0.29	0.26259	0
KITDFGLAKQ	KITDFGLAKL	LUAD	L861Q	HLA-A*03:01	0.0785	0.967493	0.8255	1.3	Non-Toxin	PROBABLE ALLERGEN	8.59	16.65	88	-0.3	0.6	9228.62	3.76125	0.380027	1348.04	1.9	0.44	0.262549	0
KTEFKKIKV	ETEFKKIKV	LUAD	E709K	HLA-B*58:01	-0.27638	0.843228	0.687	1.3	Non-Toxin	PROBABLE ALLERGEN	10	-14.71	75.56	-0.922	-4.4	12744.3	3.98162	2.54833	18358.3	20	0.16	0.262529	0
LTSTVQLIM	LTSTVQLIT	LUAD	T790M	HLA-B*07:02	-0.01508	0.406054	-0.3802	5.5	Non-Toxin	PROBABLE NON-ALLERGEN	5.52	8.89	162.22	1.389	8.3	15307.8	5.42575	5.08453	12276.8	6.5	0.26	0.262463	0
CSGAFGTVY	GSGAFGTVY	LUAD	G719C	HLA-A*11:01	0.25315	0.412074	-0.2096	1.2	Non-Toxin	PROBABLE ALLERGEN	5.52	-18.36	43.33	0.856	7.7	5136.55	3.27887	1.09359	4065.15	4.3	0.14	0.262412	0
LLFICLTST	LLGICLTST	LUAD	G779F	HLA-A*68:02	0.04508	0.918925	-0.058	5.5	Non-Toxin	PROBABLE NON-ALLERGEN	5.52	30.29	173.33	2.111	9.3	7591.29	3.70225	1.77054	12163.1	14	0.18	0.262386	0
MQLMPFGCLL	TQLMPFGCLL	LUAD	T790M	HLA-B*08:01	-0.09718	0.880589	0.8448	30	Non-Toxin	PROBABLE ALLERGEN	5.27	83.92	117	1.5	9	8208.42	4.01512	2.43336	806.95	0.72	0.18	0.262316	0
ITDFGLAKQL	ITDFGLAKLL	LUAD	L861Q	HLA-A*68:02	-0.06565	0.785329	-0.0372	20	Non-Toxin	PROBABLE NON-ALLERGEN	5.84	25.14	127	0.47	0.6	6352.53	3.27162	0.846942	3376.13	4.9	0.17	0.262256	0
EPKDCVSCR	EPRDCVSCR	LUAD	R521K	HLA-B*53:01	-0.23244	0.630731	0.2024	1	Non-Toxin	PROBABLE ALLERGEN	6.15	58.13	32.22	-0.956	4.9	10337.6	3.58813	1.15875	33962.6	26	0.23	0.262197	0
LRILKKTEF	LRILKETEF	LUAD	E709K	HLA-A*24:02	-0.2897	0.348354	1.0482	5.5	Non-Toxin	PROBABLE NON-ALLERGEN	9.99	63.66	130	-0.178	-8.2	8804.69	3.47237	0.96447	22504.3	12	0.22	0.262193	0
SSGAFGTVY	GSGAFGTVY	LUAD	G719S	HLA-B*44:02	0.25315	0.388649	0.1903	1.9	Non-Toxin	PROBABLE ALLERGEN	5.24	3.04	43.33	0.489	7.7	15043.9	4.04212	1.29152	16088.4	6.2	0.37	0.262149	0
MQLMPFGCLL	TQLMPFGCLL	LUAD	T790M	HLA-B*44:03	-0.09718	0.941762	0.8448	30	Non-Toxin	PROBABLE ALLERGEN	5.27	83.92	117	1.5	9	21923	6.259	1.30376	3610.3	1.4	1.17	0.262129	0
NPHVCRLLF	NPHVCRLLG	LUAD	G779F	HLA-B*44:02	0.03242	0.201462	0.1026	1.4	Non-Toxin	PROBABLE ALLERGEN	8.26	5.69	118.89	0.478	9.8	18869.1	5.1465	4.32432	16061.3	6.1	0.26	0.261992	0
WGPEPKDCV	WGPEPRDCV	LUAD	R521K	HLA-A*68:02	-0.12943	0.362006	0.0476	2.8	Non-Toxin	PROBABLE NON-ALLERGEN	4.37	29.7	32.22	-0.967	-10	5916.3	3.102	0.882535	11586.3	14	0.08	0.261822	0
KVLCSGAFGT	KVLGSGAFGT	LUAD	G719C	HLA-A*02:03	-0.03052	0.476491	-0.1789	1.3	Non-Toxin	PROBABLE NON-ALLERGEN	8.22	-16.47	78	0.89	5.5	6622.73	3.57725	0.697219	4982.43	14	0.28	0.261768	0
CSGAFGTVYK	GSGAFGTVYK	LUAD	G719C	HLA-A*30:02	0.26659	0.788053	0.0421	1.2	Non-Toxin	PROBABLE ALLERGEN	8.2	-15.52	39	0.38	6.4	4670.31	3.31225	0.772436	3142.83	3.1	0.17	0.261738	0
VLSSGAFGTV	VLGSGAFGTV	LUAD	G719S	HLA-B*15:01	0.01241	0.626397	0.0364	100	Non-Toxin	PROBABLE NON-ALLERGEN	5.49	11.28	107	1.37	2.3	8368.75	4.25575	1.20555	5198.75	6.1	0.44	0.261736	0
LTSTVQLIM	LTSTVQLIT	LUAD	T790M	HLA-A*11:01	-0.01508	0.64677	-0.3802	5.5	Non-Toxin	PROBABLE NON-ALLERGEN	5.52	8.89	162.22	1.389	8.3	9185.3	4.4665	2.26343	10303	7.5	0.34	0.261711	0
AIVDNPHVCR	ASVDNPHVCR	LUAD	S768I	HLA-A*32:01	0.05241	0.88081	0.4735	4.4	Non-Toxin	PROBABLE NON-ALLERGEN	6.78	-17.4	107	0.09	-5.1	4995.36	3.865	1.30618	33461.1	29	0.28	0.261702	0
CSGAFGTVYK	GSGAFGTVYK	LUAD	G719C	HLA-A*01:01	0.26659	0.388764	0.0421	1.2	Non-Toxin	PROBABLE ALLERGEN	8.2	-15.52	39	0.38	6.4	11578.5	3.658	1.27293	6104.63	1.6	0.21	0.261692	0
ASGAFGTVY	GSGAFGTVY	LUAD	G719A	HLA-B*44:02	0.25315	0.372085	0.134	4.4	Non-Toxin	PROBABLE ALLERGEN	5.57	-18.36	54.44	0.778	7.7	16227	4.34037	1.20278	15786	6	0.46	0.261524	0
CVKTCPAVV	CVKTCPAGV	LUAD	G598V	HLA-A*26:01	-0.03674	0.490146	0.4571	1.2	Non-Toxin	PROBABLE NON-ALLERGEN	8.06	40.11	107.78	1.467	6.2	19340.3	3.67187	1.04395	23590.9	8.3	0.24	0.261445	0
CWGPEPKDCV	CWGPEPRDCV	LUAD	R521K	HLA-A*24:02	-0.12924	0.226622	0.2084	1.2	Non-Toxin	PROBABLE ALLERGEN	4.37	51.41	29	-0.62	-11.6	8764.66	3.47237	1.00724	15701.8	6.3	0.17	0.261372	0
NPHVCRLLFI	NPHVCRLLGI	LUAD	G779F	HLA-B*08:01	0.09854	0.781159	0.6514	1.4	Non-Toxin	PROBABLE ALLERGEN	8.26	6.12	146	0.88	12.6	6909.37	3.56712	0.707993	712.66	0.67	0.25	0.261299	0
KTCPAVVMGE	KTCPAGVMGE	LUAD	G598V	HLA-B*57:01	-0.0399	0.941698	0.4521	1.3	Non-Toxin	PROBABLE ALLERGEN	5.99	39.98	68	0.45	10.1	3495.97	3.54512	1.02056	10544.5	6.1	0.19	0.261293	0
MQLMPFGCL	TQLMPFGCL	LUAD	T790M	HLA-B*44:03	-0.0838	0.974932	0.7868	30	Non-Toxin	PROBABLE ALLERGEN	5.27	92.13	86.67	1.244	5.2	19225.1	5.05975	1.06589	11867.4	3.8	0.73	0.26127	0
TDFGLAKQL	TDFGLAKLL	LUAD	L861Q	HLA-A*68:02	-0.15155	0.805221	-0.1098	7.2	Non-Toxin	PROBABLE NON-ALLERGEN	5.5	26.82	97.78	0.022	-2.2	6509.79	3.32287	1.11417	19001.9	22	0.09	0.261216	0
MAIVDNPHV	MASVDNPHV	LUAD	S768I	HLA-A*26:01	0.10979	0.400955	1.2112	30	Non-Toxin	PROBABLE NON-ALLERGEN	5.06	-6.73	118.89	0.533	-7.6	19859.5	3.83325	1.30568	19165.2	5.6	0.24	0.261155	0
QHVKITDFGR	QHVKITDFGL	LUAD	L858R	HLA-A*11:01	0.10328	0.667249	1.3642	0.8	Non-Toxin	PROBABLE ALLERGEN	8.75	-9.91	68	-0.82	-1.2	15790.2	6.76912	8.00709	11519.7	8.2	0.19	0.261066	0
EGCWGPEPK	EGCWGPEPR	LUAD	R521K	HLA-A*31:01	0.30597	0.848339	-0.2525	1	Non-Toxin	PROBABLE NON-ALLERGEN	4.53	64.39	0	-1.478	-8	6266.64	3.29975	0.525343	8701.48	12	0.17	0.261043	0
HVCRLLFIC	HVCRLLGIC	LUAD	G779F	HLA-A*02:06	0.1899	0.863823	0.8588	3.5	Non-Toxin	PROBABLE ALLERGEN	8.08	8.89	162.22	1.822	10.4	10386.7	5.77463	1.63192	6145.65	14	0.88	0.260978	0
LCSGAFGTV	LGSGAFGTV	LUAD	G719C	HLA-B*58:01	0.17998	0.922533	-0.4987	5.5	Non-Toxin	PROBABLE NON-ALLERGEN	5.52	-9.98	86.67	1.422	3.1	11179.9	3.50575	1.06165	16090.3	17	0.15	0.260931	0
IVDNPHVCRL	SVDNPHVCRL	LUAD	S768I	HLA-B*51:01	0.04499	0.924599	0.8551	20	Non-Toxin	PROBABLE NON-ALLERGEN	6.74	-17.4	136	0.29	-6.1	9279.94	3.57337	1.08588	31334.1	17	0.17	0.260921	0
VLCSGAFGTV	VLGSGAFGTV	LUAD	G719C	HLA-B*15:01	0.04861	0.836332	-0.3011	100	Non-Toxin	PROBABLE NON-ALLERGEN	5.49	-7.98	107	1.7	2.3	8555.17	4.31388	1.1893	5753.32	6.6	0.42	0.2609	0
TVQLIMQLM	TVQLITQLM	LUAD	T790M	HLA-A*02:06	-0.1887	0.890842	-0.4767	7.2	Non-Toxin	PROBABLE ALLERGEN	5.19	0.51	162.22	1.378	10.5	5782.99	4.02575	0.919735	4028.33	9.5	0.36	0.260895	0
ILKKTEFKKI	ILKETEFKKI	LUAD	E709K	HLA-A*02:03	-0.3495	0.685667	1.1263	20	Non-Toxin	PROBABLE ALLERGEN	10	15.51	117	-0.42	-13.1	8618.07	4.0855	0.373883	2230.91	7.7	0.47	0.260858	0
RLLFICLTS	RLLGICLTS	LUAD	G779F	HLA-A*02:06	0.20637	0.832174	-0.0516	1	Non-Toxin	PROBABLE NON-ALLERGEN	8.25	30.29	173.33	1.689	12.9	5698.81	4.001	0.529274	859.64	3.6	0.4	0.260596	0
IVDNPHVCRL	SVDNPHVCRL	LUAD	S768I	HLA-B*53:01	0.04499	0.579857	0.8551	20	Non-Toxin	PROBABLE NON-ALLERGEN	6.74	-17.4	136	0.29	-6.1	12488.2	4.30412	0.945024	26620.9	15	0.44	0.260577	0
IVDNPHVCRL	SVDNPHVCRL	LUAD	S768I	HLA-B*57:01	0.04499	0.820843	0.8551	20	Non-Toxin	PROBABLE NON-ALLERGEN	6.74	-17.4	136	0.29	-6.1	4681.43	4.10262	1.28598	17065.5	13	0.31	0.260565	0
LCSGAFGTVY	LGSGAFGTVY	LUAD	G719C	HLA-A*26:01	0.22128	0.810403	-0.3264	5.5	Non-Toxin	PROBABLE ALLERGEN	5.52	-15.52	78	1.15	7.3	20023.6	3.91962	1.123	19334	5.6	0.27	0.260553	0
GPEPKDCVSC	GPEPRDCVSC	LUAD	R521K	HLA-B*53:01	-0.27963	0.612076	0.2308	30	Non-Toxin	PROBABLE ALLERGEN	4.37	70.7	29	-0.61	-3.1	10735.8	3.70125	1.17548	34443.3	28	0.18	0.26051	0
STVQLIMQL	STVQLITQL	LUAD	T790M	HLA-A*03:01	-0.20456	0.836921	-0.112	1.9	Non-Toxin	PROBABLE NON-ALLERGEN	5.24	0.51	162.22	1.078	3.2	8802.23	3.65325	1.1293	20061.3	16	0.17	0.260505	0
VLCSGAFGTV	VLGSGAFGTV	LUAD	G719C	HLA-B*51:01	0.04861	0.927458	-0.3011	100	Non-Toxin	PROBABLE NON-ALLERGEN	5.49	-7.98	107	1.7	2.3	10635.9	4.07913	1.69782	28811.9	14	0.23	0.260502	0
ITDFGRAKL	ITDFGLAKL	LUAD	L858R	HLA-A*30:01	0.11374	0.82199	-0.0038	20	Non-Toxin	PROBABLE NON-ALLERGEN	8.75	-8.92	97.78	-0.011	-4.2	6201.77	3.54713	1.06956	12355.6	25	0.14	0.260478	0
HVCRLLFICL	HVCRLLGICL	LUAD	G779F	HLA-A*26:01	0.204	0.381989	0.5301	3.5	Non-Toxin	PROBABLE ALLERGEN	8.08	28.26	185	2.02	12.9	20911.5	4.30462	0.731945	26489.3	12	0.47	0.260473	0
IMQLMPFGCL	ITQLMPFGCL	LUAD	T790M	HLA-B*15:01	-0.12326	0.771624	0.7722	20	Non-Toxin	PROBABLE ALLERGEN	5.52	83.92	117	1.57	9	14316	6.38775	2.99526	1317.11	2.4	0.85	0.26047	0
KIKVLCSGA	KIKVLGSGA	LUAD	G719C	HLA-A*02:06	-0.20983	0.889015	1.1799	1.3	Non-Toxin	PROBABLE NON-ALLERGEN	9.31	-28.84	130	0.867	9.3	6890.06	4.44975	1.26715	9553.95	19	0.43	0.260396	0
STVQLIMQLM	STVQLITQLM	LUAD	T790M	HLA-A*02:03	-0.2539	0.381182	-0.237	1.9	Non-Toxin	PROBABLE NON-ALLERGEN	5.24	1.46	146	1.16	7	8198.48	3.98887	1.06271	4872.23	13	0.29	0.260265	0
ITDFGRAKLL	ITDFGLAKLL	LUAD	L858R	HLA-B*07:02	0.05675	0.657748	0.1462	20	Non-Toxin	PROBABLE NON-ALLERGEN	8.75	-7.03	127	0.37	-0.4	10894.8	3.993	1.46297	13151.7	7	0.22	0.260164	0
CSGAFGTVY	GSGAFGTVY	LUAD	G719C	HLA-B*44:03	0.25315	0.943831	-0.2096	1.2	Non-Toxin	PROBABLE ALLERGEN	5.52	-18.36	43.33	0.856	7.7	16719.3	4.25025	0.98803	20011.6	7.5	0.39	0.26013	0
LTSTVQLIM	LTSTVQLIT	LUAD	T790M	HLA-A*68:01	-0.01508	0.621844	-0.3802	5.5	Non-Toxin	PROBABLE NON-ALLERGEN	5.52	8.89	162.22	1.389	8.3	8820	5.20363	2.26782	5124.8	6.9	0.52	0.260061	0
PHVCRLLFI	PHVCRLLGI	LUAD	G779F	HLA-B*08:01	0.05815	0.799506	1.022	20	Non-Toxin	PROBABLE ALLERGEN	8.68	8.89	162.22	1.367	8.4	6684.77	3.492	0.7563	23162.7	31	0.15	0.26006	0
RILKKTEFKK	RILKETEFKK	LUAD	E709K	HLA-A*68:01	-0.32575	0.739625	1.316	1	Non-Toxin	PROBABLE NON-ALLERGEN	10.46	24	78	-1.32	-13.1	4552.53	3.73363	0.794737	7664.83	8.8	0.23	0.260037	0
AIVDNPHVC	ASVDNPHVC	LUAD	S768I	HLA-B*51:01	0.0704	0.821461	0.5202	4.4	Non-Toxin	PROBABLE NON-ALLERGEN	5.08	-20.44	118.89	0.6	-7.6	8836.88	3.39863	0.665674	40765.3	45	0.13	0.260037	0
MQLMPFGCL	TQLMPFGCL	LUAD	T790M	HLA-A*32:01	-0.0838	0.704056	0.7868	30	Non-Toxin	PROBABLE ALLERGEN	5.27	92.13	86.67	1.244	5.2	5707.88	4.17075	1.50495	2370.85	1.4	0.27	0.260022	0
VLCSGAFGTV	VLGSGAFGTV	LUAD	G719C	HLA-A*32:01	0.04861	0.773724	-0.3011	100	Non-Toxin	PROBABLE NON-ALLERGEN	5.49	-7.98	107	1.7	2.3	5415.63	4.03988	1.76633	9240.71	4.3	0.17	0.259843	0
ITDFGRAKL	ITDFGLAKL	LUAD	L858R	HLA-B*35:01	0.11374	0.753797	-0.0038	20	Non-Toxin	PROBABLE NON-ALLERGEN	8.75	-8.92	97.78	-0.011	-4.2	8553.35	3.76688	0.835872	22692.3	13	0.22	0.259746	0
GPEPKDCVSC	GPEPRDCVSC	LUAD	R521K	HLA-B*35:01	-0.27963	0.628515	0.2308	30	Non-Toxin	PROBABLE ALLERGEN	4.37	70.7	29	-0.61	-3.1	8848.96	3.88063	1.19762	33610.9	29	0.2	0.25972	0
TSTVQLIMQL	TSTVQLITQL	LUAD	T790M	HLA-B*57:01	-0.16006	0.768158	-0.1683	7.2	Non-Toxin	PROBABLE NON-ALLERGEN	5.19	1.46	146	0.9	7.4	4703.33	4.10262	1.19481	2912.39	2	0.28	0.259703	0
LTSTVQLIM	LTSTVQLIT	LUAD	T790M	HLA-B*51:01	-0.01508	0.943724	-0.3802	5.5	Non-Toxin	PROBABLE NON-ALLERGEN	5.52	8.89	162.22	1.389	8.3	12525.2	4.85875	3.19148	15958.2	3.4	0.22	0.259636	0
SSGAFGTVY	GSGAFGTVY	LUAD	G719S	HLA-A*68:01	0.25315	0.240816	0.1903	1.9	Non-Toxin	PROBABLE ALLERGEN	5.24	3.04	43.33	0.489	7.7	6236.78	4.318	2.11823	9842.8	12	0.2	0.259603	0
LASGAFGTV	LGSGAFGTV	LUAD	G719A	HLA-A*32:01	0.17998	0.66672	-0.1184	5.5	Non-Toxin	PROBABLE NON-ALLERGEN	5.52	-9.98	97.78	1.344	3.1	5869.41	4.25313	2.33049	12466.2	5.8	0.14	0.259577	0
ASGAFGTVYK	GSGAFGTVYK	LUAD	G719A	HLA-A*01:01	0.26659	0.37562	0.3238	4.4	Non-Toxin	PROBABLE ALLERGEN	8.63	-15.52	49	0.31	6.4	12556.9	3.9485	1.17928	11211.5	3	0.22	0.259575	0
MQLMPFGCLL	TQLMPFGCLL	LUAD	T790M	HLA-A*32:01	-0.09718	0.719403	0.8448	30	Non-Toxin	PROBABLE ALLERGEN	5.27	83.92	117	1.5	9	6260.76	4.4225	1.71343	634.93	0.45	0.3	0.259511	0
ITDFGRAKL	ITDFGLAKL	LUAD	L858R	HLA-B*51:01	0.11374	0.913857	-0.0038	20	Non-Toxin	PROBABLE NON-ALLERGEN	8.75	-8.92	97.78	-0.011	-4.2	9373.97	3.609	0.695345	27722.9	12	0.17	0.259439	0
QLIMQLMPF	QLITQLMPF	LUAD	T790M	HLA-A*30:02	-0.41142	0.807484	0.2012	0.8	Non-Toxin	PROBABLE NON-ALLERGEN	5.52	70.73	130	1.122	2.5	6451.6	4.21813	0.517232	4779.25	4.6	0.4	0.259054	0
KITDFGRAK	KITDFGLAK	LUAD	L858R	HLA-A*32:01	0.24736	0.96461	1.5994	1.3	Non-Toxin	PROBABLE ALLERGEN	9.99	-8.92	54.44	-0.867	-3.8	5022.95	3.865	0.62293	17865.2	9	0.25	0.258966	0
DEAYVMAIV	DEAYVMASV	LUAD	S768I	HLA-B*51:01	-0.00534	0.908158	0.4405	1.1	Non-Toxin	PROBABLE NON-ALLERGEN	3.67	13.17	130	1.122	11.1	9763.95	3.76187	0.671839	17318.1	3.8	0.2	0.258879	0
FICLTSTVQL	GICLTSTVQL	LUAD	G779F	HLA-B*08:01	-0.14826	0.751412	0.3494	1.1	Non-Toxin	PROBABLE ALLERGEN	5.52	28.26	146	1.59	2.3	10115.9	4.68537	2.74394	6896.76	5.6	0.19	0.258847	0
IVDNPHVCR	SVDNPHVCR	LUAD	S768I	HLA-B*58:01	0.02368	0.896595	0.3582	20	Non-Toxin	PROBABLE ALLERGEN	6.74	-20.44	107.78	-0.1	-1.6	11970.3	3.763	0.960072	32461.1	53	0.15	0.258827	0
QLGAEEKEY	LLGAEEKEY	LUAD	L861Q	HLA-A*32:01	0.11862	0.606719	0.8989	0.8	Non-Toxin	PROBABLE ALLERGEN	4.25	35.68	54.44	-1.556	-12.6	4828.95	3.7915	1.04543	34672.1	32	0.14	0.258709	0
FGLAKQLGA	FGLAKLLGA	LUAD	L861Q	HLA-A*02:06	-0.27283	0.849269	0.1517	1.1	Non-Toxin	PROBABLE ALLERGEN	8.75	25.77	108.89	0.644	-2.2	4778.15	3.6625	0.397782	3115.27	8	0.2	0.258701	0
EGCWGPEPK	EGCWGPEPR	LUAD	R521K	HLA-B*53:01	0.30597	0.907959	-0.2525	1	Non-Toxin	PROBABLE NON-ALLERGEN	4.53	64.39	0	-1.478	-8	10298.4	3.58813	0.82463	37629.1	38	0.1	0.258654	0
QLIMQLMPF	QLITQLMPF	LUAD	T790M	HLA-A*02:06	-0.41142	0.889094	0.2012	0.8	Non-Toxin	PROBABLE NON-ALLERGEN	5.52	70.73	130	1.122	2.5	9579.4	5.45863	0.623348	1002.24	3.9	0.81	0.258637	0
FGLAKQLGA	FGLAKLLGA	LUAD	L861Q	HLA-A*68:02	-0.27283	0.905714	0.1517	1.1	Non-Toxin	PROBABLE ALLERGEN	8.75	25.77	108.89	0.644	-2.2	7009.66	3.49987	0.490875	15123.1	18	0.12	0.258592	0
VMAIVDNPH	VMASVDNPH	LUAD	S768I	HLA-A*11:01	0.19576	0.153212	1.3434	100	Non-Toxin	PROBABLE NON-ALLERGEN	5.08	-6.73	118.89	0.533	0.1	7056.01	3.859	0.791656	13450.9	9.3	0.2	0.258586	0
EGCWGPEPK	EGCWGPEPR	LUAD	R521K	HLA-A*68:02	0.30597	0.71914	-0.2525	1	Non-Toxin	PROBABLE NON-ALLERGEN	4.53	64.39	0	-1.478	-8	7339.02	3.61225	0.792615	23132.1	28	0.11	0.258577	0
LSSGAFGTVY	LGSGAFGTVY	LUAD	G719S	HLA-A*03:01	0.22128	0.513963	0.053	5.5	Non-Toxin	PROBABLE NON-ALLERGEN	5.52	3.74	78	0.82	7.3	11520.8	4.42287	2.32117	6279.89	4.7	0.15	0.258563	0
KVLASGAFGT	KVLGSGAFGT	LUAD	G719A	HLA-A*02:01	0.0631	0.876734	0.0194	1.3	Non-Toxin	PROBABLE NON-ALLERGEN	8.75	-16.47	88	0.82	4.8	7412.72	4.40212	0.638385	2692.49	5.5	0.42	0.258545	0
LASGAFGTV	LGSGAFGTV	LUAD	G719A	HLA-B*08:01	0.17998	0.780112	-0.1184	5.5	Non-Toxin	PROBABLE NON-ALLERGEN	5.52	-9.98	97.78	1.344	3.1	8927.08	4.24475	1.61944	14383.4	15	0.2	0.258533	0
KTCPAVVMGE	KTCPAGVMGE	LUAD	G598V	HLA-B*58:01	-0.0399	0.945961	0.4521	1.3	Non-Toxin	PROBABLE ALLERGEN	5.99	39.98	68	0.45	10.1	12292.5	3.84612	0.958107	9272.95	8.2	0.16	0.258437	0
ITDFGRAKL	ITDFGLAKL	LUAD	L858R	HLA-A*23:01	0.11374	0.898084	-0.0038	20	Non-Toxin	PROBABLE NON-ALLERGEN	8.75	-8.92	97.78	-0.011	-4.2	10884.5	3.83838	0.816491	24860.8	18	0.18	0.258425	0
LSSGAFGTVY	LGSGAFGTVY	LUAD	G719S	HLA-B*44:03	0.22128	0.925175	0.053	5.5	Non-Toxin	PROBABLE NON-ALLERGEN	5.52	3.74	78	0.82	7.3	18781.9	4.90362	1.33141	22095.6	8.9	0.48	0.258411	0
IVDNPHVCRL	SVDNPHVCRL	LUAD	S768I	HLA-B*58:01	0.04499	0.881487	0.8551	20	Non-Toxin	PROBABLE NON-ALLERGEN	6.74	-17.4	136	0.29	-6.1	13582.6	4.2915	1.19853	14664.8	15	0.28	0.258407	0
ASGAFGTVYK	GSGAFGTVYK	LUAD	G719A	HLA-A*33:01	0.26659	0.70676	0.3238	4.4	Non-Toxin	PROBABLE ALLERGEN	8.63	-15.52	49	0.31	6.4	13311.7	4.246	1.14455	14229.8	8.5	0.27	0.25836	0
LASGAFGTVY	LGSGAFGTVY	LUAD	G719A	HLA-A*11:01	0.22128	0.76218	-0.0121	5.5	Non-Toxin	PROBABLE NON-ALLERGEN	5.52	-15.52	88	1.08	7.3	8229.19	4.19187	1.70932	7089.46	5.9	0.15	0.258227	0
LASGAFGTVY	LGSGAFGTVY	LUAD	G719A	HLA-B*44:03	0.22128	0.937776	-0.0121	5.5	Non-Toxin	PROBABLE NON-ALLERGEN	5.52	-15.52	88	1.08	7.3	18713.8	4.90362	1.33141	21275.7	8.3	0.47	0.25822	0
ITDFGRAKL	ITDFGLAKL	LUAD	L858R	HLA-A*24:02	0.11374	0.578638	-0.0038	20	Non-Toxin	PROBABLE NON-ALLERGEN	8.75	-8.92	97.78	-0.011	-4.2	10141.9	3.849	0.827812	24950.3	14	0.17	0.258196	0
IVDNPHVCRL	SVDNPHVCRL	LUAD	S768I	HLA-B*08:01	0.04499	0.777031	0.8551	20	Non-Toxin	PROBABLE NON-ALLERGEN	6.74	-17.4	136	0.29	-6.1	8312.22	4.04475	1.34721	11485.9	12	0.15	0.258101	0
YVMAIVDNP	YVMASVDNP	LUAD	S768I	HLA-A*02:03	0.16577	0.697016	1.2117	2.8	Non-Toxin	PROBABLE NON-ALLERGEN	3.8	-6.73	118.89	0.744	3.5	9790.23	4.40687	1.3768	2165.5	7.6	0.27	0.257981	0
MAIVDNPHV	MASVDNPHV	LUAD	S768I	HLA-A*30:01	0.10979	0.587735	1.2112	30	Non-Toxin	PROBABLE NON-ALLERGEN	5.06	-6.73	118.89	0.533	-7.6	7018.59	3.851	0.927649	4579.69	9.5	0.14	0.257924	0
AVVMGENNTL	AGVMGENNTL	LUAD	G598V	HLA-B*40:01	-0.02167	0.554147	1.2473	4.4	Non-Toxin	PROBABLE NON-ALLERGEN	4	-7.03	107	0.43	-9.7	20692	4.127	1.04047	24557.1	12	0.22	0.257899	0
LTSTVQLIM	LTSTVQLIT	LUAD	T790M	HLA-A*02:01	-0.01508	0.603601	-0.3802	5.5	Non-Toxin	PROBABLE NON-ALLERGEN	5.52	8.89	162.22	1.389	8.3	7788.14	4.55488	1.77969	8044.12	12	0.25	0.257848	0
RILKKTEFKK	RILKETEFKK	LUAD	E709K	HLA-A*33:01	-0.32575	0.711136	1.316	1	Non-Toxin	PROBABLE NON-ALLERGEN	10.46	24	78	-1.32	-13.1	12845.9	4.10437	1.05771	21770.2	16	0.2	0.257728	0
KITDFGRAKL	KITDFGLAKL	LUAD	L858R	HLA-A*26:01	0.13766	0.63361	0.8129	1.3	Non-Toxin	PROBABLE ALLERGEN	9.99	-15.52	88	-0.4	-7.7	19603.5	3.75062	0.387802	30761.3	18	0.18	0.257676	0
VVMGENNTLV	GVMGENNTLV	LUAD	G598V	HLA-A*26:01	0.08849	0.651235	1.2778	100	Non-Toxin	PROBABLE NON-ALLERGEN	4	-7.03	126	0.67	-7.8	21409.3	4.5185	1.52152	21098.9	6.6	0.27	0.257665	0
LSSGAFGTV	LGSGAFGTV	LUAD	G719S	HLA-A*30:02	0.17998	0.620158	-0.0427	5.5	Non-Toxin	PROBABLE NON-ALLERGEN	5.52	11.42	86.67	1.056	3.1	7717.24	4.91375	1.89066	2372.49	2.5	0.35	0.257625	0
KITDFGLAKQ	KITDFGLAKL	LUAD	L861Q	HLA-A*11:01	0.0785	0.901153	0.8255	1.3	Non-Toxin	PROBABLE ALLERGEN	8.59	16.65	88	-0.3	0.6	9358.4	4.53187	0.502441	1994	3	0.44	0.257599	0
IKVLCSGAF	IKVLGSGAF	LUAD	G719C	HLA-B*35:01	-0.15453	0.563197	0.3844	20	Non-Toxin	PROBABLE NON-ALLERGEN	8.22	-19.41	130	1.611	6.9	10499.4	4.40625	0.760879	9394.14	4	0.35	0.257566	0
MQLMPFGCLL	TQLMPFGCLL	LUAD	T790M	HLA-B*07:02	-0.09718	0.74806	0.8448	30	Non-Toxin	PROBABLE ALLERGEN	5.27	83.92	117	1.5	9	13922.8	4.90262	2.20897	6199.75	3.5	0.29	0.257562	0
TVQLIMQLM	TVQLITQLM	LUAD	T790M	HLA-B*57:01	-0.1887	0.885378	-0.4767	7.2	Non-Toxin	PROBABLE ALLERGEN	5.19	0.51	162.22	1.378	10.5	5078.64	4.27825	0.901186	13840.5	8.4	0.28	0.257558	0
KITDFGRAK	KITDFGLAK	LUAD	L858R	HLA-A*33:01	0.24736	0.96461	1.5994	1.3	Non-Toxin	PROBABLE ALLERGEN	9.99	-8.92	54.44	-0.867	-3.8	12921.1	4.1505	0.849596	18021.9	12	0.24	0.257515	0
KITDFGRAKL	KITDFGLAKL	LUAD	L858R	HLA-A*11:01	0.13766	0.363824	0.8129	1.3	Non-Toxin	PROBABLE ALLERGEN	9.99	-15.52	88	-0.4	-7.7	7573.72	3.99	0.570677	10384.3	7.6	0.22	0.257362	0
AIVDNPHVC	ASVDNPHVC	LUAD	S768I	HLA-B*07:02	0.0704	0.703654	0.5202	4.4	Non-Toxin	PROBABLE NON-ALLERGEN	5.08	-20.44	118.89	0.6	-7.6	11933.8	4.28088	1.3824	27879.9	24	0.19	0.257341	0
ASGAFGTVY	GSGAFGTVY	LUAD	G719A	HLA-A*30:01	0.25315	0.521445	0.134	4.4	Non-Toxin	PROBABLE ALLERGEN	5.57	-18.36	54.44	0.778	7.7	7985.34	4.22625	1.61313	5258.03	12	0.13	0.257302	0
KQLGAEEKEY	KLLGAEEKEY	LUAD	L861Q	HLA-A*26:01	0.13685	0.579667	0.8073	1.3	Non-Toxin	PROBABLE ALLERGEN	4.79	56.79	49	-1.79	-13	19633.1	3.75062	0.742443	35677.5	29	0.1	0.257269	0
FGRAKLLGA	FGLAKLLGA	LUAD	L858R	HLA-A*02:03	-0.15383	0.0892325	0.1839	1.1	Non-Toxin	PROBABLE ALLERGEN	11	-9.98	108.89	0.533	5.1	7773.78	3.878	0.531524	1536.43	6.3	0.18	0.257249	0
ITDFGLAKQL	ITDFGLAKLL	LUAD	L861Q	HLA-A*02:06	-0.06565	0.937644	-0.0372	20	Non-Toxin	PROBABLE NON-ALLERGEN	5.84	25.14	127	0.47	0.6	6700.5	4.36887	0.905754	1645.4	5.4	0.29	0.257136	0
KIKVLCSGA	KIKVLGSGA	LUAD	G719C	HLA-A*02:01	-0.20983	0.426189	1.1799	1.3	Non-Toxin	PROBABLE NON-ALLERGEN	9.31	-28.84	130	0.867	9.3	8803.47	4.94488	1.28499	16284.4	20	0.43	0.257023	0
IKVLASGAF	IKVLGSGAF	LUAD	G719A	HLA-B*35:01	-0.06393	0.806791	0.2294	20	Non-Toxin	PROBABLE NON-ALLERGEN	8.75	-19.41	141.11	1.533	6.2	10020.1	4.25125	0.788621	8574.1	3.7	0.26	0.257006	0
HCVKTCPAVV	HCVKTCPAGV	LUAD	G598V	HLA-A*68:02	-0.1716	0.537935	0.5394	3.5	Non-Toxin	PROBABLE ALLERGEN	8.07	37.1	97	1	2.3	8912.48	4.19337	0.65675	5265.2	6.6	0.26	0.25699	0
EPKDCVSCR	EPRDCVSCR	LUAD	R521K	HLA-A*11:01	-0.23244	0.206694	0.2024	1	Non-Toxin	PROBABLE ALLERGEN	6.15	58.13	32.22	-0.956	4.9	8197.44	4.19187	1.06551	33221.9	37	0.19	0.256955	0
VLASGAFGTV	VLGSGAFGTV	LUAD	G719A	HLA-B*51:01	0.07881	0.78895	-0.0835	100	Non-Toxin	PROBABLE NON-ALLERGEN	5.49	-7.98	117	1.63	2.3	12047.7	4.6235	1.49792	12747.3	2.4	0.27	0.256863	0
AIVDNPHVCR	ASVDNPHVCR	LUAD	S768I	HLA-B*35:01	0.05241	0.708288	0.4735	4.4	Non-Toxin	PROBABLE NON-ALLERGEN	6.78	-17.4	107	0.09	-5.1	9570.38	4.11013	1.03434	39818.5	51	0.16	0.256849	0
VKTCPAVVM	VKTCPAGVM	LUAD	G598V	HLA-B*15:01	0.04334	0.912165	0.511	100	Non-Toxin	PROBABLE ALLERGEN	8.19	48.49	107.78	1.4	11.1	11630	5.34837	1.36679	11750.2	14	0.55	0.256781	0
AIVDNPHVCR	ASVDNPHVCR	LUAD	S768I	HLA-B*53:01	0.05241	0.892329	0.4735	4.4	Non-Toxin	PROBABLE NON-ALLERGEN	6.78	-17.4	107	0.09	-5.1	12097.8	4.15775	1.08631	43026.8	69	0.16	0.256684	0
RLLFICLTS	RLLGICLTS	LUAD	G779F	HLA-A*30:01	0.20637	0.730886	-0.0516	1	Non-Toxin	PROBABLE NON-ALLERGEN	8.25	30.29	173.33	1.689	12.9	7807.31	4.16137	0.657865	3803.25	8.2	0.23	0.256642	0
AIVDNPHVCR	ASVDNPHVCR	LUAD	S768I	HLA-A*01:01	0.05241	0.494346	0.4735	4.4	Non-Toxin	PROBABLE NON-ALLERGEN	6.78	-17.4	107	0.09	-5.1	13414.8	4.19738	0.648977	22238.8	9.9	0.24	0.256555	0
VLSSGAFGT	VLGSGAFGT	LUAD	G719S	HLA-A*68:02	-0.03174	0.425347	-0.0557	100	Non-Toxin	PROBABLE NON-ALLERGEN	5.49	11.42	86.67	1.056	3	9285.42	4.34837	1.56952	15293.4	18	0.14	0.25651	0
STVQLIMQL	STVQLITQL	LUAD	T790M	HLA-B*44:03	-0.20456	0.9754	-0.112	1.9	Non-Toxin	PROBABLE NON-ALLERGEN	5.24	0.51	162.22	1.078	3.2	19124.8	5.05975	0.984041	23690.1	12	0.49	0.256422	0
IKVLSSGAF	IKVLGSGAF	LUAD	G719S	HLA-B*35:01	-0.26313	0.824262	0.4948	20	Non-Toxin	PROBABLE NON-ALLERGEN	8.75	1.99	130	1.244	3.6	10306.4	4.36388	0.768268	9629.81	4.1	0.27	0.256353	0
VCRLLFICL	VCRLLGICL	LUAD	G779F	HLA-A*30:01	0.18586	0.941407	0.2121	100	Non-Toxin	PROBABLE NON-ALLERGEN	8.04	30.29	205.56	2.6	17.4	7618.21	4.0975	1.04881	8472.28	18	0.12	0.256218	0
TVQLIMQLM	TVQLITQLM	LUAD	T790M	HLA-B*08:01	-0.1887	0.814187	-0.4767	7.2	Non-Toxin	PROBABLE ALLERGEN	5.19	0.51	162.22	1.378	10.5	8550.72	4.11537	0.691583	15134.7	16	0.18	0.256111	0
AKQLGAEEK	AKLLGAEEK	LUAD	L861Q	HLA-A*03:01	0.16407	0.565643	0.9481	4.4	Non-Toxin	PROBABLE NON-ALLERGEN	6.19	61.99	65.56	-1.256	-1.8	11432.8	4.38762	1.04299	28700.8	30	0.22	0.256102	0
CVKTCPAVV	CVKTCPAGV	LUAD	G598V	HLA-A*02:01	-0.03674	0.336424	0.4571	1.2	Non-Toxin	PROBABLE NON-ALLERGEN	8.06	40.11	107.78	1.467	6.2	7740.45	4.5225	0.71476	9604.63	14	0.32	0.256041	0
KITDFGRAKL	KITDFGLAKL	LUAD	L858R	HLA-B*15:01	0.13766	0.863779	0.8129	1.3	Non-Toxin	PROBABLE ALLERGEN	9.99	-15.52	88	-0.4	-7.7	13174.7	5.89637	0.693244	7186	8	0.82	0.256017	0
KTCPAVVMGE	KTCPAGVMGE	LUAD	G598V	HLA-A*30:01	-0.0399	0.844841	0.4521	1.3	Non-Toxin	PROBABLE ALLERGEN	5.99	39.98	68	0.45	10.1	9060.46	4.67738	1.09297	6307.94	14	0.31	0.255974	0
CLTSTVQLIM	CLTSTVQLIT	LUAD	T790M	HLA-A*02:06	-0.11651	0.916417	-0.0165	1.2	Non-Toxin	PROBABLE ALLERGEN	5.52	28.26	146	1.5	7.5	9474.61	5.41775	1.50395	4285.93	9.9	0.51	0.25597	0
VCRLLFICL	VCRLLGICL	LUAD	G779F	HLA-B*51:01	0.18586	0.980218	0.2121	100	Non-Toxin	PROBABLE NON-ALLERGEN	8.04	30.29	205.56	2.6	17.4	10902.4	4.16575	0.815849	37351.6	31	0.17	0.255964	0
EFKKIKVLA	EFKKIKVLG	LUAD	G719A	HLA-A*33:01	-0.33204	0.966914	0.5704	1	Non-Toxin	PROBABLE ALLERGEN	9.71	-36.11	130	0.211	4.7	14486.7	4.68075	1.44752	6776.85	4.6	0.25	0.255925	0
EFKKIKVLC	EFKKIKVLG	LUAD	G719C	HLA-A*23:01	-0.33204	0.962671	0.7425	1	Non-Toxin	PROBABLE NON-ALLERGEN	9.2	-36.11	118.89	0.289	4.7	14050.3	4.97025	2.66629	28565.1	23	0.15	0.255864	0
VCRLLFICL	VCRLLGICL	LUAD	G779F	HLA-B*57:01	0.18586	0.966642	0.2121	100	Non-Toxin	PROBABLE NON-ALLERGEN	8.04	30.29	205.56	2.6	17.4	4881.45	4.20237	0.981796	27839.5	29	0.15	0.255853	0
LKKTEFKKI	LKETEFKKI	LUAD	E709K	HLA-B*08:01	-0.13124	0.555484	1.209	5.5	Non-Toxin	PROBABLE ALLERGEN	10	-5.28	86.67	-0.967	-9.2	10889.4	4.976	2.46337	11261.2	10	0.18	0.255755	0
AKQLGAEEK	AKLLGAEEK	LUAD	L861Q	HLA-A*11:01	0.16407	0.353126	0.9481	4.4	Non-Toxin	PROBABLE NON-ALLERGEN	6.19	61.99	65.56	-1.256	-1.8	9473.06	4.56487	1.0643	20663.3	16	0.26	0.255706	0
ITDFGLAKQL	ITDFGLAKLL	LUAD	L861Q	HLA-A*02:01	-0.06565	0.925647	-0.0372	20	Non-Toxin	PROBABLE NON-ALLERGEN	5.84	25.14	127	0.47	0.6	7767.01	4.55488	0.947199	5891.53	8.9	0.27	0.255596	0
ITDFGRAKL	ITDFGLAKL	LUAD	L858R	HLA-A*30:02	0.11374	0.82199	-0.0038	20	Non-Toxin	PROBABLE NON-ALLERGEN	8.75	-8.92	97.78	-0.011	-4.2	7274.29	4.697	0.938817	8783.39	9.3	0.32	0.255541	0
TVQLIMQLM	TVQLITQLM	LUAD	T790M	HLA-A*02:03	-0.1887	0.767384	-0.4767	7.2	Non-Toxin	PROBABLE ALLERGEN	5.19	0.51	162.22	1.378	10.5	10454.6	4.58862	0.917241	7788.05	18	0.28	0.255459	0
CSGAFGTVY	GSGAFGTVY	LUAD	G719C	HLA-A*03:01	0.25315	0.720108	-0.2096	1.2	Non-Toxin	PROBABLE ALLERGEN	5.52	-18.36	43.33	0.856	7.7	10653.3	4.18687	0.985371	8379.57	5.9	0.12	0.255398	0
QLGAEEKEY	LLGAEEKEY	LUAD	L861Q	HLA-B*44:03	0.11862	0.880129	0.8989	0.8	Non-Toxin	PROBABLE ALLERGEN	4.25	35.68	54.44	-1.556	-12.6	17567.2	4.532	1.30081	33536.1	28	0.19	0.255344	0
KVLCSGAFGT	KVLGSGAFGT	LUAD	G719C	HLA-A*02:01	-0.03052	0.821644	-0.1789	1.3	Non-Toxin	PROBABLE NON-ALLERGEN	8.22	-16.47	78	0.89	5.5	8425.6	4.79588	0.585972	4419.49	7.4	0.4	0.25527	0
IMQLMPFGCL	ITQLMPFGCL	LUAD	T790M	HLA-B*07:02	-0.12326	0.582354	0.7722	20	Non-Toxin	PROBABLE ALLERGEN	5.52	83.92	117	1.57	9	13926.5	4.90262	1.239	15729.2	8.6	0.33	0.255258	0
TVQLIMQLM	TVQLITQLM	LUAD	T790M	HLA-A*01:01	-0.1887	0.310118	-0.4767	7.2	Non-Toxin	PROBABLE ALLERGEN	5.19	0.51	162.22	1.378	10.5	15814.9	5.01337	0.564216	18866.9	6.9	0.48	0.255224	0
IMQLMPFGC	ITQLMPFGC	LUAD	T790M	HLA-B*08:01	-0.1116	0.913728	0.8905	20	Non-Toxin	PROBABLE ALLERGEN	5.52	70.73	86.67	1.322	6.5	10182.4	4.72262	2.1073	15635	17	0.11	0.255045	0
RILKKTEFKK	RILKETEFKK	LUAD	E709K	HLA-A*30:02	-0.32575	0.711136	1.316	1	Non-Toxin	PROBABLE NON-ALLERGEN	10.46	24	78	-1.32	-13.1	7324.9	4.697	0.651001	11805.5	16	0.34	0.255013	0
HVKITDFGR	HVKITDFGL	LUAD	L858R	HLA-A*68:02	0.2412	0.896687	1.3227	3.5	Non-Toxin	PROBABLE ALLERGEN	8.75	-12.12	75.56	-0.522	2.7	8754.75	4.1595	0.280563	16679.7	19	0.2	0.254887	0
LRILKKTEF	LRILKETEF	LUAD	E709K	HLA-B*07:02	-0.2897	0.326463	1.0482	5.5	Non-Toxin	PROBABLE NON-ALLERGEN	9.99	63.66	130	-0.178	-8.2	14814.5	5.23675	1.2244	25223.3	20	0.43	0.254809	0
PEPKDCVSC	PEPRDCVSC	LUAD	R521K	HLA-B*40:01	-0.31157	0.871882	0.1639	20	Non-Toxin	PROBABLE ALLERGEN	4.37	77.44	32.22	-0.633	-1.5	21607.2	4.47387	1.17904	38687.6	41	0.16	0.254787	0
LRILKKTEF	LRILKETEF	LUAD	E709K	HLA-B*44:03	-0.2897	0.864675	1.0482	5.5	Non-Toxin	PROBABLE NON-ALLERGEN	9.99	63.66	130	-0.178	-8.2	19688.8	5.22125	0.939167	35410.3	35	0.47	0.254779	0
TVQLIMQLM	TVQLITQLM	LUAD	T790M	HLA-B*15:01	-0.1887	0.880088	-0.4767	7.2	Non-Toxin	PROBABLE ALLERGEN	5.19	0.51	162.22	1.378	10.5	11470.1	5.305	0.551555	4510.16	5.5	0.56	0.254694	0
LFICLTSTV	LGICLTSTV	LUAD	G779F	HLA-A*30:01	-0.10225	0.87333	0.2102	5.5	Non-Toxin	PROBABLE ALLERGEN	5.52	30.29	162.22	2.156	4.1	8413.61	4.40975	1.17059	5834.75	13	0.13	0.254631	0
DNPHVCRLLF	DNPHVCRLLG	LUAD	G779F	HLA-B*53:01	0.04953	0.874824	-0.028	1.1	Non-Toxin	PROBABLE NON-ALLERGEN	6.74	6.12	107	0.08	6.6	17658.5	6.80288	5.56166	3273.25	1.3	0.27	0.254625	0
LTSTVQLIM	LTSTVQLIT	LUAD	T790M	HLA-A*02:03	-0.01508	0.347673	-0.3802	5.5	Non-Toxin	PROBABLE NON-ALLERGEN	5.52	8.89	162.22	1.389	8.3	10799.6	4.68875	1.37979	5183.3	14	0.19	0.254508	0
MQLMPFGCL	TQLMPFGCL	LUAD	T790M	HLA-B*51:01	-0.0838	0.956221	0.7868	30	Non-Toxin	PROBABLE ALLERGEN	5.27	92.13	86.67	1.244	5.2	12734.5	4.92263	1.89099	18173.7	4.2	0.19	0.254505	0
IVDNPHVCR	SVDNPHVCR	LUAD	S768I	HLA-B*57:01	0.02368	0.914053	0.3582	20	Non-Toxin	PROBABLE ALLERGEN	6.74	-20.44	107.78	-0.1	-1.6	5552.84	4.5255	1.01842	36043.4	56	0.19	0.254495	0
ITDFGRAKL	ITDFGLAKL	LUAD	L858R	HLA-A*02:03	0.11374	0.20217	-0.0038	20	Non-Toxin	PROBABLE NON-ALLERGEN	8.75	-8.92	97.78	-0.011	-4.2	9278.54	4.26687	0.556203	8792.61	19	0.17	0.254442	0
VQLIMQLMPF	VQLITQLMPF	LUAD	T790M	HLA-B*44:03	-0.3186	0.988866	0.1287	100	Non-Toxin	PROBABLE NON-ALLERGEN	5.49	64.66	146	1.43	7	24000.1	7.71412	0.846337	8942.28	2.8	1.37	0.254427	0
SSGAFGTVYK	GSGAFGTVYK	LUAD	G719S	HLA-A*26:01	0.26659	0.438848	0.3717	1.9	Non-Toxin	PROBABLE ALLERGEN	8.31	3.74	39	0.05	6.4	21761	4.7465	1.84333	26930.8	13	0.12	0.254236	0
FGLAKQLGA	FGLAKLLGA	LUAD	L861Q	HLA-A*02:03	-0.27283	0.571035	0.1517	1.1	Non-Toxin	PROBABLE ALLERGEN	8.75	25.77	108.89	0.644	-2.2	9051.66	4.20887	0.489739	5159.13	14	0.14	0.25406	0
LRILKKTEF	LRILKETEF	LUAD	E709K	HLA-B*35:01	-0.2897	0.654733	1.0482	5.5	Non-Toxin	PROBABLE NON-ALLERGEN	9.99	63.66	130	-0.178	-8.2	11188	4.6475	0.94809	26183.2	17	0.22	0.254001	0
TVQLIMQLM	TVQLITQLM	LUAD	T790M	HLA-B*58:01	-0.1887	0.806728	-0.4767	7.2	Non-Toxin	PROBABLE ALLERGEN	5.19	0.51	162.22	1.378	10.5	14320.7	4.58887	0.757266	9309.65	8.3	0.23	0.253995	0
QALLRILKK	QALLRILKE	LUAD	E709K	HLA-A*32:01	0.02556	0.945323	0.3776	0.8	Non-Toxin	PROBABLE ALLERGEN	11.17	42.26	184.44	0.211	3.7	8692.98	5.495	3.21736	23535.8	15	0.15	0.253972	0
ILDEAYVMAI	ILDEAYVMAS	LUAD	S768I	HLA-B*07:02	0.05597	0.743424	0.4937	20	Non-Toxin	PROBABLE ALLERGEN	3.67	40.6	166	1.42	4.9	17228.4	6.23975	4.42123	23581.7	17	0.22	0.253961	0
HVCRLLFICL	HVCRLLGICL	LUAD	G779F	HLA-B*08:01	0.204	0.879562	0.5301	3.5	Non-Toxin	PROBABLE ALLERGEN	8.08	28.26	185	2.02	12.9	9551.25	4.4945	0.648626	1231.67	1.2	0.21	0.253922	0
CWGPEPKDCV	CWGPEPRDCV	LUAD	R521K	HLA-A*23:01	-0.12924	0.727702	0.2084	1.2	Non-Toxin	PROBABLE ALLERGEN	4.37	51.41	29	-0.62	-11.6	13109.1	4.60713	1	15797.4	8.6	0.19	0.253872	0
AIVDNPHVC	ASVDNPHVC	LUAD	S768I	HLA-B*08:01	0.0704	0.864209	0.5202	4.4	Non-Toxin	PROBABLE NON-ALLERGEN	5.08	-20.44	118.89	0.6	-7.6	10191	4.72262	1.73256	31259.9	55	0.11	0.25386	0
KDCVSCRNV	RDCVSCRNV	LUAD	R521K	HLA-B*40:01	-0.14791	0.582505	-0.3775	1.3	Non-Toxin	PROBABLE NON-ALLERGEN	8.06	50.44	64.44	-0.311	-2.1	21854.7	4.56662	0.773383	32878.2	23	0.2	0.253626	0
LLRILKKTEF	LLRILKETEF	LUAD	E709K	HLA-A*32:01	-0.18182	0.913118	0.9496	5.5	Non-Toxin	PROBABLE NON-ALLERGEN	9.99	58.29	156	0.22	-3.7	6988.22	4.73888	1.02089	12892	6	0.22	0.253599	0
CVKTCPAVV	CVKTCPAGV	LUAD	G598V	HLA-A*30:02	-0.03674	0.788603	0.4571	1.2	Non-Toxin	PROBABLE NON-ALLERGEN	8.06	40.11	107.78	1.467	6.2	7464.1	4.77975	1.02803	7245.64	7.3	0.23	0.253529	0
PEGCWGPEPK	PEGCWGPEPR	LUAD	R521K	HLA-A*11:01	0.27303	0.25593	-0.3735	20	Non-Toxin	PROBABLE ALLERGEN	4.53	76.33	0	-1.49	-5.5	10307.6	4.82662	1.48453	20536.1	16	0.17	0.253502	0
FGLAKQLGA	FGLAKLLGA	LUAD	L861Q	HLA-A*02:01	-0.27283	0.529175	0.1517	1.1	Non-Toxin	PROBABLE ALLERGEN	8.75	25.77	108.89	0.644	-2.2	7527.07	4.46237	0.418695	9477.55	14	0.21	0.253417	0
ITDFGRAKL	ITDFGLAKL	LUAD	L858R	HLA-A*11:01	0.11374	0.330084	-0.0038	20	Non-Toxin	PROBABLE NON-ALLERGEN	8.75	-8.92	97.78	-0.011	-4.2	9524.63	4.56487	0.863989	23488.7	19	0.17	0.253352	0
KIKVLCSGAF	KIKVLGSGAF	LUAD	G719C	HLA-B*57:01	-0.19603	0.802889	0.5226	1.3	Non-Toxin	PROBABLE NON-ALLERGEN	9.31	-24.96	117	1.06	11.1	8096.93	5.813	0.894009	10764.6	6.2	0.61	0.253214	0
LSSGAFGTV	LGSGAFGTV	LUAD	G719S	HLA-B*35:01	0.17998	0.343371	-0.0427	5.5	Non-Toxin	PROBABLE NON-ALLERGEN	5.52	11.42	86.67	1.056	3.1	12091.5	4.97625	1.4951	18036.9	8.3	0.2	0.253073	0
FKKIKVLCS	FKKIKVLGS	LUAD	G719C	HLA-B*08:01	-0.14808	0.771397	0.5064	1.1	Non-Toxin	PROBABLE NON-ALLERGEN	9.79	-36.11	118.89	0.589	11.1	10664.3	4.8885	1.5381	1884.34	1.7	0.16	0.253052	0
KTCPAVVMG	KTCPAGVMG	LUAD	G598V	HLA-A*32:01	-0.01946	0.926963	0.2308	1.3	Non-Toxin	PROBABLE ALLERGEN	8.22	51.69	75.56	0.889	10.5	7104.91	4.77	1.18986	10147.9	4.7	0.17	0.252962	0
CSGAFGTVY	GSGAFGTVY	LUAD	G719C	HLA-B*44:02	0.25315	0.422931	-0.2096	1.2	Non-Toxin	PROBABLE ALLERGEN	5.52	-18.36	43.33	0.856	7.7	18973.5	5.1465	1.01438	18797.8	7.8	0.33	0.252858	0
TVQLIMQLM	TVQLITQLM	LUAD	T790M	HLA-B*35:01	-0.1887	0.751811	-0.4767	7.2	Non-Toxin	PROBABLE ALLERGEN	5.19	0.51	162.22	1.378	10.5	11800.9	4.8765	0.476905	6677.36	3	0.32	0.252836	0
LFICLTSTV	LGICLTSTV	LUAD	G779F	HLA-A*32:01	-0.10225	0.87333	0.2102	5.5	Non-Toxin	PROBABLE ALLERGEN	5.52	30.29	162.22	2.156	4.1	7181.74	4.80175	1.45757	8839.26	4.1	0.13	0.252824	0
IVDNPHVCR	SVDNPHVCR	LUAD	S768I	HLA-A*32:01	0.02368	0.908087	0.3582	20	Non-Toxin	PROBABLE ALLERGEN	6.74	-20.44	107.78	-0.1	-1.6	7188.39	4.80175	0.954704	27937.6	20	0.21	0.252763	0
SSGAFGTVYK	GSGAFGTVYK	LUAD	G719S	HLA-A*68:02	0.26659	0.347459	0.3717	1.9	Non-Toxin	PROBABLE ALLERGEN	8.31	3.74	39	0.05	6.4	10721.6	4.92175	1.57403	14544.5	17	0.15	0.252744	0
YVMAIVDNPH	YVMASVDNPH	LUAD	S768I	HLA-A*26:01	0.16111	0.356098	1.335	2.8	Non-Toxin	PROBABLE NON-ALLERGEN	5.08	-5.06	107	0.35	1.9	23073.8	5.45525	0.806883	4654.97	0.96	0.47	0.25274	0
KTEFKKIKV	ETEFKKIKV	LUAD	E709K	HLA-A*02:06	-0.27638	0.900484	0.687	1.3	Non-Toxin	PROBABLE ALLERGEN	10	-14.71	75.56	-0.922	-4.4	8352.44	4.97625	1.44911	13902.5	25	0.19	0.252736	0
ILDEAYVMAI	ILDEAYVMAS	LUAD	S768I	HLA-B*40:01	0.05597	0.939477	0.4937	20	Non-Toxin	PROBABLE ALLERGEN	3.67	40.6	166	1.42	4.9	25369.3	6.67275	4.59608	22579.4	8.8	0.28	0.252662	0
AIVDNPHVCR	ASVDNPHVCR	LUAD	S768I	HLA-B*15:01	0.05241	0.837434	0.4735	4.4	Non-Toxin	PROBABLE NON-ALLERGEN	6.78	-17.4	107	0.09	-5.1	10691.1	5.012	1.28749	31508.8	53	0.22	0.25255	0
GPEPKDCVSC	GPEPRDCVSC	LUAD	R521K	HLA-B*08:01	-0.27963	0.617254	0.2308	30	Non-Toxin	PROBABLE ALLERGEN	4.37	70.7	29	-0.61	-3.1	10000.3	4.64875	1.06168	28300.2	45	0.12	0.25244	0
AIVDNPHVC	ASVDNPHVC	LUAD	S768I	HLA-A*68:02	0.0704	0.808407	0.5202	4.4	Non-Toxin	PROBABLE NON-ALLERGEN	5.08	-20.44	118.89	0.6	-7.6	10307.9	4.781	1.10939	22213.1	27	0.16	0.25244	0
ITDFGRAKLL	ITDFGLAKLL	LUAD	L858R	HLA-A*68:02	0.05675	0.554287	0.1462	20	Non-Toxin	PROBABLE NON-ALLERGEN	8.75	-7.03	127	0.37	-0.4	9749.6	4.55875	0.607815	4096.81	5.6	0.16	0.252392	0
IVDNPHVCRL	SVDNPHVCRL	LUAD	S768I	HLA-A*23:01	0.04499	0.921013	0.8551	20	Non-Toxin	PROBABLE NON-ALLERGEN	6.74	-17.4	136	0.29	-6.1	14021.1	4.97025	1.20469	24109	17	0.21	0.252386	0
KIKVLSSGA	KIKVLGSGA	LUAD	G719S	HLA-A*02:06	-0.31481	0.909004	1.4199	1.3	Non-Toxin	PROBABLE ALLERGEN	10	-7.44	130	0.5	6	8787.92	5.154	1.094	12837.7	24	0.29	0.252293	0
KVLSSGAFGT	KVLGSGAFGT	LUAD	G719S	HLA-A*68:02	-0.14274	0.841261	0.2144	1.3	Non-Toxin	PROBABLE ALLERGEN	8.75	2.79	78	0.56	2.2	10280.7	4.73212	0.886151	20345.4	24	0.17	0.252263	0
HVCRLLFICL	HVCRLLGICL	LUAD	G779F	HLA-B*07:02	0.204	0.528092	0.5301	3.5	Non-Toxin	PROBABLE ALLERGEN	8.08	28.26	185	2.02	12.9	14103.8	5.01475	0.413056	9330.93	4.9	0.35	0.25225	0
MQLMPFGCL	TQLMPFGCL	LUAD	T790M	HLA-A*30:01	-0.0838	0.704056	0.7868	30	Non-Toxin	PROBABLE ALLERGEN	5.27	92.13	86.67	1.244	5.2	10018.3	5.06563	1.66329	3108.88	6.9	0.16	0.252221	0
YVMAIVDNP	YVMASVDNP	LUAD	S768I	HLA-A*02:01	0.16577	0.428784	1.2117	2.8	Non-Toxin	PROBABLE NON-ALLERGEN	3.8	-6.73	118.89	0.744	3.5	10056.3	5.44825	1.52563	5287.52	8.3	0.32	0.252194	0
SSGAFGTVY	GSGAFGTVY	LUAD	G719S	HLA-A*30:01	0.25315	0.545488	0.1903	1.9	Non-Toxin	PROBABLE ALLERGEN	5.24	3.04	43.33	0.489	7.7	9459.51	4.846	1.40683	5298.23	12	0.12	0.252166	0
TDFGLAKQL	TDFGLAKLL	LUAD	L861Q	HLA-A*02:06	-0.15155	0.942881	-0.1098	7.2	Non-Toxin	PROBABLE NON-ALLERGEN	5.5	26.82	97.78	0.022	-2.2	7707.8	4.74325	1.27795	23322.9	41	0.1	0.252087	0
IVDNPHVCRL	SVDNPHVCRL	LUAD	S768I	HLA-A*24:02	0.04499	0.349638	0.8551	20	Non-Toxin	PROBABLE NON-ALLERGEN	6.74	-17.4	136	0.29	-6.1	13664.6	4.9735	1.14678	26219.8	15	0.2	0.251989	0
MQLMPFGCL	TQLMPFGCL	LUAD	T790M	HLA-A*68:02	-0.0838	0.92746	0.7868	30	Non-Toxin	PROBABLE ALLERGEN	5.27	92.13	86.67	1.244	5.2	10511.9	4.87125	1.15047	7133.63	8.3	0.16	0.251945	0
YVMAIVDNPH	YVMASVDNPH	LUAD	S768I	HLA-A*11:01	0.16111	0.255527	1.335	2.8	Non-Toxin	PROBABLE NON-ALLERGEN	5.08	-5.06	107	0.35	1.9	13242.1	5.79037	0.982687	4602.09	4.6	0.51	0.25174	0
AKQLGAEEK	AKLLGAEEK	LUAD	L861Q	HLA-A*30:01	0.16407	0.830555	0.9481	4.4	Non-Toxin	PROBABLE NON-ALLERGEN	6.19	61.99	65.56	-1.256	-1.8	10444.7	5.25363	1	13463.5	28	0.31	0.251688	0
HCVKTCPAV	HCVKTCPAG	LUAD	G598V	HLA-B*58:01	-0.20305	0.855873	0.6116	3.5	Non-Toxin	PROBABLE ALLERGEN	8.07	40.11	75.56	0.644	-1.9	15979.7	5.31075	1.97088	24259.5	31	0.17	0.251687	0
MQLMPFGCLL	TQLMPFGCLL	LUAD	T790M	HLA-A*68:02	-0.09718	0.905424	0.8448	30	Non-Toxin	PROBABLE ALLERGEN	5.27	83.92	117	1.5	9	11043.4	5.07812	1.3806	761	1.9	0.18	0.251622	0
LASGAFGTV	LGSGAFGTV	LUAD	G719A	HLA-A*30:02	0.17998	0.66672	-0.1184	5.5	Non-Toxin	PROBABLE NON-ALLERGEN	5.52	-9.98	97.78	1.344	3.1	8971.26	5.60638	1.65709	4330.4	4.2	0.32	0.251515	0
IVDNPHVCRL	SVDNPHVCRL	LUAD	S768I	HLA-A*68:01	0.04499	0.780915	0.8551	20	Non-Toxin	PROBABLE NON-ALLERGEN	6.74	-17.4	136	0.29	-6.1	7456.81	4.7455	0.611579	11462.5	13	0.18	0.251493	0
VQLIMQLMPF	VQLITQLMPF	LUAD	T790M	HLA-A*23:01	-0.3186	0.932338	0.1287	100	Non-Toxin	PROBABLE NON-ALLERGEN	5.49	64.66	146	1.43	7	16246.9	6.08363	0.838213	680.39	0.75	0.62	0.251355	0
AIVDNPHVC	ASVDNPHVC	LUAD	S768I	HLA-B*15:01	0.0704	0.843893	0.5202	4.4	Non-Toxin	PROBABLE NON-ALLERGEN	5.08	-20.44	118.89	0.6	-7.6	11273.6	5.21862	1.23651	23060.9	31	0.24	0.25134	0
KTCPAVVMG	KTCPAGVMG	LUAD	G598V	HLA-A*68:02	-0.01946	0.89459	0.2308	1.3	Non-Toxin	PROBABLE ALLERGEN	8.22	51.69	75.56	0.889	10.5	11052.2	5.07812	1.52556	24482.8	30	0.14	0.251316	0
TSTVQLIMQL	TSTVQLITQL	LUAD	T790M	HLA-B*58:01	-0.16006	0.780084	-0.1683	7.2	Non-Toxin	PROBABLE NON-ALLERGEN	5.19	1.46	146	0.9	7.4	15854.3	5.22912	1.12715	1161.4	1.7	0.26	0.251304	0
KTEFKKIKV	ETEFKKIKV	LUAD	E709K	HLA-B*08:01	-0.27638	0.802325	0.687	1.3	Non-Toxin	PROBABLE ALLERGEN	10	-14.71	75.56	-0.922	-4.4	10250.9	4.72262	0.739419	22317.4	29	0.14	0.251291	0
MQLMPFGCL	TQLMPFGCL	LUAD	T790M	HLA-B*44:02	-0.0838	0.380226	0.7868	30	Non-Toxin	PROBABLE ALLERGEN	5.27	92.13	86.67	1.244	5.2	20815.8	5.937	0.966671	11321.4	4	0.54	0.251247	0
EPKDCVSCR	EPRDCVSCR	LUAD	R521K	HLA-A*03:01	-0.23244	0.61096	0.2024	1	Non-Toxin	PROBABLE ALLERGEN	6.15	58.13	32.22	-0.956	4.9	12948.1	4.88062	0.990447	35379.2	52	0.15	0.251182	0
KTCPAVVMG	KTCPAGVMG	LUAD	G598V	HLA-A*11:01	-0.01946	0.820638	0.2308	1.3	Non-Toxin	PROBABLE ALLERGEN	8.22	51.69	75.56	0.889	10.5	13844.3	6.0015	1.26637	20238.7	15	0.51	0.251175	0
KIKVLSSGAF	KIKVLGSGAF	LUAD	G719S	HLA-B*57:01	-0.30463	0.937673	0.7808	1.3	Non-Toxin	PROBABLE NON-ALLERGEN	10	-5.7	117	0.73	7.8	8279.41	5.9165	0.87837	9070.03	5.1	0.54	0.25111	0
QLGAEEKEY	LLGAEEKEY	LUAD	L861Q	HLA-B*44:02	0.11862	0.140626	0.8989	0.8	Non-Toxin	PROBABLE ALLERGEN	4.25	35.68	54.44	-1.556	-12.6	19222.7	5.2205	1.45539	31016.3	28	0.19	0.251064	0
ITDFGLAKQ	ITDFGLAKL	LUAD	L861Q	HLA-A*11:01	0.05458	0.893431	0.0115	20	Non-Toxin	PROBABLE NON-ALLERGEN	5.84	26.82	97.78	0.1	4.1	11116.8	5.07837	0.776626	16544.7	13	0.25	0.251048	0
MAIVDNPHV	MASVDNPHV	LUAD	S768I	HLA-B*15:01	0.10979	0.455732	1.2112	30	Non-Toxin	PROBABLE NON-ALLERGEN	5.06	-6.73	118.89	0.533	-7.6	11010.7	5.1305	1.07857	10113.1	12	0.21	0.250877	0
TVQLIMQLM	TVQLITQLM	LUAD	T790M	HLA-A*32:01	-0.1887	0.893521	-0.4767	7.2	Non-Toxin	PROBABLE ALLERGEN	5.19	0.51	162.22	1.378	10.5	7306.26	4.87263	0.692953	7496.44	3.5	0.18	0.25087	0
KIKVLCSGAF	KIKVLGSGAF	LUAD	G719C	HLA-B*07:02	-0.19603	0.267886	0.5226	1.3	Non-Toxin	PROBABLE NON-ALLERGEN	9.31	-24.96	117	1.06	11.1	18159.4	6.70463	0.747954	4215.61	2.7	0.83	0.250783	0
IKVLCSGAF	IKVLGSGAF	LUAD	G719C	HLA-B*44:03	-0.15453	0.916983	0.3844	20	Non-Toxin	PROBABLE NON-ALLERGEN	8.22	-19.41	130	1.611	6.9	21596.5	6.13087	0.879666	23716.3	12	0.6	0.250776	0
VLASGAFGTV	VLGSGAFGTV	LUAD	G719A	HLA-A*32:01	0.07881	0.706273	-0.0835	100	Non-Toxin	PROBABLE NON-ALLERGEN	5.49	-7.98	117	1.63	2.3	8164.77	5.23675	1.36263	9134.14	4.2	0.19	0.250658	0
LCSGAFGTV	LGSGAFGTV	LUAD	G719C	HLA-B*57:01	0.17998	0.890516	-0.4987	5.5	Non-Toxin	PROBABLE NON-ALLERGEN	5.52	-9.98	86.67	1.422	3.1	6698.48	5.08287	1.25365	20701.8	17	0.15	0.250614	0
LTSTVQLIM	LTSTVQLIT	LUAD	T790M	HLA-B*08:01	-0.01508	0.713023	-0.3802	5.5	Non-Toxin	PROBABLE NON-ALLERGEN	5.52	8.89	162.22	1.389	8.3	14521	6.41275	3.9126	15163	16	0.19	0.25058	0
VCRLLFICL	VCRLLGICL	LUAD	G779F	HLA-A*24:02	0.18586	0.499465	0.2121	100	Non-Toxin	PROBABLE NON-ALLERGEN	8.04	30.29	205.56	2.6	17.4	14082.1	5.13787	1.16906	37163.3	36	0.18	0.250539	0
VLASGAFGTV	VLGSGAFGTV	LUAD	G719A	HLA-A*26:01	0.07881	0.602085	-0.0835	100	Non-Toxin	PROBABLE NON-ALLERGEN	5.49	-7.98	117	1.63	2.3	23008	5.45525	1.85111	21546.7	6.9	0.18	0.250499	0
TDFGLAKQL	TDFGLAKLL	LUAD	L861Q	HLA-A*02:01	-0.15155	0.86545	-0.1098	7.2	Non-Toxin	PROBABLE NON-ALLERGEN	5.5	26.82	97.78	0.022	-2.2	8911.88	4.98175	1.28815	32773.8	48	0.1	0.250468	0
FICLTSTVQL	GICLTSTVQL	LUAD	G779F	HLA-B*51:01	-0.14826	0.893814	0.3494	1.1	Non-Toxin	PROBABLE ALLERGEN	5.52	28.26	146	1.59	2.3	14737.6	5.92825	2.81013	25000.3	8.4	0.19	0.250448	0
EPKDCVSCR	EPRDCVSCR	LUAD	R521K	HLA-A*68:02	-0.23244	0.701342	0.2024	1	Non-Toxin	PROBABLE ALLERGEN	6.15	58.13	32.22	-0.956	4.9	11749	5.419	1.17895	29854	41	0.27	0.250344	0
GPEPKDCVSC	GPEPRDCVSC	LUAD	R521K	HLA-B*51:01	-0.27963	0.85729	0.2308	30	Non-Toxin	PROBABLE ALLERGEN	4.37	70.7	29	-0.61	-3.1	12885	4.97888	1.10971	37703.2	32	0.12	0.250305	0
VCRLLFICL	VCRLLGICL	LUAD	G779F	HLA-A*23:01	0.18586	0.902038	0.2121	100	Non-Toxin	PROBABLE NON-ALLERGEN	8.04	30.29	205.56	2.6	17.4	14688.4	5.24575	1.19697	31028.8	27	0.2	0.250263	0
LAKQLGAEEK	LAKLLGAEEK	LUAD	L861Q	HLA-A*33:01	0.01547	0.7774	0.6474	5.5	Non-Toxin	PROBABLE NON-ALLERGEN	6.14	56.79	98	-0.75	-5.3	17057.3	5.801	1.12586	20860.6	15	0.41	0.250207	0
TDFGRAKLL	TDFGLAKLL	LUAD	L858R	HLA-B*53:01	-0.02915	0.858871	-0.3332	7.2	Non-Toxin	PROBABLE NON-ALLERGEN	8.41	-8.92	97.78	-0.089	-3.2	14264.8	5.07938	0.889209	36068.4	32	0.18	0.250059	0
KTEFKKIKV	ETEFKKIKV	LUAD	E709K	HLA-A*68:02	-0.27638	0.865861	0.687	1.3	Non-Toxin	PROBABLE ALLERGEN	10	-14.71	75.56	-0.922	-4.4	9987.54	4.64337	0.226371	14204.4	17	0.13	0.250026	0
CVKTCPAVV	CVKTCPAGV	LUAD	G598V	HLA-A*32:01	-0.03674	0.788603	0.4571	1.2	Non-Toxin	PROBABLE NON-ALLERGEN	8.06	40.11	107.78	1.467	6.2	7879.69	5.12163	1.1738	19831.6	12	0.14	0.249902	0
LRILKKTEF	LRILKETEF	LUAD	E709K	HLA-B*53:01	-0.2897	0.677149	1.0482	5.5	Non-Toxin	PROBABLE NON-ALLERGEN	9.99	63.66	130	-0.178	-8.2	16079.2	5.9525	0.877593	31490.1	21	0.49	0.249902	0
CVKTCPAVVM	CVKTCPAGVM	LUAD	G598V	HLA-B*08:01	0.00155	0.895927	0.5597	1.2	Non-Toxin	PROBABLE ALLERGEN	8.06	37.1	97	1.51	10.4	12002	5.39763	1.37482	5846.82	4.7	0.2	0.249773	0
LSSGAFGTV	LGSGAFGTV	LUAD	G719S	HLA-A*24:02	0.17998	0.667071	-0.0427	5.5	Non-Toxin	PROBABLE NON-ALLERGEN	5.52	11.42	86.67	1.056	3.1	14781.2	5.37562	1.37126	18711.8	8	0.19	0.249723	0
IVDNPHVCRL	SVDNPHVCRL	LUAD	S768I	HLA-A*11:01	0.04499	0.331597	0.8551	20	Non-Toxin	PROBABLE NON-ALLERGEN	6.74	-17.4	136	0.29	-6.1	11433.4	5.15912	0.773387	10943.9	7.9	0.21	0.249714	0
MQLMPFGCL	TQLMPFGCL	LUAD	T790M	HLA-A*30:02	-0.0838	0.704056	0.7868	30	Non-Toxin	PROBABLE ALLERGEN	5.27	92.13	86.67	1.244	5.2	10825.8	6.64988	1.67808	3109.25	3.1	0.6	0.249707	0
LASGAFGTV	LGSGAFGTV	LUAD	G719A	HLA-B*40:01	0.17998	0.688175	-0.1184	5.5	Non-Toxin	PROBABLE NON-ALLERGEN	5.52	-9.98	97.78	1.344	3.1	23545.8	5.4095	1.48889	21329.1	8	0.18	0.249669	0
CVKTCPAVVM	CVKTCPAGVM	LUAD	G598V	HLA-B*35:01	0.00155	0.585867	0.5597	1.2	Non-Toxin	PROBABLE ALLERGEN	8.06	37.1	97	1.51	10.4	15543.3	6.47288	1.2665	14686.5	6.4	0.6	0.249631	0
KIKVLSSGAF	KIKVLGSGAF	LUAD	G719S	HLA-B*07:02	-0.30463	0.337498	0.7808	1.3	Non-Toxin	PROBABLE NON-ALLERGEN	10	-5.7	117	0.73	7.8	18348.2	6.811	0.736272	3411.2	2.3	0.81	0.249627	0
AIVDNPHVC	ASVDNPHVC	LUAD	S768I	HLA-B*40:01	0.0704	0.83086	0.5202	4.4	Non-Toxin	PROBABLE NON-ALLERGEN	5.08	-20.44	118.89	0.6	-7.6	23087.6	5.14425	0.907129	36506.6	33	0.17	0.249475	0
MAIVDNPHV	MASVDNPHV	LUAD	S768I	HLA-B*40:01	0.10979	0.740644	1.2112	30	Non-Toxin	PROBABLE NON-ALLERGEN	5.06	-6.73	118.89	0.533	-7.6	23341.7	5.27487	1.11569	22120.5	8.5	0.18	0.249421	0
IVDNPHVCR	SVDNPHVCR	LUAD	S768I	HLA-A*23:01	0.02368	0.913283	0.3582	20	Non-Toxin	PROBABLE ALLERGEN	6.74	-20.44	107.78	-0.1	-1.6	14139.9	5.03563	1.04173	38426	49	0.1	0.249315	0
HVCRLLFIC	HVCRLLGIC	LUAD	G779F	HLA-A*02:01	0.1899	0.418901	0.8588	3.5	Non-Toxin	PROBABLE ALLERGEN	8.08	8.89	162.22	1.822	10.4	13462.1	7.05025	1.49567	15986.2	20	0.75	0.249225	0
MAIVDNPHV	MASVDNPHV	LUAD	S768I	HLA-A*32:01	0.10979	0.587735	1.2112	30	Non-Toxin	PROBABLE NON-ALLERGEN	5.06	-6.73	118.89	0.533	-7.6	8055.27	5.1995	1.22731	19023.3	9.8	0.12	0.249149	0
EAYVMAIVD	EAYVMASVD	LUAD	S768I	HLA-B*51:01	0.04261	0.929166	0.7479	1	Non-Toxin	PROBABLE NON-ALLERGEN	3.67	-3.53	130	1.122	16.6	13200.9	5.16813	1.21838	17768.5	4	0.11	0.249147	0
AIVDNPHVCR	ASVDNPHVCR	LUAD	S768I	HLA-B*58:01	0.05241	0.813924	0.4735	4.4	Non-Toxin	PROBABLE NON-ALLERGEN	6.78	-17.4	107	0.09	-5.1	15346.9	4.993	0.633362	36138.3	67	0.14	0.249083	0
HCVKTCPAVV	HCVKTCPAGV	LUAD	G598V	HLA-A*02:03	-0.1716	0.0758987	0.5394	3.5	Non-Toxin	PROBABLE ALLERGEN	8.07	37.1	97	1	2.3	13577.3	5.57175	0.751088	1676.6	6.6	0.33	0.249079	0
IVDNPHVCR	SVDNPHVCR	LUAD	S768I	HLA-A*02:01	0.02368	0.788829	0.3582	20	Non-Toxin	PROBABLE ALLERGEN	6.74	-20.44	107.78	-0.1	-1.6	9559.71	5.27038	1.16308	26748.8	35	0.15	0.249029	0
KKTEFKKIK	KETEFKKIK	LUAD	E709K	HLA-A*03:01	-0.07989	0.851418	1.5292	1.3	Non-Toxin	PROBABLE ALLERGEN	10.18	-5.28	43.33	-1.822	-4	14225.2	5.28137	0.521668	27729.2	27	0.26	0.249026	0
HVCRLLFIC	HVCRLLGIC	LUAD	G779F	HLA-B*58:01	0.1899	0.900933	0.8588	3.5	Non-Toxin	PROBABLE ALLERGEN	8.08	8.89	162.22	1.822	10.4	16262.2	5.4915	1.44548	13840.3	14	0.18	0.248964	0
AIVDNPHVC	ASVDNPHVC	LUAD	S768I	HLA-B*35:01	0.0704	0.681091	0.5202	4.4	Non-Toxin	PROBABLE NON-ALLERGEN	5.08	-20.44	118.89	0.6	-7.6	12548.2	5.17175	0.851984	31761.8	25	0.16	0.248919	0
EPKDCVSCR	EPRDCVSCR	LUAD	R521K	HLA-A*30:01	-0.23244	0.747637	0.2024	1	Non-Toxin	PROBABLE ALLERGEN	6.15	58.13	32.22	-0.956	4.9	10490.3	5.25363	1.00935	26468.1	61	0.16	0.24885	0
LASGAFGTV	LGSGAFGTV	LUAD	G719A	HLA-A*24:02	0.17998	0.722597	-0.1184	5.5	Non-Toxin	PROBABLE NON-ALLERGEN	5.52	-9.98	97.78	1.344	3.1	15040.5	5.49587	1.34126	23884.4	13	0.19	0.248795	0
ITDFGRAKLL	ITDFGLAKLL	LUAD	L858R	HLA-B*08:01	0.05675	0.912094	0.1462	20	Non-Toxin	PROBABLE NON-ALLERGEN	8.75	-7.03	127	0.37	-0.4	12336.4	5.50325	1.5323	12317.9	13	0.16	0.248775	0
VLCSGAFGT	VLGSGAFGT	LUAD	G719C	HLA-A*68:02	0.00446	0.68444	-0.4639	100	Non-Toxin	PROBABLE NON-ALLERGEN	5.49	-9.98	86.67	1.422	3	11691.1	5.36	1.2733	20923.4	25	0.15	0.248757	0
QALLRILKK	QALLRILKE	LUAD	E709K	HLA-B*08:01	0.02556	0.726652	0.3776	0.8	Non-Toxin	PROBABLE ALLERGEN	11.17	42.26	184.44	0.211	3.7	11930.5	5.34738	1.48557	15232.9	16	0.11	0.248751	0
TVQLIMQLM	TVQLITQLM	LUAD	T790M	HLA-A*02:01	-0.1887	0.499822	-0.4767	7.2	Non-Toxin	PROBABLE ALLERGEN	5.19	0.51	162.22	1.378	10.5	10399.9	5.64475	0.92555	12611.5	17	0.31	0.248743	0
AIVDNPHVCR	ASVDNPHVCR	LUAD	S768I	HLA-A*02:06	0.05241	0.893272	0.4735	4.4	Non-Toxin	PROBABLE NON-ALLERGEN	6.78	-17.4	107	0.09	-5.1	9941.52	5.59438	1.4738	23506.5	42	0.2	0.248724	0
LSSGAFGTV	LGSGAFGTV	LUAD	G719S	HLA-B*07:02	0.17998	0.795538	-0.0427	5.5	Non-Toxin	PROBABLE NON-ALLERGEN	5.52	11.42	86.67	1.056	3.1	16213.2	5.84163	0.962275	13129.8	7	0.37	0.248643	0
IVDNPHVCRL	SVDNPHVCRL	LUAD	S768I	HLA-B*40:01	0.04499	0.916257	0.8551	20	Non-Toxin	PROBABLE NON-ALLERGEN	6.74	-17.4	136	0.29	-6.1	23348.5	5.27487	0.622574	25643.2	13	0.22	0.248626	0
PHVCRLLFI	PHVCRLLGI	LUAD	G779F	HLA-B*51:01	0.05815	0.965091	1.022	20	Non-Toxin	PROBABLE ALLERGEN	8.68	8.89	162.22	1.367	8.4	13824.4	5.44725	0.937491	30282.2	15	0.23	0.248619	0
VLSSGAFGTV	VLGSGAFGTV	LUAD	G719S	HLA-B*51:01	0.01241	0.7699	0.0364	100	Non-Toxin	PROBABLE NON-ALLERGEN	5.49	11.28	107	1.37	2.3	14100.6	5.60075	1.23655	24053.3	7.6	0.23	0.248502	0
RLLFICLTS	RLLGICLTS	LUAD	G779F	HLA-A*32:01	0.20637	0.730886	-0.0516	1	Non-Toxin	PROBABLE NON-ALLERGEN	8.25	30.29	173.33	1.689	12.9	8073.46	5.1995	0.590898	5767.65	2.7	0.19	0.248474	0
KIKVLASGA	KIKVLGSGA	LUAD	G719A	HLA-A*02:06	-0.12225	0.849293	1.058	1.3	Non-Toxin	PROBABLE ALLERGEN	10	-28.84	141.11	0.789	8.6	10021	5.6385	1	13159.8	24	0.28	0.248449	0
MAIVDNPHV	MASVDNPHV	LUAD	S768I	HLA-B*07:02	0.10979	0.284368	1.2112	30	Non-Toxin	PROBABLE NON-ALLERGEN	5.06	-6.73	118.89	0.533	-7.6	15440.6	5.48775	0.831625	21186.1	15	0.25	0.248386	0
LRILKKTEF	LRILKETEF	LUAD	E709K	HLA-B*44:02	-0.2897	0.210793	1.0482	5.5	Non-Toxin	PROBABLE NON-ALLERGEN	9.99	63.66	130	-0.178	-8.2	21231.9	6.03887	1	33772.8	38	0.42	0.248352	0
TDFGLAKQL	TDFGLAKLL	LUAD	L861Q	HLA-B*08:01	-0.15155	0.965477	-0.1098	7.2	Non-Toxin	PROBABLE NON-ALLERGEN	5.5	26.82	97.78	0.022	-2.2	11809.7	5.2955	1.22496	27454.5	42	0.11	0.248286	0
LDEAYVMAI	LDEAYVMAS	LUAD	S768I	HLA-A*02:06	-0.01821	0.938294	0.4296	5.5	Non-Toxin	PROBABLE ALLERGEN	3.67	22.6	141.11	1.078	8.4	13156.8	7.00275	4.716	12557.9	23	0.15	0.24827	0
LCSGAFGTV	LGSGAFGTV	LUAD	G719C	HLA-B*07:02	0.17998	0.750579	-0.4987	5.5	Non-Toxin	PROBABLE NON-ALLERGEN	5.52	-9.98	86.67	1.422	3.1	15421.4	5.48775	1.02433	22144.9	16	0.21	0.248231	0
VVMGENNTLV	GVMGENNTLV	LUAD	G598V	HLA-A*32:01	0.08849	0.858166	1.2778	100	Non-Toxin	PROBABLE NON-ALLERGEN	4	-7.03	126	0.67	-7.8	8836.88	5.53825	1.1635	12080.4	5.6	0.2	0.248131	0
KQLGAEEKEY	KLLGAEEKEY	LUAD	L861Q	HLA-A*11:01	0.13685	0.735817	0.8073	1.3	Non-Toxin	PROBABLE ALLERGEN	4.79	56.79	49	-1.79	-13	11688.5	5.247	0.672313	23763.3	19	0.17	0.24802	0
VLSSGAFGTV	VLGSGAFGTV	LUAD	G719S	HLA-A*32:01	0.01241	0.638944	0.0364	100	Non-Toxin	PROBABLE NON-ALLERGEN	5.49	11.28	107	1.37	2.3	8838.18	5.53825	1.28845	10430.3	4.8	0.17	0.247952	0
LASGAFGTVY	LGSGAFGTVY	LUAD	G719A	HLA-B*51:01	0.22128	0.930068	-0.0121	5.5	Non-Toxin	PROBABLE NON-ALLERGEN	5.52	-15.52	88	1.08	7.3	14634.3	5.84813	1.96354	20807.6	5.4	0.17	0.247942	0
SSGAFGTVYK	GSGAFGTVYK	LUAD	G719S	HLA-B*58:01	0.26659	0.809136	0.3717	1.9	Non-Toxin	PROBABLE ALLERGEN	8.31	3.74	39	0.05	6.4	16225.6	5.4915	1.31635	7725.1	6.9	0.14	0.247791	0
IVDNPHVCRL	SVDNPHVCRL	LUAD	S768I	HLA-B*35:01	0.04499	0.710118	0.8551	20	Non-Toxin	PROBABLE NON-ALLERGEN	6.74	-17.4	136	0.29	-6.1	14200.9	5.811	1.047	27578.4	18	0.3	0.247785	0
AIVDNPHVCR	ASVDNPHVCR	LUAD	S768I	HLA-B*57:01	0.05241	0.864123	0.4735	4.4	Non-Toxin	PROBABLE NON-ALLERGEN	6.78	-17.4	107	0.09	-5.1	7210.32	5.35787	0.745421	38428.9	67	0.18	0.247675	0
AIVDNPHVCR	ASVDNPHVCR	LUAD	S768I	HLA-A*02:01	0.05241	0.819204	0.4735	4.4	Non-Toxin	PROBABLE NON-ALLERGEN	6.78	-17.4	107	0.09	-5.1	10755.1	5.79313	1.63068	30549.1	43	0.19	0.247652	0
EGCWGPEPK	EGCWGPEPR	LUAD	R521K	HLA-B*58:01	0.30597	0.943178	-0.2525	1	Non-Toxin	PROBABLE NON-ALLERGEN	4.53	64.39	0	-1.478	-8	15759.4	5.22912	1.05018	32461.8	53	0.08	0.247619	0
KKTEFKKIK	KETEFKKIK	LUAD	E709K	HLA-A*31:01	-0.07989	0.87515	1.5292	1.3	Non-Toxin	PROBABLE ALLERGEN	10.18	-5.28	43.33	-1.822	-4	13193.5	5.42425	0.682905	17888.8	22	0.21	0.247591	0
HVCRLLFIC	HVCRLLGIC	LUAD	G779F	HLA-B*57:01	0.1899	0.785884	0.8588	3.5	Non-Toxin	PROBABLE ALLERGEN	8.08	8.89	162.22	1.822	10.4	7969.16	5.766	1.60503	17189.6	13	0.18	0.247568	0
MQLMPFGCLL	TQLMPFGCLL	LUAD	T790M	HLA-B*44:02	-0.09718	0.33426	0.8448	30	Non-Toxin	PROBABLE ALLERGEN	5.27	83.92	117	1.5	9	23491.8	7.42287	1.29429	3524.54	1.4	0.83	0.247536	0
KIKVLASGAF	KIKVLGSGAF	LUAD	G719A	HLA-B*57:01	-0.10543	0.976139	0.4795	1.3	Non-Toxin	PROBABLE ALLERGEN	10	-24.96	127	0.99	10.4	9091.4	6.4345	0.807658	9025.88	5.1	0.55	0.247489	0
ITDFGRAKLL	ITDFGLAKLL	LUAD	L858R	HLA-A*02:06	0.05675	0.770283	0.1462	20	Non-Toxin	PROBABLE NON-ALLERGEN	8.75	-7.03	127	0.37	-0.4	9519.93	5.41775	0.7304	3686.52	8.9	0.19	0.247404	0
FICLTSTVQL	GICLTSTVQL	LUAD	G779F	HLA-B*07:02	-0.14826	0.527154	0.3494	1.1	Non-Toxin	PROBABLE ALLERGEN	5.52	28.26	146	1.59	2.3	16966.4	6.159	1.48472	13711.7	7.3	0.33	0.247333	0
STVQLIMQLM	STVQLITQLM	LUAD	T790M	HLA-A*02:01	-0.2539	0.27343	-0.237	1.9	Non-Toxin	PROBABLE NON-ALLERGEN	5.24	1.46	146	1.16	7	11459.3	6.07488	1.04597	10038.9	14	0.37	0.247292	0
STVQLIMQLM	STVQLITQLM	LUAD	T790M	HLA-A*01:01	-0.2539	0.24772	-0.237	1.9	Non-Toxin	PROBABLE NON-ALLERGEN	5.24	1.46	146	1.16	7	19353.6	6.72037	0.810762	10571.3	2.8	0.64	0.24724	0
VKITDFGRAK	VKITDFGLAK	LUAD	L858R	HLA-A*11:01	0.3163	0.526825	1.4017	100	Non-Toxin	PROBABLE ALLERGEN	9.99	-9.91	78	-0.36	-4.5	13038.9	5.69012	0.488741	965.68	2	0.32	0.247238	0
KIKVLCSGA	KIKVLGSGA	LUAD	G719C	HLA-A*68:02	-0.20983	0.921326	1.1799	1.3	Non-Toxin	PROBABLE NON-ALLERGEN	9.31	-28.84	130	0.867	9.3	12061.1	5.54475	1.24751	19100.2	23	0.14	0.247204	0
KQLGAEEKEY	KLLGAEEKEY	LUAD	L861Q	HLA-A*30:01	0.13685	0.957887	0.8073	1.3	Non-Toxin	PROBABLE ALLERGEN	4.79	56.79	49	-1.79	-13	10920.5	5.458	0.936653	26673	61	0.16	0.247204	0
FGRAKLLGA	FGLAKLLGA	LUAD	L858R	HLA-A*68:02	-0.15383	0.498865	0.1839	1.1	Non-Toxin	PROBABLE ALLERGEN	11	-9.98	108.89	0.533	5.1	10994.8	5.07812	0.338314	17422.6	20	0.12	0.247177	0
QLIMQLMPF	QLITQLMPF	LUAD	T790M	HLA-B*58:01	-0.41142	0.879046	0.2012	0.8	Non-Toxin	PROBABLE NON-ALLERGEN	5.52	70.73	130	1.122	2.5	16519.7	5.59	0.673166	5738.15	5.3	0.25	0.247177	0
IVDNPHVCR	SVDNPHVCR	LUAD	S768I	HLA-B*07:02	0.02368	0.840012	0.3582	20	Non-Toxin	PROBABLE ALLERGEN	6.74	-20.44	107.78	-0.1	-1.6	15395	5.48775	0.966106	32070.8	34	0.16	0.247091	0
VLCSGAFGTV	VLGSGAFGTV	LUAD	G719C	HLA-A*23:01	0.04861	0.936747	-0.3011	100	Non-Toxin	PROBABLE NON-ALLERGEN	5.49	-7.98	107	1.7	2.3	16360.2	6.08363	1.54193	17838.8	10	0.28	0.24708	0
LASGAFGTVY	LGSGAFGTVY	LUAD	G719A	HLA-A*03:01	0.22128	0.628554	-0.0121	5.5	Non-Toxin	PROBABLE NON-ALLERGEN	5.52	-15.52	88	1.08	7.3	15674.3	5.80625	1.76814	9520.41	6.5	0.14	0.24704	0
PEPKDCVSCR	PEPRDCVSCR	LUAD	R521K	HLA-A*33:01	-0.38376	0.566953	0.1593	20	Non-Toxin	PROBABLE ALLERGEN	6.41	70.7	29	-1.02	1	16259.3	5.45437	1.17603	12200.4	7.3	0.11	0.24703	0
AIVDNPHVC	ASVDNPHVC	LUAD	S768I	HLA-B*53:01	0.0704	0.850846	0.5202	4.4	Non-Toxin	PROBABLE NON-ALLERGEN	5.08	-20.44	118.89	0.6	-7.6	15105.1	5.44688	0.605186	39992.1	48	0.2	0.246997	0
HVKITDFGRA	HVKITDFGLA	LUAD	L858R	HLA-A*68:02	0.29236	0.859775	1.2197	3.5	Non-Toxin	PROBABLE ALLERGEN	8.75	-9.91	78	-0.29	-1.8	12228.9	5.60425	0.754963	2244.88	3.8	0.23	0.246954	0
ITDFGRAKLL	ITDFGLAKLL	LUAD	L858R	HLA-A*02:01	0.05675	0.645141	0.1462	20	Non-Toxin	PROBABLE NON-ALLERGEN	8.75	-7.03	127	0.37	-0.4	10188.8	5.5425	0.778417	8962.82	13	0.2	0.246883	0
STVQLIMQLM	STVQLITQLM	LUAD	T790M	HLA-A*11:01	-0.2539	0.446307	-0.237	1.9	Non-Toxin	PROBABLE NON-ALLERGEN	5.24	1.46	146	1.16	7	14585.5	6.30537	0.97974	8630.78	6.7	0.43	0.246633	0
TVQLIMQLM	TVQLITQLM	LUAD	T790M	HLA-B*53:01	-0.1887	0.775485	-0.4767	7.2	Non-Toxin	PROBABLE ALLERGEN	5.19	0.51	162.22	1.378	10.5	17156.5	6.57113	0.552036	12533.3	4.2	0.59	0.246499	0
MQLMPFGCL	TQLMPFGCL	LUAD	T790M	HLA-B*35:01	-0.0838	0.797562	0.7868	30	Non-Toxin	PROBABLE ALLERGEN	5.27	92.13	86.67	1.244	5.2	15150.5	6.23713	1.98471	8706.19	3.8	0.23	0.246462	0
KQLGAEEKEY	KLLGAEEKEY	LUAD	L861Q	HLA-A*02:01	0.13685	0.482265	0.8073	1.3	Non-Toxin	PROBABLE ALLERGEN	4.79	56.79	49	-1.79	-13	10008.9	5.44825	0.776304	32333.9	47	0.14	0.246382	0
AIVDNPHVCR	ASVDNPHVCR	LUAD	S768I	HLA-A*23:01	0.05241	0.912287	0.4735	4.4	Non-Toxin	PROBABLE NON-ALLERGEN	6.78	-17.4	107	0.09	-5.1	15638.3	5.70863	1.4636	41577.8	66	0.12	0.24637	0
LSSGAFGTVY	LGSGAFGTVY	LUAD	G719S	HLA-B*44:02	0.22128	0.501331	0.053	5.5	Non-Toxin	PROBABLE NON-ALLERGEN	5.52	3.74	78	0.82	7.3	21775.6	6.39	1.32287	20016.4	8.7	0.39	0.246368	0
RAKLLGAEEK	LAKLLGAEEK	LUAD	L858R	HLA-A*30:02	0.12087	0.726872	1.3927	1	Non-Toxin	PROBABLE NON-ALLERGEN	8.59	24.62	98	-0.85	2	10555.2	6.51925	1.4824	6986.13	7	0.41	0.24636	0
CSGAFGTVY	GSGAFGTVY	LUAD	G719C	HLA-A*68:01	0.25315	0.414081	-0.2096	1.2	Non-Toxin	PROBABLE ALLERGEN	5.52	-18.36	43.33	0.856	7.7	10830.8	5.91438	1.54649	8921.99	9.7	0.18	0.246355	0
KTEFKKIKV	ETEFKKIKV	LUAD	E709K	HLA-A*02:01	-0.27638	0.566895	0.687	1.3	Non-Toxin	PROBABLE ALLERGEN	10	-14.71	75.56	-0.922	-4.4	11060.8	5.90113	1.44714	22398.7	28	0.19	0.246323	0
IKVLASGAF	IKVLGSGAF	LUAD	G719A	HLA-B*44:03	-0.06393	0.974241	0.2294	20	Non-Toxin	PROBABLE NON-ALLERGEN	8.75	-19.41	141.11	1.533	6.2	22165.5	6.3875	0.844325	26618.8	15	0.46	0.24621	0
ILDEAYVMAI	ILDEAYVMAS	LUAD	S768I	HLA-A*23:01	0.05597	0.94726	0.4937	20	Non-Toxin	PROBABLE ALLERGEN	3.67	40.6	166	1.42	4.9	18563.5	7.52913	3.95227	15350.4	8.3	0.35	0.246032	0
IKVLSSGAF	IKVLGSGAF	LUAD	G719S	HLA-B*44:03	-0.26313	0.973092	0.4948	20	Non-Toxin	PROBABLE NON-ALLERGEN	8.75	1.99	130	1.244	3.6	22222.5	6.52875	0.826058	26665.5	15	0.5	0.245938	0
LDEAYVMAI	LDEAYVMAS	LUAD	S768I	HLA-A*02:01	-0.01821	0.763793	0.4296	5.5	Non-Toxin	PROBABLE ALLERGEN	3.67	22.6	141.11	1.078	8.4	13541.5	7.12925	4.23975	21041.7	26	0.15	0.245887	0
HVCRLLFIC	HVCRLLGIC	LUAD	G779F	HLA-A*26:01	0.1899	0.285007	0.8588	3.5	Non-Toxin	PROBABLE ALLERGEN	8.08	8.89	162.22	1.822	10.4	23285.9	5.62962	0.71277	39958.8	47	0.19	0.24588	0
IVDNPHVCR	SVDNPHVCR	LUAD	S768I	HLA-A*02:06	0.02368	0.859824	0.3582	20	Non-Toxin	PROBABLE ALLERGEN	6.74	-20.44	107.78	-0.1	-1.6	10197.3	5.72913	1.07604	20876.4	37	0.16	0.245767	0
LRILKKTEF	LRILKETEF	LUAD	E709K	HLA-B*40:01	-0.2897	0.688215	1.0482	5.5	Non-Toxin	PROBABLE NON-ALLERGEN	9.99	63.66	130	-0.178	-8.2	24486.8	6.06887	0.942617	32457.6	22	0.3	0.245668	0
CWGPEPKDC	CWGPEPRDC	LUAD	R521K	HLA-A*24:02	-0.08214	0.347469	-0.0691	1.2	Non-Toxin	PROBABLE ALLERGEN	4.37	64.39	0	-1.156	-14.1	15179.5	5.49587	0.956035	29878.3	20	0.09	0.245664	0
KQLGAEEKEY	KLLGAEEKEY	LUAD	L861Q	HLA-B*53:01	0.13685	0.882927	0.8073	1.3	Non-Toxin	PROBABLE ALLERGEN	4.79	56.79	49	-1.79	-13	17198.2	6.57113	1.60831	36181.4	33	0.37	0.245634	0
KIKVLASGAF	KIKVLGSGAF	LUAD	G719A	HLA-B*07:02	-0.10543	0.529154	0.4795	1.3	Non-Toxin	PROBABLE ALLERGEN	10	-24.96	127	0.99	10.4	19141.9	7.25962	0.690773	3633.58	2.4	0.77	0.24561	0
KVLASGAFGT	KVLGSGAFGT	LUAD	G719A	HLA-A*68:02	0.0631	0.839007	0.0194	1.3	Non-Toxin	PROBABLE NON-ALLERGEN	8.75	-16.47	88	0.82	4.8	12219.7	5.60425	0.748249	17720.3	21	0.16	0.245595	0
IVDNPHVCRL	SVDNPHVCRL	LUAD	S768I	HLA-A*32:01	0.04499	0.722048	0.8551	20	Non-Toxin	PROBABLE NON-ALLERGEN	6.74	-17.4	136	0.29	-6.1	9190.47	5.72525	0.881774	12771.5	6	0.18	0.245562	0
GLAKQLGAE	GLAKLLGAE	LUAD	L861Q	HLA-A*02:03	-0.27608	0.770762	0.5908	30	Non-Toxin	PROBABLE ALLERGEN	6	25.77	108.89	-0.056	-2.2	13429.1	5.5185	0.783524	4264.24	13	0.12	0.245535	0
ILDEAYVMAI	ILDEAYVMAS	LUAD	S768I	HLA-A*24:02	0.05597	0.721401	0.4937	20	Non-Toxin	PROBABLE ALLERGEN	3.67	40.6	166	1.42	4.9	18700.4	7.25612	3.55331	17918.3	7.5	0.29	0.245513	0
TDFGLAKQL	TDFGLAKLL	LUAD	L861Q	HLA-B*07:02	-0.15155	0.797365	-0.1098	7.2	Non-Toxin	PROBABLE NON-ALLERGEN	5.5	26.82	97.78	0.022	-2.2	16120.9	5.76725	1.25877	26829.9	22	0.13	0.245507	0
AIVDNPHVC	ASVDNPHVC	LUAD	S768I	HLA-B*58:01	0.0704	0.913837	0.5202	4.4	Non-Toxin	PROBABLE NON-ALLERGEN	5.08	-20.44	118.89	0.6	-7.6	16168.4	5.40412	0.335577	30225.5	46	0.15	0.245484	0
VKITDFGRAK	VKITDFGLAK	LUAD	L858R	HLA-A*03:01	0.3163	0.830018	1.4017	100	Non-Toxin	PROBABLE ALLERGEN	9.99	-9.91	78	-0.36	-4.5	15649.6	5.80625	0.550657	983.98	1.6	0.26	0.245482	0
CSGAFGTVYK	GSGAFGTVYK	LUAD	G719C	HLA-A*68:02	0.26659	0.470565	0.0421	1.2	Non-Toxin	PROBABLE ALLERGEN	8.2	-15.52	39	0.38	6.4	12761.6	5.86613	1.32063	14271.1	17	0.15	0.245401	0
FGLAKQLGA	FGLAKLLGA	LUAD	L861Q	HLA-B*51:01	-0.27283	0.906551	0.1517	1.1	Non-Toxin	PROBABLE ALLERGEN	8.75	25.77	108.89	0.644	-2.2	14200.4	5.60075	0.720707	25136.1	8.5	0.15	0.245341	0
STVQLIMQL	STVQLITQL	LUAD	T790M	HLA-B*44:02	-0.20456	0.352705	-0.112	1.9	Non-Toxin	PROBABLE NON-ALLERGEN	5.24	0.51	162.22	1.078	3.2	21773.5	6.39	1.01939	21908.7	12	0.38	0.245217	0
KITDFGRAKL	KITDFGLAKL	LUAD	L858R	HLA-A*68:01	0.13766	0.685835	0.8129	1.3	Non-Toxin	PROBABLE ALLERGEN	9.99	-15.52	88	-0.4	-7.7	9932.35	5.59238	0.647846	24007.2	26	0.15	0.245168	0
VMAIVDNPH	VMASVDNPH	LUAD	S768I	HLA-A*31:01	0.19576	0.370374	1.3434	100	Non-Toxin	PROBABLE NON-ALLERGEN	5.08	-6.73	118.89	0.533	0.1	14685.4	6.0115	0.853177	6963.95	8.9	0.26	0.245018	0
LTSTVQLIMQ	LTSTVQLITQ	LUAD	T790M	HLA-A*01:01	-0.08796	0.521216	-0.1547	5.5	Non-Toxin	PROBABLE NON-ALLERGEN	5.52	1.46	146	0.9	10.2	18183.4	6.0595	1.17343	17390.7	5.9	0.22	0.244934	0
MAIVDNPHV	MASVDNPHV	LUAD	S768I	HLA-A*24:02	0.10979	0.400955	1.2112	30	Non-Toxin	PROBABLE NON-ALLERGEN	5.06	-6.73	118.89	0.533	-7.6	16199.9	5.92725	1.24364	30154	20	0.16	0.244925	0
HVCRLLFIC	HVCRLLGIC	LUAD	G779F	HLA-A*02:03	0.1899	0.559979	0.8588	3.5	Non-Toxin	PROBABLE ALLERGEN	8.08	8.89	162.22	1.822	10.4	15993.5	6.4695	1.12903	20155.2	35	0.37	0.244822	0
CVKTCPAVV	CVKTCPAGV	LUAD	G598V	HLA-B*53:01	-0.03674	0.69311	0.4571	1.2	Non-Toxin	PROBABLE NON-ALLERGEN	8.06	40.11	107.78	1.467	6.2	17462.2	6.6855	1.71694	29802.7	18	0.35	0.244803	0
KIKVLCSGA	KIKVLGSGA	LUAD	G719C	HLA-A*30:02	-0.20983	0.936644	1.1799	1.3	Non-Toxin	PROBABLE NON-ALLERGEN	9.31	-28.84	130	0.867	9.3	9696.45	6.0045	0.880881	4371.26	4.2	0.24	0.244772	0
LIMQLMPFG	LITQLMPFG	LUAD	T790M	HLA-A*68:02	-0.29062	0.936959	0.2221	5.5	Non-Toxin	PROBABLE ALLERGEN	5.52	70.73	130	1.467	3.4	13149.2	6.07625	1.52037	11832.9	14	0.16	0.244768	0
KIKVLSSGA	KIKVLGSGA	LUAD	G719S	HLA-A*02:01	-0.31481	0.475135	1.4199	1.3	Non-Toxin	PROBABLE ALLERGEN	10	-7.44	130	0.5	6	11809	6.23913	1.01843	20731.9	26	0.3	0.244729	0
RAKLLGAEEK	LAKLLGAEEK	LUAD	L858R	HLA-A*68:01	0.12087	0.739928	1.3927	1	Non-Toxin	PROBABLE NON-ALLERGEN	8.59	24.62	98	-0.85	2	10467.5	5.78738	0.70751	6903.18	8.2	0.18	0.24458	0
HVCRLLFIC	HVCRLLGIC	LUAD	G779F	HLA-B*08:01	0.1899	0.768161	0.8588	3.5	Non-Toxin	PROBABLE ALLERGEN	8.08	8.89	162.22	1.822	10.4	13321	5.88925	1.2121	21139.8	27	0.13	0.244515	0
KTEFKKIKV	ETEFKKIKV	LUAD	E709K	HLA-A*02:03	-0.27638	0.424432	0.687	1.3	Non-Toxin	PROBABLE ALLERGEN	10	-14.71	75.56	-0.922	-4.4	14897.4	6.06737	1.17258	16396.3	30	0.2	0.244494	0
LASGAFGTVY	LGSGAFGTVY	LUAD	G719A	HLA-B*44:02	0.22128	0.498158	-0.0121	5.5	Non-Toxin	PROBABLE NON-ALLERGEN	5.52	-15.52	88	1.08	7.3	22377.6	6.6395	1.27316	19884	8.6	0.39	0.244482	0
ASGAFGTVYK	GSGAFGTVYK	LUAD	G719A	HLA-B*58:01	0.26659	0.783007	0.3238	4.4	Non-Toxin	PROBABLE ALLERGEN	8.63	-15.52	49	0.31	6.4	17231.3	6.00125	1.20454	9555.39	8.5	0.17	0.24448	0
AIVDNPHVCR	ASVDNPHVCR	LUAD	S768I	HLA-A*02:03	0.05241	0.563277	0.4735	4.4	Non-Toxin	PROBABLE NON-ALLERGEN	6.78	-17.4	107	0.09	-5.1	15468.9	6.2585	1.58554	29041	52	0.2	0.244477	0
TDFGRAKLL	TDFGLAKLL	LUAD	L858R	HLA-A*68:02	-0.02915	0.513876	-0.3332	7.2	Non-Toxin	PROBABLE NON-ALLERGEN	8.41	-8.92	97.78	-0.089	-3.2	12062.2	5.54475	0.667704	16157	19	0.09	0.244414	0
CSGAFGTVYK	GSGAFGTVYK	LUAD	G719C	HLA-A*26:01	0.26659	0.515655	0.0421	1.2	Non-Toxin	PROBABLE ALLERGEN	8.2	-15.52	39	0.38	6.4	23788.2	5.99212	1.46015	27043.3	13	0.12	0.244396	0
LCSGAFGTV	LGSGAFGTV	LUAD	G719C	HLA-B*53:01	0.17998	0.939657	-0.4987	5.5	Non-Toxin	PROBABLE NON-ALLERGEN	5.52	-9.98	86.67	1.422	3.1	16165	5.9525	0.768648	27992.7	16	0.22	0.244394	0
KTCPAVVMGE	KTCPAGVMGE	LUAD	G598V	HLA-A*68:01	-0.0399	0.875142	0.4521	1.3	Non-Toxin	PROBABLE ALLERGEN	5.99	39.98	68	0.45	10.1	11124.6	6.04688	1.0961	13384.1	14	0.2	0.244394	0
VCRLLFICL	VCRLLGICL	LUAD	G779F	HLA-B*58:01	0.18586	0.960703	0.2121	100	Non-Toxin	PROBABLE NON-ALLERGEN	8.04	30.29	205.56	2.6	17.4	16629.2	5.6875	0.785407	33026.9	55	0.12	0.244371	0
DNPHVCRLLF	DNPHVCRLLG	LUAD	G779F	HLA-A*26:01	0.04953	0.572016	-0.028	1.1	Non-Toxin	PROBABLE NON-ALLERGEN	6.74	6.12	107	0.08	6.6	25398.9	7.41038	4.51509	16737.4	4.4	0.12	0.244237	0
RILKKTEFKK	RILKETEFKK	LUAD	E709K	HLA-A*32:01	-0.32575	0.711136	1.316	1	Non-Toxin	PROBABLE NON-ALLERGEN	10.46	24	78	-1.32	-13.1	10265.1	6.22225	0.701254	18585.3	9.5	0.32	0.244225	0
EFKKIKVLA	EFKKIKVLG	LUAD	G719A	HLA-A*30:01	-0.33204	0.966914	0.5704	1	Non-Toxin	PROBABLE ALLERGEN	9.71	-36.11	130	0.211	4.7	12675.1	6.25875	1.92506	3841	8.3	0.13	0.244211	0
YVMAIVDNPH	YVMASVDNPH	LUAD	S768I	HLA-A*03:01	0.16111	0.59632	1.335	2.8	Non-Toxin	PROBABLE NON-ALLERGEN	5.08	-5.06	107	0.35	1.9	16894.2	6.3145	0.909256	7286.6	5.3	0.31	0.244053	0
KQLGAEEKEY	KLLGAEEKEY	LUAD	L861Q	HLA-A*02:06	0.13685	0.817624	0.8073	1.3	Non-Toxin	PROBABLE ALLERGEN	4.79	56.79	49	-1.79	-13	10639.1	5.91288	1.11949	20942	37	0.12	0.243867	0
ITDFGLAKQL	ITDFGLAKLL	LUAD	L861Q	HLA-B*07:02	-0.06565	0.894269	-0.0372	20	Non-Toxin	PROBABLE NON-ALLERGEN	5.84	25.14	127	0.47	0.6	16766.9	6.07437	0.961683	22794	17	0.2	0.243778	0
KDCVSCRNV	RDCVSCRNV	LUAD	R521K	HLA-B*44:02	-0.14791	0.315425	-0.3775	1.3	Non-Toxin	PROBABLE NON-ALLERGEN	8.06	50.44	64.44	-0.311	-2.1	21116.5	6.03887	0.852228	27672.8	20	0.2	0.243678	0
ILKKTEFKK	ILKETEFKK	LUAD	E709K	HLA-A*32:01	-0.18215	0.95777	1.1474	20	Non-Toxin	PROBABLE NON-ALLERGEN	10	25.56	86.67	-0.967	-9.2	9710.08	5.96513	0.746715	23091.9	14	0.19	0.243664	0
LASGAFGTV	LGSGAFGTV	LUAD	G719A	HLA-A*23:01	0.17998	0.913369	-0.1184	5.5	Non-Toxin	PROBABLE NON-ALLERGEN	5.52	-9.98	97.78	1.344	3.1	16573.8	6.279	1.30244	21008.9	14	0.21	0.24363	0
EGCWGPEPK	EGCWGPEPR	LUAD	R521K	HLA-A*01:01	0.30597	0.278878	-0.2525	1	Non-Toxin	PROBABLE NON-ALLERGEN	4.53	64.39	0	-1.478	-8	17927	5.96775	1.14677	31426.4	30	0.12	0.243573	0
QLGAEEKEY	LLGAEEKEY	LUAD	L861Q	HLA-B*53:01	0.11862	0.432945	0.8989	0.8	Non-Toxin	PROBABLE ALLERGEN	4.25	35.68	54.44	-1.556	-12.6	16934.3	6.46088	0.9514	34934.9	29	0.33	0.243555	0
VMAIVDNPH	VMASVDNPH	LUAD	S768I	HLA-A*68:01	0.19576	0.352155	1.3434	100	Non-Toxin	PROBABLE NON-ALLERGEN	5.08	-6.73	118.89	0.533	0.1	11063.3	6.00088	0.845043	8983.69	9.8	0.18	0.243536	0
IKVLCSGAF	IKVLGSGAF	LUAD	G719C	HLA-A*23:01	-0.15453	0.815924	0.3844	20	Non-Toxin	PROBABLE NON-ALLERGEN	8.22	-19.41	130	1.611	6.9	16840.7	6.38025	1.28177	21903.5	15	0.24	0.243437	0
CPAVVMGEN	CPAGVMGEN	LUAD	G598V	HLA-B*35:01	0.01624	0.327644	1.229	1.2	Non-Toxin	PROBABLE ALLERGEN	4	43.31	75.56	0.622	6.4	14464.4	5.94625	0.633487	5876.76	2.7	0.19	0.243436	0
AVVMGENNTL	AGVMGENNTL	LUAD	G598V	HLA-B*51:01	-0.02167	0.819347	1.2473	4.4	Non-Toxin	PROBABLE NON-ALLERGEN	4	-7.03	107	0.43	-9.7	14819.9	5.92825	0.89491	39180.9	38	0.14	0.243432	0
MAIVDNPHV	MASVDNPHV	LUAD	S768I	HLA-B*08:01	0.10979	0.717429	1.2112	30	Non-Toxin	PROBABLE NON-ALLERGEN	5.06	-6.73	118.89	0.533	-7.6	13703.1	6.07388	1.09259	16020.7	18	0.16	0.243431	0
HCVKTCPAV	HCVKTCPAG	LUAD	G598V	HLA-B*35:01	-0.20305	0.676785	0.6116	3.5	Non-Toxin	PROBABLE ALLERGEN	8.07	40.11	75.56	0.644	-1.9	16624.6	7.01313	1.81287	16842.4	7.5	0.38	0.243411	0
CVKTCPAVV	CVKTCPAGV	LUAD	G598V	HLA-B*58:01	-0.03674	0.928511	0.4571	1.2	Non-Toxin	PROBABLE NON-ALLERGEN	8.06	40.11	107.78	1.467	6.2	17464.7	6.12187	1.18081	22999.1	28	0.16	0.243378	0
MAIVDNPHV	MASVDNPHV	LUAD	S768I	HLA-A*23:01	0.10979	0.677734	1.2112	30	Non-Toxin	PROBABLE NON-ALLERGEN	5.06	-6.73	118.89	0.533	-7.6	16576.9	6.279	1.39168	24366.5	17	0.18	0.243339	0
TDFGLAKQL	TDFGLAKLL	LUAD	L861Q	HLA-B*35:01	-0.15155	0.967155	-0.1098	7.2	Non-Toxin	PROBABLE NON-ALLERGEN	5.5	26.82	97.78	0.022	-2.2	15001.5	6.16063	1.30912	33781.5	29	0.15	0.243324	0
RLLFICLTS	RLLGICLTS	LUAD	G779F	HLA-A*03:01	0.20637	0.651076	-0.0516	1	Non-Toxin	PROBABLE NON-ALLERGEN	8.25	30.29	173.33	1.689	12.9	17242	6.47125	0.746996	5397.23	4.3	0.35	0.243218	0
CVKTCPAVVM	CVKTCPAGVM	LUAD	G598V	HLA-A*26:01	0.00155	0.596042	0.5597	1.2	Non-Toxin	PROBABLE ALLERGEN	8.06	37.1	97	1.51	10.4	24457.8	6.40925	0.671627	15214.8	3.8	0.34	0.243218	0
KITDFGLAKQ	KITDFGLAKL	LUAD	L861Q	HLA-A*31:01	0.0785	0.984925	0.8255	1.3	Non-Toxin	PROBABLE ALLERGEN	8.59	16.65	88	-0.3	0.6	14492.8	5.9435	0.42435	13377.6	16	0.21	0.243176	0
IKVLCSGAF	IKVLGSGAF	LUAD	G719C	HLA-B*44:02	-0.15453	0.265508	0.3844	20	Non-Toxin	PROBABLE NON-ALLERGEN	8.22	-19.41	130	1.611	6.9	22778.1	6.92825	0.904287	24282.3	14	0.48	0.243036	0
VLCSGAFGTV	VLGSGAFGTV	LUAD	G719C	HLA-A*26:01	0.04861	0.57595	-0.3011	100	Non-Toxin	PROBABLE NON-ALLERGEN	5.49	-7.98	107	1.7	2.3	24251.3	6.40925	1.57557	28827.2	15	0.17	0.242828	0
KIKVLSSGA	KIKVLGSGA	LUAD	G719S	HLA-A*30:02	-0.31481	0.971886	1.4199	1.3	Non-Toxin	PROBABLE ALLERGEN	10	-7.44	130	0.5	6	10037.1	6.1905	0.854414	3173.14	3.1	0.21	0.242826	0
IKVLCSGAF	IKVLGSGAF	LUAD	G719C	HLA-A*24:02	-0.15453	0.396037	0.3844	20	Non-Toxin	PROBABLE NON-ALLERGEN	8.22	-19.41	130	1.611	6.9	17027.2	6.34387	1.18043	29069.6	18	0.21	0.242795	0
LTSTVQLIM	LTSTVQLIT	LUAD	T790M	HLA-B*40:01	-0.01508	0.693538	-0.3802	5.5	Non-Toxin	PROBABLE NON-ALLERGEN	5.52	8.89	162.22	1.389	8.3	26207.7	7.42962	3.58975	19919.2	7.2	0.2	0.242706	0
KTCPAVVMGE	KTCPAGVMGE	LUAD	G598V	HLA-A*31:01	-0.0399	0.844841	0.4521	1.3	Non-Toxin	PROBABLE ALLERGEN	5.99	39.98	68	0.45	10.1	15427.8	6.35875	1.10718	10426.8	13	0.22	0.242651	0
VVMGENNTL	GVMGENNTL	LUAD	G598V	HLA-A*68:01	0.08573	0.50628	1.4047	100	Non-Toxin	PROBABLE NON-ALLERGEN	4	-8.92	107.78	0.278	-11.6	12280	6.47013	1.46952	20508.3	21	0.2	0.242644	0
IMQLMPFGCL	ITQLMPFGCL	LUAD	T790M	HLA-A*68:02	-0.12326	0.896004	0.7722	20	Non-Toxin	PROBABLE ALLERGEN	5.52	83.92	117	1.57	9	12721	5.86613	0.441689	13997.2	16	0.15	0.24262	0
KIKVLASGA	KIKVLGSGA	LUAD	G719A	HLA-A*02:01	-0.12225	0.409044	1.058	1.3	Non-Toxin	PROBABLE ALLERGEN	10	-28.84	141.11	0.789	8.6	12336.6	6.47838	0.980821	20919.1	26	0.28	0.24257	0
LFICLTSTV	LGICLTSTV	LUAD	G779F	HLA-B*58:01	-0.10225	0.785812	0.2102	5.5	Non-Toxin	PROBABLE ALLERGEN	5.52	30.29	162.22	2.156	4.1	16955	5.894	0.547039	18415.2	20	0.14	0.242569	0
KTCPAVVMG	KTCPAGVMG	LUAD	G598V	HLA-A*31:01	-0.01946	0.926963	0.2308	1.3	Non-Toxin	PROBABLE ALLERGEN	8.22	51.69	75.56	0.889	10.5	15614.7	6.43375	1.29586	12789.2	16	0.21	0.242538	0
VLCSGAFGTV	VLGSGAFGTV	LUAD	G719C	HLA-A*24:02	0.04861	0.57595	-0.3011	100	Non-Toxin	PROBABLE NON-ALLERGEN	5.49	-7.98	107	1.7	2.3	17649.4	6.61975	1.45812	21340.2	9.6	0.25	0.242528	0
VCRLLFICL	VCRLLGICL	LUAD	G779F	HLA-A*02:03	0.18586	0.481347	0.2121	100	Non-Toxin	PROBABLE NON-ALLERGEN	8.04	30.29	205.56	2.6	17.4	15257.2	6.18937	1.18013	29929.4	54	0.14	0.242526	0
LTSTVQLIMQ	LTSTVQLITQ	LUAD	T790M	HLA-A*11:01	-0.08796	0.820286	-0.1547	5.5	Non-Toxin	PROBABLE NON-ALLERGEN	5.52	1.46	146	0.9	10.2	16177.5	6.91575	0.939631	10610.4	7.7	0.44	0.24247	0
KVLSSGAFGT	KVLGSGAFGT	LUAD	G719S	HLA-A*30:01	-0.14274	0.838225	0.2144	1.3	Non-Toxin	PROBABLE ALLERGEN	8.75	2.79	78	0.56	2.2	12980.5	6.38988	0.931141	1987.17	4.9	0.25	0.242453	0
WGPEPKDCV	WGPEPRDCV	LUAD	R521K	HLA-A*02:06	-0.12943	0.388846	0.0476	2.8	Non-Toxin	PROBABLE NON-ALLERGEN	4.37	29.7	32.22	-0.967	-10	11203.4	6.11163	0.983331	17086.5	30	0.14	0.242442	0
QHVKITDFGR	QHVKITDFGL	LUAD	L858R	HLA-A*30:02	0.10328	0.922547	1.3642	0.8	Non-Toxin	PROBABLE ALLERGEN	8.75	-9.91	68	-0.82	-1.2	13502.2	8.40725	5.94248	18491.6	31	0.15	0.242422	0
MAIVDNPHVC	MASVDNPHVC	LUAD	S768I	HLA-A*68:02	0.14102	0.788956	0.6515	30	Non-Toxin	PROBABLE NON-ALLERGEN	5.06	-5.06	107	0.73	-3.4	14021.9	6.555	1.54558	7071	8.3	0.2	0.242297	0
MAIVDNPHVC	MASVDNPHVC	LUAD	S768I	HLA-B*07:02	0.14102	0.554955	0.6515	30	Non-Toxin	PROBABLE NON-ALLERGEN	5.06	-5.06	107	0.73	-3.4	17442.2	6.32463	0.792893	25983.4	21	0.24	0.242276	0
VVMGENNTLV	GVMGENNTLV	LUAD	G598V	HLA-B*51:01	0.08849	0.956259	1.2778	100	Non-Toxin	PROBABLE NON-ALLERGEN	4	-7.03	126	0.67	-7.8	16448.4	6.92563	1.61668	24302	7.8	0.32	0.242249	0
TVQLIMQLM	TVQLITQLM	LUAD	T790M	HLA-B*51:01	-0.1887	0.934789	-0.4767	7.2	Non-Toxin	PROBABLE ALLERGEN	5.19	0.51	162.22	1.378	10.5	15019.6	6.0195	0.692043	24644.4	8.1	0.14	0.242158	0
KITDFGRAKL	KITDFGLAKL	LUAD	L858R	HLA-B*08:01	0.13766	0.888369	0.8129	1.3	Non-Toxin	PROBABLE ALLERGEN	9.99	-15.52	88	-0.4	-7.7	14127.4	6.27075	1.09622	18687.9	22	0.16	0.242079	0
FGRAKLLGA	FGLAKLLGA	LUAD	L858R	HLA-A*02:06	-0.15383	0.625026	0.1839	1.1	Non-Toxin	PROBABLE ALLERGEN	11	-9.98	108.89	0.533	5.1	10687.1	5.91288	0.24639	5643.82	13	0.17	0.24206	0
LIMQLMPFGC	LITQLMPFGC	LUAD	T790M	HLA-A*68:02	-0.2472	0.964226	0.4484	5.5	Non-Toxin	PROBABLE ALLERGEN	5.52	64.66	117	1.57	3	14537.1	6.82488	1.75401	18607.8	22	0.25	0.242043	0
PEGCWGPEPK	PEGCWGPEPR	LUAD	R521K	HLA-B*44:02	0.27303	0.172728	-0.3735	20	Non-Toxin	PROBABLE ALLERGEN	4.53	76.33	0	-1.49	-5.5	21330.4	6.15337	0.932679	28840.3	22	0.14	0.241992	0
TDFGRAKLL	TDFGLAKLL	LUAD	L858R	HLA-B*35:01	-0.02915	0.925556	-0.3332	7.2	Non-Toxin	PROBABLE NON-ALLERGEN	8.41	-8.92	97.78	-0.089	-3.2	15353.6	6.31388	1.27735	36534.6	37	0.14	0.241971	0
KIKVLCSGA	KIKVLGSGA	LUAD	G719C	HLA-A*31:01	-0.20983	0.936644	1.1799	1.3	Non-Toxin	PROBABLE NON-ALLERGEN	9.31	-28.84	130	0.867	9.3	16248.6	6.77013	1.11163	8529.4	12	0.33	0.241919	0
ITDFGRAKL	ITDFGLAKL	LUAD	L858R	HLA-A*68:01	0.11374	0.547644	-0.0038	20	Non-Toxin	PROBABLE NON-ALLERGEN	8.75	-8.92	97.78	-0.011	-4.2	11612.9	6.22463	0.922947	23465.1	25	0.16	0.24185	0
CWGPEPKDC	CWGPEPRDC	LUAD	R521K	HLA-A*23:01	-0.08214	0.846841	-0.0691	1.2	Non-Toxin	PROBABLE ALLERGEN	4.37	64.39	0	-1.156	-14.1	16317.3	6.08363	0.923976	30547.7	26	0.1	0.241683	0
FGRAKLLGA	FGLAKLLGA	LUAD	L858R	HLA-B*51:01	-0.15383	0.93763	0.1839	1.1	Non-Toxin	PROBABLE ALLERGEN	11	-9.98	108.89	0.533	5.1	15142	6.10863	0.660787	27488.4	12	0.15	0.241633	0
KQLGAEEKE	KLLGAEEKE	LUAD	L861Q	HLA-B*44:03	0.12135	0.936505	0.9501	1.3	Non-Toxin	PROBABLE ALLERGEN	4.79	61.99	54.44	-1.844	-9.5	23209.3	7.15362	3.16915	41876.7	75	0.11	0.241566	0
ASGAFGTVY	GSGAFGTVY	LUAD	G719A	HLA-A*68:01	0.25315	0.229587	0.134	4.4	Non-Toxin	PROBABLE ALLERGEN	5.57	-18.36	54.44	0.778	7.7	12766.3	6.628	1.37998	16259.2	17	0.21	0.241458	0
MQLMPFGCLL	TQLMPFGCLL	LUAD	T790M	HLA-B*51:01	-0.09718	0.938393	0.8448	30	Non-Toxin	PROBABLE ALLERGEN	5.27	83.92	117	1.5	9	16478.2	6.92563	1.9658	14049.7	2.8	0.22	0.241442	0
LFICLTSTV	LGICLTSTV	LUAD	G779F	HLA-B*07:02	-0.10225	0.363089	0.2102	5.5	Non-Toxin	PROBABLE ALLERGEN	5.52	30.29	162.22	2.156	4.1	17871.8	6.60363	1.01529	19409.6	13	0.26	0.241429	0
CSGAFGTVYK	GSGAFGTVYK	LUAD	G719C	HLA-B*58:01	0.26659	0.848681	0.0421	1.2	Non-Toxin	PROBABLE ALLERGEN	8.2	-15.52	39	0.38	6.4	17779	6.36387	1.1359	8582.54	7.6	0.14	0.241177	0
KITDFGRAK	KITDFGLAK	LUAD	L858R	HLA-A*26:01	0.24736	0.828323	1.5994	1.3	Non-Toxin	PROBABLE ALLERGEN	9.99	-8.92	54.44	-0.867	-3.8	24200.4	6.19512	0.880571	36202.9	30	0.12	0.241156	0
KIKVLASGA	KIKVLGSGA	LUAD	G719A	HLA-A*30:02	-0.12225	0.960571	1.058	1.3	Non-Toxin	PROBABLE ALLERGEN	10	-28.84	141.11	0.789	8.6	10483	6.45175	0.819816	3610.61	3.5	0.22	0.241098	0
KVLCSGAFGT	KVLGSGAFGT	LUAD	G719C	HLA-A*68:02	-0.03052	0.899541	-0.1789	1.3	Non-Toxin	PROBABLE NON-ALLERGEN	8.22	-16.47	78	0.89	5.5	13574.9	6.30788	0.664784	18696.2	22	0.19	0.241031	0
TVQLIMQLM	TVQLITQLM	LUAD	T790M	HLA-B*07:02	-0.1887	0.291435	-0.4767	7.2	Non-Toxin	PROBABLE ALLERGEN	5.19	0.51	162.22	1.378	10.5	17630.9	6.41188	0.578458	18224.9	12	0.24	0.240993	0
CVKTCPAVVM	CVKTCPAGVM	LUAD	G598V	HLA-A*68:02	0.00155	0.76099	0.5597	1.2	Non-Toxin	PROBABLE ALLERGEN	8.06	37.1	97	1.51	10.4	14201.8	6.64363	1.07014	7135.56	8.3	0.24	0.240943	0
EPKDCVSCR	EPRDCVSCR	LUAD	R521K	HLA-B*08:01	-0.23244	0.793711	0.2024	1	Non-Toxin	PROBABLE ALLERGEN	6.15	58.13	32.22	-0.956	4.9	14732.3	6.55762	1	30520.3	52	0.22	0.240935	0
IKVLSSGAF	IKVLGSGAF	LUAD	G719S	HLA-B*44:02	-0.26313	0.300903	0.4948	20	Non-Toxin	PROBABLE NON-ALLERGEN	8.75	1.99	130	1.244	3.6	23032.8	7.0885	0.883844	27014.6	18	0.43	0.240906	0
LASGAFGTVY	LGSGAFGTVY	LUAD	G719A	HLA-B*07:02	0.22128	0.802223	-0.0121	5.5	Non-Toxin	PROBABLE NON-ALLERGEN	5.52	-15.52	88	1.08	7.3	18449.7	6.811	1.40462	21890.7	16	0.24	0.240842	0
KVLCSGAFG	KVLGSGAFG	LUAD	G719C	HLA-A*02:06	-0.08563	0.796093	-0.4082	1.3	Non-Toxin	PROBABLE NON-ALLERGEN	8.22	-9.98	86.67	1.067	5.9	11792.4	6.387	0.896998	6590.22	15	0.17	0.240835	0
PEGCWGPEPK	PEGCWGPEPR	LUAD	R521K	HLA-A*03:01	0.27303	0.504559	-0.3735	20	Non-Toxin	PROBABLE ALLERGEN	4.53	76.33	0	-1.49	-5.5	17576.8	6.63937	1.48052	29062.7	30	0.16	0.240742	0
KIKVLSSGAF	KIKVLGSGAF	LUAD	G719S	HLA-A*26:01	-0.30463	0.329088	0.7808	1.3	Non-Toxin	PROBABLE NON-ALLERGEN	10	-5.7	117	0.73	7.8	24512	6.64013	0.873816	17983.5	5	0.26	0.240729	0
KVLSSGAFG	KVLGSGAFG	LUAD	G719S	HLA-A*30:02	-0.19785	0.862035	0.0649	1.3	Non-Toxin	PROBABLE NON-ALLERGEN	8.75	11.42	86.67	0.7	2.6	10530.9	6.51925	0.885244	1612.37	1.9	0.21	0.240646	0
DNPHVCRLLF	DNPHVCRLLG	LUAD	G779F	HLA-B*57:01	0.04953	0.928848	-0.028	1.1	Non-Toxin	PROBABLE NON-ALLERGEN	6.74	6.12	107	0.08	6.6	11624.7	8.31838	5.35845	27996.9	30	0.12	0.240616	0
FGRAKLLGA	FGLAKLLGA	LUAD	L858R	HLA-A*02:01	-0.15383	0.262498	0.1839	1.1	Non-Toxin	PROBABLE ALLERGEN	11	-9.98	108.89	0.533	5.1	11496.5	6.12988	0.304798	16762.8	21	0.16	0.240551	0
VVMGENNTLV	GVMGENNTLV	LUAD	G598V	HLA-B*15:01	0.08849	0.925555	1.2778	100	Non-Toxin	PROBABLE NON-ALLERGEN	4	-7.03	126	0.67	-7.8	17132.3	7.799	1.05715	11308.3	14	0.64	0.240548	0
VLCSGAFGTV	VLGSGAFGTV	LUAD	G719C	HLA-A*30:01	0.04861	0.773724	-0.3011	100	Non-Toxin	PROBABLE NON-ALLERGEN	5.49	-7.98	107	1.7	2.3	13420	6.5995	1.33031	12834.7	26	0.16	0.240543	0
ITDFGRAKL	ITDFGLAKL	LUAD	L858R	HLA-A*03:01	0.11374	0.78007	-0.0038	20	Non-Toxin	PROBABLE NON-ALLERGEN	8.75	-8.92	97.78	-0.011	-4.2	16912.9	6.3145	0.93026	27220.6	26	0.12	0.240486	0
HVCRLLFICL	HVCRLLGICL	LUAD	G779F	HLA-A*32:01	0.204	0.871852	0.5301	3.5	Non-Toxin	PROBABLE ALLERGEN	8.08	28.26	185	2.02	12.9	11072.8	6.62163	0.692315	5715.53	2.7	0.27	0.240474	0
LRILKKTEFK	LRILKETEFK	LUAD	E709K	HLA-A*31:01	-0.19852	0.568196	1.3037	5.5	Non-Toxin	PROBABLE NON-ALLERGEN	10.29	43.26	117	-0.55	-5.4	16450.7	6.86287	0.973517	1725.31	4	0.31	0.240458	0
TDFGRAKLL	TDFGLAKLL	LUAD	L858R	HLA-A*26:01	-0.02915	0.385042	-0.3332	7.2	Non-Toxin	PROBABLE NON-ALLERGEN	8.41	-8.92	97.78	-0.089	-3.2	24387.5	6.40925	1.36512	28449.8	15	0.08	0.240441	0
TDFGLAKQL	TDFGLAKLL	LUAD	L861Q	HLA-A*26:01	-0.15155	0.718984	-0.1098	7.2	Non-Toxin	PROBABLE NON-ALLERGEN	5.5	26.82	97.78	0.022	-2.2	24268	6.40925	1.36512	32675.4	21	0.08	0.240441	0
KITDFGLAKQ	KITDFGLAKL	LUAD	L861Q	HLA-A*68:01	0.0785	0.92106	0.8255	1.3	Non-Toxin	PROBABLE ALLERGEN	8.59	16.65	88	-0.3	0.6	11631.6	6.22463	0.582043	17647.8	18	0.14	0.240389	0
CVKTCPAVV	CVKTCPAGV	LUAD	G598V	HLA-B*35:01	-0.03674	0.374089	0.4571	1.2	Non-Toxin	PROBABLE NON-ALLERGEN	8.06	40.11	107.78	1.467	6.2	16690.1	7.01313	1.81287	28255	19	0.22	0.240352	0
LTSTVQLIM	LTSTVQLIT	LUAD	T790M	HLA-A*03:01	-0.01508	0.739085	-0.3802	5.5	Non-Toxin	PROBABLE NON-ALLERGEN	5.52	8.89	162.22	1.389	8.3	18668.3	7.20487	2.28191	13421.1	8.9	0.21	0.240316	0
KQLGAEEKE	KLLGAEEKE	LUAD	L861Q	HLA-B*44:02	0.12135	0.256639	0.9501	1.3	Non-Toxin	PROBABLE ALLERGEN	4.79	61.99	54.44	-1.844	-9.5	23647.2	7.42287	3.29322	42271.4	90	0.11	0.240094	0
KTCPAVVMG	KTCPAGVMG	LUAD	G598V	HLA-A*03:01	-0.01946	0.908712	0.2308	1.3	Non-Toxin	PROBABLE ALLERGEN	8.22	51.69	75.56	0.889	10.5	18143.4	6.91287	1.14287	24375	21	0.28	0.240073	0
LSSGAFGTV	LGSGAFGTV	LUAD	G719S	HLA-B*40:01	0.17998	0.607365	-0.0427	5.5	Non-Toxin	PROBABLE NON-ALLERGEN	5.52	11.42	86.67	1.056	3.1	25325.5	6.67275	1.20702	23504	9.5	0.18	0.240028	0
FICLTSTVQL	GICLTSTVQL	LUAD	G779F	HLA-B*15:01	-0.14826	0.617754	0.3494	1.1	Non-Toxin	PROBABLE ALLERGEN	5.52	28.26	146	1.59	2.3	18973.5	8.8885	1.38569	2169.19	3.2	0.95	0.239968	0
TVQLIMQLM	TVQLITQLM	LUAD	T790M	HLA-A*24:02	-0.1887	0.503689	-0.4767	7.2	Non-Toxin	PROBABLE ALLERGEN	5.19	0.51	162.22	1.378	10.5	17463.7	6.52712	0.739185	16848.6	6.9	0.2	0.239938	0
LASGAFGTV	LGSGAFGTV	LUAD	G719A	HLA-A*68:01	0.17998	0.316054	-0.1184	5.5	Non-Toxin	PROBABLE NON-ALLERGEN	5.52	-9.98	97.78	1.344	3.1	13797.4	7.09538	2.13886	15402	16	0.17	0.239857	0
CPAVVMGEN	CPAGVMGEN	LUAD	G598V	HLA-B*07:02	0.01624	0.132995	1.229	1.2	Non-Toxin	PROBABLE ALLERGEN	4	43.31	75.56	0.622	6.4	17790.7	6.50575	0.598528	11990.6	6.3	0.21	0.239833	0
VLCSGAFGTV	VLGSGAFGTV	LUAD	G719C	HLA-A*30:02	0.04861	0.773724	-0.3011	100	Non-Toxin	PROBABLE NON-ALLERGEN	5.49	-7.98	107	1.7	2.3	11705.6	7.17213	1.48723	8957.68	9.6	0.3	0.23975	0
LLFICLTSTV	LLGICLTSTV	LUAD	G779F	HLA-A*32:01	0.02822	0.91873	0.094	5.5	Non-Toxin	PROBABLE NON-ALLERGEN	5.52	28.26	185	2.32	8.6	11660.8	6.93613	1.63231	5261.16	2.5	0.19	0.23974	0
KQLGAEEKEY	KLLGAEEKEY	LUAD	L861Q	HLA-A*31:01	0.13685	0.957887	0.8073	1.3	Non-Toxin	PROBABLE ALLERGEN	4.79	56.79	49	-1.79	-13	15906.2	6.59912	0.855208	28627.6	43	0.19	0.239616	0
KVLASGAFG	KVLGSGAFG	LUAD	G719A	HLA-A*30:02	0.00799	0.785032	-0.161	1.3	Non-Toxin	PROBABLE NON-ALLERGEN	8.75	-9.98	97.78	0.989	5.2	10945.1	6.71575	0.859342	1797.8	2	0.23	0.239586	0
LSSGAFGTVY	LGSGAFGTVY	LUAD	G719S	HLA-A*30:01	0.22128	0.661575	0.053	5.5	Non-Toxin	PROBABLE NON-ALLERGEN	5.52	3.74	78	0.82	7.3	13856.8	6.8175	1.6086	7838.86	17	0.14	0.239531	0
KITDFGRAKL	KITDFGLAKL	LUAD	L858R	HLA-A*24:02	0.13766	0.63361	0.8129	1.3	Non-Toxin	PROBABLE ALLERGEN	9.99	-15.52	88	-0.4	-7.7	17725.8	6.71862	0.718116	29404.6	19	0.25	0.239501	0
LSSGAFGTV	LGSGAFGTV	LUAD	G719S	HLA-A*23:01	0.17998	0.917336	-0.0427	5.5	Non-Toxin	PROBABLE NON-ALLERGEN	5.52	11.42	86.67	1.056	3.1	17598.6	6.85975	1.19217	16831.8	9.3	0.22	0.23945	0
PEGCWGPEPK	PEGCWGPEPR	LUAD	R521K	HLA-A*68:01	0.27303	0.445122	-0.3735	20	Non-Toxin	PROBABLE ALLERGEN	4.53	76.33	0	-1.49	-5.5	12038	6.36663	0.708735	13400.3	14	0.12	0.239424	0
LLFICLTST	LLGICLTST	LUAD	G779F	HLA-A*30:01	0.04508	0.891689	-0.058	5.5	Non-Toxin	PROBABLE NON-ALLERGEN	5.52	30.29	173.33	2.111	9.3	13484.3	6.66913	1.3561	11298.6	23	0.12	0.239377	0
TDFGLAKQL	TDFGLAKLL	LUAD	L861Q	HLA-B*58:01	-0.15155	0.980583	-0.1098	7.2	Non-Toxin	PROBABLE NON-ALLERGEN	5.5	26.82	97.78	0.022	-2.2	17999.5	6.49262	1.06457	33557.1	57	0.1	0.239295	0
VQLIMQLMPF	VQLITQLMPF	LUAD	T790M	HLA-A*24:02	-0.3186	0.572974	0.1287	100	Non-Toxin	PROBABLE NON-ALLERGEN	5.49	64.66	146	1.43	7	18474	7.14425	0.788169	2407.68	1.3	0.38	0.239261	0
QHVKITDFGR	QHVKITDFGL	LUAD	L858R	HLA-A*03:01	0.10328	0.910024	1.3642	0.8	Non-Toxin	PROBABLE ALLERGEN	8.75	-9.91	68	-0.82	-1.2	21489.5	8.9215	6.05802	17712	14	0.15	0.239226	0
KIKVLSSGA	KIKVLGSGA	LUAD	G719S	HLA-A*68:02	-0.31481	0.878526	1.4199	1.3	Non-Toxin	PROBABLE ALLERGEN	10	-7.44	130	0.5	6	14057.9	6.555	1.05524	20265	24	0.12	0.239216	0
LASGAFGTV	LGSGAFGTV	LUAD	G719A	HLA-A*01:01	0.17998	0.423175	-0.1184	5.5	Non-Toxin	PROBABLE NON-ALLERGEN	5.52	-9.98	97.78	1.344	3.1	20429.3	7.40712	2.36178	21194.3	8.8	0.21	0.239168	0
QLIMQLMPF	QLITQLMPF	LUAD	T790M	HLA-B*53:01	-0.41142	0.812608	0.2012	0.8	Non-Toxin	PROBABLE NON-ALLERGEN	5.52	70.73	130	1.122	2.5	18687.2	7.62887	0.65624	8413.27	2.8	0.57	0.239119	0
TVQLIMQLM	TVQLITQLM	LUAD	T790M	HLA-A*68:01	-0.1887	0.860312	-0.4767	7.2	Non-Toxin	PROBABLE ALLERGEN	5.19	0.51	162.22	1.378	10.5	13310.6	6.85638	0.717544	6106.48	7.7	0.28	0.239119	0
KITDFGRAKL	KITDFGLAKL	LUAD	L858R	HLA-B*57:01	0.13766	0.959103	0.8129	1.3	Non-Toxin	PROBABLE ALLERGEN	9.99	-15.52	88	-0.4	-7.7	10273.7	7.21563	0.651555	14770.7	9.2	0.42	0.239099	0
KITDFGRAKL	KITDFGLAKL	LUAD	L858R	HLA-A*33:01	0.13766	0.904445	0.8129	1.3	Non-Toxin	PROBABLE ALLERGEN	9.99	-15.52	88	-0.4	-7.7	18638.9	6.6465	0.704243	32813.9	36	0.2	0.239001	0
IKVLASGAF	IKVLGSGAF	LUAD	G719A	HLA-B*44:02	-0.06393	0.334307	0.2294	20	Non-Toxin	PROBABLE NON-ALLERGEN	8.75	-19.41	141.11	1.533	6.2	23371.6	7.255	0.86356	27311.7	19	0.39	0.238923	0
EPKDCVSCR	EPRDCVSCR	LUAD	R521K	HLA-B*51:01	-0.23244	0.863121	0.2024	1	Non-Toxin	PROBABLE ALLERGEN	6.15	58.13	32.22	-0.956	4.9	16070.7	6.70313	1.08774	39321	39	0.15	0.238866	0
VMAIVDNPH	VMASVDNPH	LUAD	S768I	HLA-A*26:01	0.19576	0.320156	1.3434	100	Non-Toxin	PROBABLE NON-ALLERGEN	5.08	-6.73	118.89	0.533	0.1	24217.9	6.40925	0.671627	29512	16	0.11	0.23882	0
CPAVVMGENN	CPAGVMGENN	LUAD	G598V	HLA-B*53:01	0.03606	0.697689	1.4123	1.2	Non-Toxin	PROBABLE ALLERGEN	4	39.98	68	0.21	2.9	17420.1	6.6855	0.667134	12243.4	4.1	0.21	0.238805	0
ITDFGRAKL	ITDFGLAKL	LUAD	L858R	HLA-B*15:01	0.11374	0.84957	-0.0038	20	Non-Toxin	PROBABLE NON-ALLERGEN	8.75	-8.92	97.78	-0.011	-4.2	15646.5	6.97487	0.862256	23046.4	31	0.28	0.238756	0
LRILKKTEFK	LRILKETEFK	LUAD	E709K	HLA-A*03:01	-0.19852	0.566596	1.3037	5.5	Non-Toxin	PROBABLE NON-ALLERGEN	10.29	43.26	117	-0.55	-5.4	18595.7	7.10437	0.960007	270.85	0.64	0.31	0.238742	0
AVVMGENNTL	AGVMGENNTL	LUAD	G598V	HLA-A*30:01	-0.02167	0.766225	1.2473	4.4	Non-Toxin	PROBABLE NON-ALLERGEN	4	-7.03	107	0.43	-9.7	14156.2	6.97538	1.76279	13463.2	28	0.13	0.238734	0
RILKKTEFK	RILKETEFK	LUAD	E709K	HLA-A*23:01	-0.24116	0.6883	1.3801	1	Non-Toxin	PROBABLE NON-ALLERGEN	10.29	25.56	86.67	-1.033	-9.2	17231.4	6.61225	0.949601	28709.2	23	0.13	0.238676	0
FICLTSTVQL	GICLTSTVQL	LUAD	G779F	HLA-A*26:01	-0.14826	0.305836	0.3494	1.1	Non-Toxin	PROBABLE ALLERGEN	5.52	28.26	146	1.59	2.3	25720	7.70675	2.80579	25899.5	12	0.21	0.238497	0
QALLRILKK	QALLRILKE	LUAD	E709K	HLA-A*68:02	0.02556	0.9237	0.3776	0.8	Non-Toxin	PROBABLE ALLERGEN	11.17	42.26	184.44	0.211	3.7	15371.4	7.40775	2.56945	34144.9	52	0.14	0.238482	0
CPAVVMGEN	CPAGVMGEN	LUAD	G598V	HLA-B*53:01	0.01624	0.387878	1.229	1.2	Non-Toxin	PROBABLE ALLERGEN	4	43.31	75.56	0.622	6.4	17571.3	6.80288	0.625434	6762.86	2.2	0.24	0.238433	0
KTCPAVVMG	KTCPAGVMG	LUAD	G598V	HLA-A*02:06	-0.01946	0.94107	0.2308	1.3	Non-Toxin	PROBABLE ALLERGEN	8.22	51.69	75.56	0.889	10.5	12819.7	6.8675	1.24851	11784.7	22	0.16	0.238427	0
EGCWGPEPK	EGCWGPEPR	LUAD	R521K	HLA-B*51:01	0.30597	0.942566	-0.2525	1	Non-Toxin	PROBABLE NON-ALLERGEN	4.53	64.39	0	-1.478	-8	15862.6	6.49213	0.900803	43397.6	62	0.08	0.238398	0
CVKTCPAVVM	CVKTCPAGVM	LUAD	G598V	HLA-A*30:01	0.00155	0.895826	0.5597	1.2	Non-Toxin	PROBABLE ALLERGEN	8.06	37.1	97	1.51	10.4	13902.9	6.8175	1.18533	2513.52	5.9	0.15	0.238383	0
IVDNPHVCR	SVDNPHVCR	LUAD	S768I	HLA-B*15:01	0.02368	0.871533	0.3582	20	Non-Toxin	PROBABLE ALLERGEN	6.74	-20.44	107.78	-0.1	-1.6	15214.5	6.81487	0.988004	35413.3	66	0.18	0.23835	0
AIVDNPHVC	ASVDNPHVC	LUAD	S768I	HLA-A*26:01	0.0704	0.517495	0.5202	4.4	Non-Toxin	PROBABLE NON-ALLERGEN	5.08	-20.44	118.89	0.6	-7.6	24740.2	6.875	1.39756	35345.2	28	0.13	0.238273	0
LCSGAFGTVY	LGSGAFGTVY	LUAD	G719C	HLA-A*32:01	0.22128	0.817987	-0.3264	5.5	Non-Toxin	PROBABLE ALLERGEN	5.52	-15.52	78	1.15	7.3	11143	6.67525	0.836167	21785.8	13	0.15	0.238263	0
DNPHVCRLLF	DNPHVCRLLG	LUAD	G779F	HLA-B*44:03	0.04953	0.939772	-0.028	1.1	Non-Toxin	PROBABLE NON-ALLERGEN	6.74	6.12	107	0.08	6.6	24972.4	8.4085	4.19517	21356.4	8.4	0.22	0.238224	0
NQALLRILKK	NQALLRILKE	LUAD	E709K	HLA-A*30:02	0.03106	0.895334	0.3632	1.4	Non-Toxin	PROBABLE NON-ALLERGEN	11.17	31.49	166	-0.16	7.5	13668.6	8.50688	4.52537	12671.2	17	0.2	0.238205	0
LDEAYVMAI	LDEAYVMAS	LUAD	S768I	HLA-B*07:02	-0.01821	0.631171	0.4296	5.5	Non-Toxin	PROBABLE ALLERGEN	3.67	22.6	141.11	1.078	8.4	20751	8.23113	4.26416	29235.5	27	0.14	0.238141	0
CSGAFGTVY	GSGAFGTVY	LUAD	G719C	HLA-A*30:01	0.25315	0.655231	-0.2096	1.2	Non-Toxin	PROBABLE ALLERGEN	5.52	-18.36	43.33	0.856	7.7	13519.2	6.66913	1.02225	9072.88	19	0.11	0.23813	0
KVLCSGAFG	KVLGSGAFG	LUAD	G719C	HLA-A*02:03	-0.08563	0.430579	-0.4082	1.3	Non-Toxin	PROBABLE NON-ALLERGEN	8.22	-9.98	86.67	1.067	5.9	16711.6	6.76987	0.934231	12776.9	24	0.16	0.238109	0
KVLSSGAFG	KVLGSGAFG	LUAD	G719S	HLA-A*02:06	-0.19785	0.692801	0.0649	1.3	Non-Toxin	PROBABLE NON-ALLERGEN	8.75	11.42	86.67	0.7	2.6	12688.4	6.8	0.842518	7427.98	16	0.18	0.237993	0
KVLCSGAFG	KVLGSGAFG	LUAD	G719C	HLA-A*30:02	-0.08563	0.884156	-0.4082	1.3	Non-Toxin	PROBABLE NON-ALLERGEN	8.22	-9.98	86.67	1.067	5.9	11220.9	6.93913	0.831679	2351.02	2.5	0.23	0.237951	0
VLASGAFGTV	VLGSGAFGTV	LUAD	G719A	HLA-A*30:01	0.07881	0.706273	-0.0835	100	Non-Toxin	PROBABLE NON-ALLERGEN	5.49	-7.98	117	1.63	2.3	14153.9	6.97538	1.25862	8558.06	18	0.17	0.237903	0
KIKVLASGA	KIKVLGSGA	LUAD	G719A	HLA-A*03:01	-0.12225	0.859072	1.058	1.3	Non-Toxin	PROBABLE ALLERGEN	10	-28.84	141.11	0.789	8.6	18266.7	7.00712	1	15859.9	12	0.22	0.237821	0
LAKQLGAEEK	LAKLLGAEEK	LUAD	L861Q	HLA-A*30:02	0.01547	0.7774	0.6474	5.5	Non-Toxin	PROBABLE NON-ALLERGEN	6.14	56.79	98	-0.75	-5.3	11780.3	7.24425	1.33404	15381.7	23	0.25	0.237809	0
ITDFGLAKQL	ITDFGLAKLL	LUAD	L861Q	HLA-B*40:01	-0.06565	0.906351	-0.0372	20	Non-Toxin	PROBABLE NON-ALLERGEN	5.84	25.14	127	0.47	0.6	25791.2	6.91	0.933502	19075.5	6.7	0.19	0.23771	0
YVMAIVDNPH	YVMASVDNPH	LUAD	S768I	HLA-A*33:01	0.16111	0.494656	1.335	2.8	Non-Toxin	PROBABLE NON-ALLERGEN	5.08	-5.06	107	0.35	1.9	21113.3	8.47937	1.21869	5609.97	4.1	0.71	0.237685	0
KIKVLASGA	KIKVLGSGA	LUAD	G719A	HLA-B*08:01	-0.12225	0.976817	1.058	1.3	Non-Toxin	PROBABLE ALLERGEN	10	-28.84	141.11	0.789	8.6	15079.5	6.7125	0.895754	11318.6	11	0.12	0.23762	0
LRILKKTEF	LRILKETEF	LUAD	E709K	HLA-A*32:01	-0.2897	0.70008	1.0482	5.5	Non-Toxin	PROBABLE NON-ALLERGEN	9.99	63.66	130	-0.178	-8.2	11793.9	6.99888	1.11955	24776	16	0.18	0.237492	0
LFICLTSTV	LGICLTSTV	LUAD	G779F	HLA-B*57:01	-0.10225	0.802388	0.2102	5.5	Non-Toxin	PROBABLE ALLERGEN	5.52	30.29	162.22	2.156	4.1	9647.1	6.83788	0.923094	27006.1	28	0.15	0.237412	0
LIMQLMPFG	LITQLMPFG	LUAD	T790M	HLA-A*30:01	-0.29062	0.849469	0.2221	5.5	Non-Toxin	PROBABLE ALLERGEN	5.52	70.73	130	1.467	3.4	14544.7	7.14125	1.75748	2117.25	5.2	0.12	0.237377	0
KIKVLSSGA	KIKVLGSGA	LUAD	G719S	HLA-A*31:01	-0.31481	0.971886	1.4199	1.3	Non-Toxin	PROBABLE ALLERGEN	10	-7.44	130	0.5	6	17178.1	7.2285	1.04114	10248.8	13	0.27	0.237374	0
TVQLIMQLM	TVQLITQLM	LUAD	T790M	HLA-A*30:01	-0.1887	0.893521	-0.4767	7.2	Non-Toxin	PROBABLE ALLERGEN	5.19	0.51	162.22	1.378	10.5	13774.9	6.73763	0.688132	6743.13	15	0.15	0.237363	0
IMQLMPFGC	ITQLMPFGC	LUAD	T790M	HLA-A*24:02	-0.1116	0.431993	0.8905	20	Non-Toxin	PROBABLE ALLERGEN	5.52	70.73	86.67	1.322	6.5	18591.9	7.14425	1.6178	21898.8	10	0.14	0.237296	0
KIKVLSSGA	KIKVLGSGA	LUAD	G719S	HLA-A*03:01	-0.31481	0.910877	1.4199	1.3	Non-Toxin	PROBABLE ALLERGEN	10	-7.44	130	0.5	6	18568.5	7.10437	0.986311	15090.7	11	0.23	0.237296	0
KIKVLSSGAF	KIKVLGSGAF	LUAD	G719S	HLA-A*30:01	-0.30463	0.874386	0.7808	1.3	Non-Toxin	PROBABLE NON-ALLERGEN	10	-5.7	117	0.73	7.8	14483.6	7.14125	1.03727	920.2	2.8	0.23	0.237201	0
KVLASGAFG	KVLGSGAFG	LUAD	G719A	HLA-A*02:06	0.00799	0.69075	-0.161	1.3	Non-Toxin	PROBABLE NON-ALLERGEN	8.75	-9.98	97.78	0.989	5.2	12998.6	6.93587	0.826013	6503.02	15	0.19	0.237191	0
IVDNPHVCRL	SVDNPHVCRL	LUAD	S768I	HLA-A*33:01	0.04499	0.722048	0.8551	20	Non-Toxin	PROBABLE NON-ALLERGEN	6.74	-17.4	136	0.29	-6.1	19015.5	6.90637	0.814501	18437.7	13	0.18	0.237167	0
HVKITDFGRA	HVKITDFGLA	LUAD	L858R	HLA-A*26:01	0.29236	0.440201	1.2197	3.5	Non-Toxin	PROBABLE ALLERGEN	8.75	-9.91	78	-0.29	-1.8	25172.5	7.13138	1.17483	14445.3	3.5	0.2	0.237131	0
KIKVLCSGA	KIKVLGSGA	LUAD	G719C	HLA-A*03:01	-0.20983	0.86213	1.1799	1.3	Non-Toxin	PROBABLE NON-ALLERGEN	9.31	-28.84	130	0.867	9.3	18839.4	7.20487	0.972553	17125.6	13	0.26	0.23713	0
EPKDCVSCR	EPRDCVSCR	LUAD	R521K	HLA-A*30:02	-0.23244	0.747637	0.2024	1	Non-Toxin	PROBABLE ALLERGEN	6.15	58.13	32.22	-0.956	4.9	11250.2	6.93913	1.05523	36916.9	92	0.15	0.237129	0
GPEPKDCVS	GPEPRDCVS	LUAD	R521K	HLA-B*35:01	-0.18916	0.594802	0.2532	30	Non-Toxin	PROBABLE ALLERGEN	4.37	41.22	32.22	-0.956	-2.3	16590.3	7.01313	1.07734	27141.8	18	0.17	0.237068	0
VKTCPAVVM	VKTCPAGVM	LUAD	G598V	HLA-B*07:02	0.04334	0.768578	0.511	100	Non-Toxin	PROBABLE ALLERGEN	8.19	48.49	107.78	1.4	11.1	19645	7.51075	1.30318	21632.4	15	0.31	0.237013	0
VQLIMQLMPF	VQLITQLMPF	LUAD	T790M	HLA-B*44:02	-0.3186	0.338418	0.1287	100	Non-Toxin	PROBABLE NON-ALLERGEN	5.49	64.66	146	1.43	7	25507.5	8.98487	0.867527	9376.27	3.2	0.91	0.236896	0
KTEFKKIKVL	ETEFKKIKVL	LUAD	E709K	HLA-B*08:01	-0.3023	0.792128	0.56	1.3	Non-Toxin	PROBABLE ALLERGEN	10	-12.24	107	-0.45	-0.2	15671.2	6.96175	0.900743	7891.61	6.5	0.17	0.236866	0
RAKLLGAEE	LAKLLGAEE	LUAD	L858R	HLA-B*07:02	0.03146	0.660719	1.4667	1	Non-Toxin	PROBABLE NON-ALLERGEN	6.14	26.24	108.89	-0.511	5.5	19257.6	7.25962	1.49178	13743.3	7.3	0.18	0.236863	0
IVDNPHVCR	SVDNPHVCR	LUAD	S768I	HLA-A*24:02	0.02368	0.526762	0.3582	20	Non-Toxin	PROBABLE ALLERGEN	6.74	-20.44	107.78	-0.1	-1.6	17991.6	6.81762	1.06432	38129.5	40	0.09	0.236852	0
STVQLIMQLM	STVQLITQLM	LUAD	T790M	HLA-A*30:01	-0.2539	0.873935	-0.237	1.9	Non-Toxin	PROBABLE NON-ALLERGEN	5.24	1.46	146	1.16	7	14226.9	6.97538	0.956096	5165.72	12	0.16	0.236755	0
KTEFKKIKV	ETEFKKIKV	LUAD	E709K	HLA-A*30:02	-0.27638	0.940164	0.687	1.3	Non-Toxin	PROBABLE ALLERGEN	10	-14.71	75.56	-0.922	-4.4	12565.8	7.74063	2.37179	14590.2	21	0.2	0.236698	0
PEPKDCVSC	PEPRDCVSC	LUAD	R521K	HLA-B*44:02	-0.31157	0.269537	0.1639	20	Non-Toxin	PROBABLE ALLERGEN	4.37	77.44	32.22	-0.633	-1.5	22920.1	6.92825	1.12505	43024.5	93	0.11	0.23666	0
HVKITDFGR	HVKITDFGL	LUAD	L858R	HLA-B*35:01	0.2412	0.81451	1.3227	3.5	Non-Toxin	PROBABLE ALLERGEN	8.75	-12.12	75.56	-0.522	2.7	16555.9	6.91513	0.849876	33466.8	28	0.15	0.236645	0
LLFICLTSTV	LLGICLTSTV	LUAD	G779F	HLA-B*15:01	0.02822	0.814053	0.094	5.5	Non-Toxin	PROBABLE NON-ALLERGEN	5.52	28.26	185	2.32	8.6	17703.2	8.12925	1.20789	1705.3	2.8	0.53	0.236634	0
MQLMPFGCLL	TQLMPFGCLL	LUAD	T790M	HLA-B*58:01	-0.09718	0.816286	0.8448	30	Non-Toxin	PROBABLE ALLERGEN	5.27	83.92	117	1.5	9	20399.9	8.57537	2.30274	2963.15	3.2	0.51	0.236625	0
IKVLCSGAF	IKVLGSGAF	LUAD	G719C	HLA-B*53:01	-0.15453	0.848493	0.3844	20	Non-Toxin	PROBABLE NON-ALLERGEN	8.22	-19.41	130	1.611	6.9	19452	8.11475	0.796189	24972.4	13	0.59	0.236579	0
IKVLASGAF	IKVLGSGAF	LUAD	G719A	HLA-B*53:01	-0.06393	0.821363	0.2294	20	Non-Toxin	PROBABLE NON-ALLERGEN	8.75	-19.41	141.11	1.533	6.2	18891.4	7.78212	0.83022	27197.9	15	0.46	0.236505	0
KIKVLASGA	KIKVLGSGA	LUAD	G719A	HLA-A*31:01	-0.12225	0.960571	1.058	1.3	Non-Toxin	PROBABLE ALLERGEN	10	-28.84	141.11	0.789	8.6	17358.8	7.32363	1.02762	11105.8	14	0.26	0.236481	0
EGCWGPEPK	EGCWGPEPR	LUAD	R521K	HLA-A*23:01	0.30597	0.940678	-0.2525	1	Non-Toxin	PROBABLE NON-ALLERGEN	4.53	64.39	0	-1.478	-8	17528.1	6.85975	1.09758	38221.6	49	0.08	0.236474	0
HVKITDFGR	HVKITDFGL	LUAD	L858R	HLA-A*32:01	0.2412	0.949272	1.3227	3.5	Non-Toxin	PROBABLE ALLERGEN	8.75	-12.12	75.56	-0.522	2.7	11822	6.99888	0.737065	29004.2	21	0.19	0.236473	0
VLSSGAFGTV	VLGSGAFGTV	LUAD	G719S	HLA-A*30:01	0.01241	0.638944	0.0364	100	Non-Toxin	PROBABLE NON-ALLERGEN	5.49	11.28	107	1.37	2.3	14446.7	7.14125	1.22939	5534.85	13	0.16	0.236471	0
NPHVCRLLFI	NPHVCRLLGI	LUAD	G779F	HLA-B*35:01	0.09854	0.586837	0.6514	1.4	Non-Toxin	PROBABLE ALLERGEN	8.26	6.12	146	0.88	12.6	17454.6	7.44	0.789919	11506	4.9	0.34	0.236453	0
IMQLMPFGCL	ITQLMPFGCL	LUAD	T790M	HLA-A*24:02	-0.12326	0.73731	0.7722	20	Non-Toxin	PROBABLE ALLERGEN	5.52	83.92	117	1.57	9	20127.3	8.03525	1.39772	6527.7	2.7	0.45	0.236356	0
CVKTCPAVVM	CVKTCPAGVM	LUAD	G598V	HLA-A*02:03	0.00155	0.5251	0.5597	1.2	Non-Toxin	PROBABLE ALLERGEN	8.06	37.1	97	1.51	10.4	17524.3	7.20962	1.02732	6681.4	16	0.21	0.236314	0
TSTVQLIMQL	TSTVQLITQL	LUAD	T790M	HLA-A*68:02	-0.16006	0.707385	-0.1683	7.2	Non-Toxin	PROBABLE NON-ALLERGEN	5.19	1.46	146	0.9	7.4	14730.5	7.01088	0.772942	389.86	1.3	0.18	0.236312	0
CPAVVMGENN	CPAGVMGENN	LUAD	G598V	HLA-B*35:01	0.03606	0.595916	1.4123	1.2	Non-Toxin	PROBABLE ALLERGEN	4	39.98	68	0.21	2.9	16401.5	6.91513	0.666094	18189.6	8.4	0.16	0.236255	0
HCVKTCPAVV	HCVKTCPAGV	LUAD	G598V	HLA-B*07:02	-0.1716	0.373427	0.5394	3.5	Non-Toxin	PROBABLE ALLERGEN	8.07	37.1	97	1	2.3	19092.2	7.25962	1.09122	14735.4	8	0.21	0.23617	0
KITDFGRAKL	KITDFGLAKL	LUAD	L858R	HLA-A*23:01	0.13766	0.939811	0.8129	1.3	Non-Toxin	PROBABLE ALLERGEN	9.99	-15.52	88	-0.4	-7.7	18109.3	7.24725	0.593449	27417.1	21	0.28	0.236019	0
KVLASGAFGT	KVLGSGAFGT	LUAD	G719A	HLA-A*30:01	0.0631	0.795185	0.0194	1.3	Non-Toxin	PROBABLE NON-ALLERGEN	8.75	-16.47	88	0.82	4.8	14838.2	7.31775	0.813074	1880.35	4.7	0.26	0.235843	0
LASGAFGTVY	LGSGAFGTVY	LUAD	G719A	HLA-A*68:02	0.22128	0.313665	-0.0121	5.5	Non-Toxin	PROBABLE NON-ALLERGEN	5.52	-15.52	88	1.08	7.3	15820.5	7.62725	2.07145	8536.97	9.6	0.16	0.235769	0
ASGAFGTVYK	GSGAFGTVYK	LUAD	G719A	HLA-A*26:01	0.26659	0.398302	0.3238	4.4	Non-Toxin	PROBABLE ALLERGEN	8.63	-15.52	49	0.31	6.4	25198.1	7.13138	1.22688	31395.8	19	0.12	0.235766	0
LLFICLTST	LLGICLTST	LUAD	G779F	HLA-B*08:01	0.04508	0.803402	-0.058	5.5	Non-Toxin	PROBABLE NON-ALLERGEN	5.52	30.29	173.33	2.111	9.3	16126.9	7.229	1.32657	8748.49	7.2	0.13	0.235597	0
PEPKDCVSCR	PEPRDCVSCR	LUAD	R521K	HLA-A*68:01	-0.38376	0.75332	0.1593	20	Non-Toxin	PROBABLE ALLERGEN	6.41	70.7	29	-1.02	1	13862.4	7.09538	1.14679	18258.4	19	0.11	0.235571	0
HCVKTCPAVV	HCVKTCPAGV	LUAD	G598V	HLA-A*02:06	-0.1716	0.225221	0.5394	3.5	Non-Toxin	PROBABLE ALLERGEN	8.07	37.1	97	1	2.3	14886.4	7.95387	0.7089	8615.11	18	0.49	0.235505	0
KTCPAVVMGE	KTCPAGVMGE	LUAD	G598V	HLA-A*32:01	-0.0399	0.844841	0.4521	1.3	Non-Toxin	PROBABLE ALLERGEN	5.99	39.98	68	0.45	10.1	12068.5	7.13575	0.972025	27233.5	19	0.15	0.235503	0
ITDFGLAKQ	ITDFGLAKL	LUAD	L861Q	HLA-A*68:01	0.05458	0.907467	0.0115	20	Non-Toxin	PROBABLE NON-ALLERGEN	5.84	26.82	97.78	0.1	4.1	13868.8	7.09538	0.809682	16328.1	17	0.16	0.235461	0
TDFGLAKQL	TDFGLAKLL	LUAD	L861Q	HLA-B*57:01	-0.15155	0.991855	-0.1098	7.2	Non-Toxin	PROBABLE NON-ALLERGEN	5.5	26.82	97.78	0.022	-2.2	10063.1	7.0565	1.01065	35111.9	52	0.11	0.23541	0
LDEAYVMAI	LDEAYVMAS	LUAD	S768I	HLA-A*01:01	-0.01821	0.555295	0.4296	5.5	Non-Toxin	PROBABLE ALLERGEN	3.67	22.6	141.11	1.078	8.4	20433	7.40712	1.76215	20683	8.3	0.11	0.235359	0
STVQLIMQLM	STVQLITQLM	LUAD	T790M	HLA-A*31:01	-0.2539	0.873935	-0.237	1.9	Non-Toxin	PROBABLE NON-ALLERGEN	5.24	1.46	146	1.16	7	17633.8	7.41875	1.0572	14000.9	17	0.23	0.235342	0
KQLGAEEKE	KLLGAEEKE	LUAD	L861Q	HLA-B*15:01	0.12135	0.900266	0.9501	1.3	Non-Toxin	PROBABLE ALLERGEN	4.79	61.99	54.44	-1.844	-9.5	16598.6	7.49475	1.87388	31305.6	52	0.12	0.235296	0
IKVLSSGAF	IKVLGSGAF	LUAD	G719S	HLA-B*53:01	-0.26313	0.85508	0.4948	20	Non-Toxin	PROBABLE NON-ALLERGEN	8.75	1.99	130	1.244	3.6	19144	7.947	0.812995	28111.3	16	0.45	0.235117	0
KTCPAVVMG	KTCPAGVMG	LUAD	G598V	HLA-A*30:02	-0.01946	0.926963	0.2308	1.3	Non-Toxin	PROBABLE ALLERGEN	8.22	51.69	75.56	0.889	10.5	12024.5	7.4025	0.978622	8575.3	9.1	0.22	0.235015	0
KDCVSCRNV	RDCVSCRNV	LUAD	R521K	HLA-B*51:01	-0.14791	0.851916	-0.3775	1.3	Non-Toxin	PROBABLE NON-ALLERGEN	8.06	50.44	64.44	-0.311	-2.1	16753.4	7.167	1.15249	41246.7	48	0.1	0.234902	0
PEPKDCVSC	PEPRDCVSC	LUAD	R521K	HLA-B*07:02	-0.31157	0.424429	0.1639	20	Non-Toxin	PROBABLE ALLERGEN	4.37	77.44	32.22	-0.633	-1.5	18947.9	7.141	1.15266	46199.7	99	0.09	0.234891	0
KVLSSGAFG	KVLGSGAFG	LUAD	G719S	HLA-A*02:03	-0.19785	0.215414	0.0649	1.3	Non-Toxin	PROBABLE NON-ALLERGEN	8.75	11.42	86.67	0.7	2.6	17521.7	7.20962	0.877247	12994.9	25	0.16	0.234883	0
VLSSGAFGTV	VLGSGAFGTV	LUAD	G719S	HLA-A*26:01	0.01241	0.540491	0.0364	100	Non-Toxin	PROBABLE NON-ALLERGEN	5.49	11.28	107	1.37	2.3	25280.5	7.41038	1.36272	26005.4	12	0.15	0.234837	0
LCSGAFGTV	LGSGAFGTV	LUAD	G719C	HLA-A*24:02	0.17998	0.768753	-0.4987	5.5	Non-Toxin	PROBABLE NON-ALLERGEN	5.52	-9.98	86.67	1.422	3.1	18777.1	7.25612	1.01588	33675.3	26	0.15	0.234808	0
ASGAFGTVYK	GSGAFGTVYK	LUAD	G719A	HLA-A*68:02	0.26659	0.304437	0.3238	4.4	Non-Toxin	PROBABLE ALLERGEN	8.63	-15.52	49	0.31	6.4	15224.3	7.30663	1.06027	22597.8	28	0.16	0.23479	0
HVCRLLFICL	HVCRLLGICL	LUAD	G779F	HLA-A*33:01	0.204	0.871852	0.5301	3.5	Non-Toxin	PROBABLE ALLERGEN	8.08	28.26	185	2.02	12.9	20351.8	7.94087	0.939915	13167.5	7.9	0.4	0.234605	0
KDCVSCRNV	RDCVSCRNV	LUAD	R521K	HLA-B*44:03	-0.14791	0.848454	-0.3775	1.3	Non-Toxin	PROBABLE NON-ALLERGEN	8.06	50.44	64.44	-0.311	-2.1	23443.8	7.324	0.854588	33456	28	0.19	0.234593	0
WGPEPKDCV	WGPEPRDCV	LUAD	R521K	HLA-B*40:01	-0.12943	0.640015	0.0476	2.8	Non-Toxin	PROBABLE NON-ALLERGEN	4.37	29.7	32.22	-0.967	-10	25970.2	7.15962	1.03771	38148.9	39	0.1	0.23459	0
KIKVLSSGA	KIKVLGSGA	LUAD	G719S	HLA-B*08:01	-0.31481	0.953361	1.4199	1.3	Non-Toxin	PROBABLE ALLERGEN	10	-7.44	130	0.5	6	15980	7.13837	0.842314	9424.89	8	0.12	0.234501	0
IVDNPHVCRL	SVDNPHVCRL	LUAD	S768I	HLA-A*03:01	0.04499	0.866438	0.8551	20	Non-Toxin	PROBABLE NON-ALLERGEN	6.74	-17.4	136	0.29	-6.1	18820.5	7.20487	0.78747	17212.7	13	0.15	0.234441	0
LTSTVQLIM	LTSTVQLIT	LUAD	T790M	HLA-A*31:01	-0.01508	0.860881	-0.3802	5.5	Non-Toxin	PROBABLE NON-ALLERGEN	5.52	8.89	162.22	1.389	8.3	18575.3	7.958	2.08925	18196.7	22	0.2	0.234299	0
KVLCSGAFGT	KVLGSGAFGT	LUAD	G719C	HLA-A*30:01	-0.03052	0.889305	-0.1789	1.3	Non-Toxin	PROBABLE NON-ALLERGEN	8.22	-16.47	78	0.89	5.5	15342.4	7.58888	0.784026	2495.5	5.8	0.28	0.234256	0
LDEAYVMAI	LDEAYVMAS	LUAD	S768I	HLA-A*68:02	-0.01821	0.699109	0.4296	5.5	Non-Toxin	PROBABLE ALLERGEN	3.67	22.6	141.11	1.078	8.4	17212.9	8.63375	4.21627	22653.1	28	0.09	0.234245	0
PEGCWGPEPK	PEGCWGPEPR	LUAD	R521K	HLA-B*44:03	0.27303	0.788501	-0.3735	20	Non-Toxin	PROBABLE ALLERGEN	4.53	76.33	0	-1.49	-5.5	23459.9	7.324	1.0261	30242.5	20	0.14	0.234179	0
QLIMQLMPF	QLITQLMPF	LUAD	T790M	HLA-B*57:01	-0.41142	0.908177	0.2012	0.8	Non-Toxin	PROBABLE NON-ALLERGEN	5.52	70.73	130	1.122	2.5	10700.3	7.55638	0.743842	13739.6	8.4	0.27	0.234162	0
CLTSTVQLIM	CLTSTVQLIT	LUAD	T790M	HLA-B*15:01	-0.11651	0.746898	-0.0165	1.2	Non-Toxin	PROBABLE ALLERGEN	5.52	28.26	146	1.5	7.5	20637.1	10.1859	3.59861	1681.3	2.8	0.75	0.234159	0
HCVKTCPAV	HCVKTCPAG	LUAD	G598V	HLA-B*40:01	-0.20305	0.701717	0.6116	3.5	Non-Toxin	PROBABLE ALLERGEN	8.07	40.11	75.56	0.644	-1.9	27109.3	8.42262	3.16653	30214.7	18	0.18	0.234106	0
PHVCRLLFI	PHVCRLLGI	LUAD	G779F	HLA-B*07:02	0.05815	0.519585	1.022	20	Non-Toxin	PROBABLE ALLERGEN	8.68	8.89	162.22	1.367	8.4	19019.5	7.141	0.651887	35557.7	46	0.13	0.234072	0
VVMGENNTL	GVMGENNTL	LUAD	G598V	HLA-A*11:01	0.08573	0.786564	1.4047	100	Non-Toxin	PROBABLE NON-ALLERGEN	4	-8.92	107.78	0.278	-11.6	17526	7.60012	1.05171	24693.2	20	0.23	0.234069	0
VVMGENNTL	GVMGENNTL	LUAD	G598V	HLA-A*31:01	0.08573	0.848382	1.4047	100	Non-Toxin	PROBABLE NON-ALLERGEN	4	-8.92	107.78	0.278	-11.6	17749	7.52588	1.02727	23264.1	31	0.2	0.233932	0
FGLAKQLGA	FGLAKLLGA	LUAD	L861Q	HLA-A*30:01	-0.27283	0.927964	0.1517	1.1	Non-Toxin	PROBABLE ALLERGEN	8.75	25.77	108.89	0.644	-2.2	14573.3	7.22475	0.784958	6517.53	14	0.13	0.233913	0
LCSGAFGTV	LGSGAFGTV	LUAD	G719C	HLA-B*08:01	0.17998	0.854403	-0.4987	5.5	Non-Toxin	PROBABLE NON-ALLERGEN	5.52	-9.98	86.67	1.422	3.1	16384.4	7.3245	0.938511	24370.2	34	0.14	0.233899	0
QLIMQLMPF	QLITQLMPF	LUAD	T790M	HLA-A*03:01	-0.41142	0.932437	0.2012	0.8	Non-Toxin	PROBABLE NON-ALLERGEN	5.52	70.73	130	1.122	2.5	19007.1	7.31137	0.708126	9987.63	6.7	0.17	0.233834	0
ITDFGLAKQL	ITDFGLAKLL	LUAD	L861Q	HLA-A*02:03	-0.06565	0.640925	-0.0372	20	Non-Toxin	PROBABLE NON-ALLERGEN	5.84	25.14	127	0.47	0.6	18171	7.50612	0.947826	5751.95	15	0.2	0.233817	0
VVMGENNTLV	GVMGENNTLV	LUAD	G598V	HLA-A*30:01	0.08849	0.858166	1.2778	100	Non-Toxin	PROBABLE NON-ALLERGEN	4	-7.03	126	0.67	-7.8	15071.6	7.49775	1.05012	7310.53	16	0.18	0.233817	0
LTSTVQLIMQ	LTSTVQLITQ	LUAD	T790M	HLA-B*57:01	-0.08796	0.889139	-0.1547	5.5	Non-Toxin	PROBABLE NON-ALLERGEN	5.52	1.46	146	0.9	10.2	10214	7.21563	0.704426	6086.75	3.5	0.13	0.233721	0
VKTCPAVVM	VKTCPAGVM	LUAD	G598V	HLA-B*40:01	0.04334	0.689679	0.511	100	Non-Toxin	PROBABLE ALLERGEN	8.19	48.49	107.78	1.4	11.1	27137.2	8.42262	1.56706	13332.9	4.3	0.42	0.233635	0
VCRLLFICL	VCRLLGICL	LUAD	G779F	HLA-A*32:01	0.18586	0.941407	0.2121	100	Non-Toxin	PROBABLE NON-ALLERGEN	8.04	30.29	205.56	2.6	17.4	12423.3	7.353	1.03055	30081.3	23	0.12	0.23361	0
KIKVLCSGAF	KIKVLGSGAF	LUAD	G719C	HLA-A*26:01	-0.19603	0.425089	0.5226	1.3	Non-Toxin	PROBABLE NON-ALLERGEN	9.31	-24.96	117	1.06	11.1	25605.7	7.70675	0.752879	19471.7	5.7	0.29	0.233532	0
ITDFGRAKLL	ITDFGLAKLL	LUAD	L858R	HLA-B*40:01	0.05675	0.870356	0.1462	20	Non-Toxin	PROBABLE NON-ALLERGEN	8.75	-7.03	127	0.37	-0.4	26294	7.42962	0.868213	23068.6	9.1	0.17	0.233522	0
AVVMGENNTL	AGVMGENNTL	LUAD	G598V	HLA-B*57:01	-0.02167	0.847203	1.2473	4.4	Non-Toxin	PROBABLE NON-ALLERGEN	4	-7.03	107	0.43	-9.7	11033.6	7.8245	1	23658.1	21	0.29	0.233498	0
LFICLTSTV	LGICLTSTV	LUAD	G779F	HLA-B*15:01	-0.10225	0.685998	0.2102	5.5	Non-Toxin	PROBABLE ALLERGEN	5.52	30.29	162.22	2.156	4.1	16611.4	7.49475	0.879332	6165.83	7	0.19	0.233488	0
KVLASGAFG	KVLGSGAFG	LUAD	G719A	HLA-A*02:03	0.00799	0.331755	-0.161	1.3	Non-Toxin	PROBABLE NON-ALLERGEN	8.75	-9.98	97.78	0.989	5.2	17968.3	7.40662	0.853915	12174.2	24	0.16	0.233445	0
LSSGAFGTVY	LGSGAFGTVY	LUAD	G719S	HLA-A*68:02	0.22128	0.278393	0.053	5.5	Non-Toxin	PROBABLE NON-ALLERGEN	5.52	3.74	78	0.82	7.3	16161.1	7.856	2.01114	7470.05	8.6	0.13	0.23342	0
RILKKTEFK	RILKETEFK	LUAD	E709K	HLA-A*02:03	-0.24116	0.340041	1.3801	1	Non-Toxin	PROBABLE NON-ALLERGEN	10.29	25.56	86.67	-1.033	-9.2	18186.3	7.50612	1	31719.9	59	0.17	0.233409	0
YVMAIVDNPH	YVMASVDNPH	LUAD	S768I	HLA-A*31:01	0.16111	0.494656	1.335	2.8	Non-Toxin	PROBABLE NON-ALLERGEN	5.08	-5.06	107	0.35	1.9	19136	8.33725	1.12465	3726.34	6	0.45	0.2334	0
VCRLLFICL	VCRLLGICL	LUAD	G779F	HLA-A*02:01	0.18586	0.222508	0.2121	100	Non-Toxin	PROBABLE NON-ALLERGEN	8.04	30.29	205.56	2.6	17.4	14232.6	7.455	1.06033	29197.3	40	0.14	0.23338	0
VLASGAFGTV	VLGSGAFGTV	LUAD	G719A	HLA-A*23:01	0.07881	0.928637	-0.0835	100	Non-Toxin	PROBABLE NON-ALLERGEN	5.49	-7.98	117	1.63	2.3	19149.7	8.01038	1.17104	16812.5	9.3	0.32	0.233325	0
KQLGAEEKE	KLLGAEEKE	LUAD	L861Q	HLA-B*40:01	0.12135	0.653129	0.9501	1.3	Non-Toxin	PROBABLE ALLERGEN	4.79	61.99	54.44	-1.844	-9.5	26824.9	8.05412	2.58282	34014.8	26	0.1	0.233282	0
TVQLIMQLM	TVQLITQLM	LUAD	T790M	HLA-A*30:02	-0.1887	0.893521	-0.4767	7.2	Non-Toxin	PROBABLE ALLERGEN	5.19	0.51	162.22	1.378	10.5	13098.4	8.10575	0.579465	5798.5	5.6	0.45	0.233279	0
AIVDNPHVC	ASVDNPHVC	LUAD	S768I	HLA-A*23:01	0.0704	0.811734	0.5202	4.4	Non-Toxin	PROBABLE NON-ALLERGEN	5.08	-20.44	118.89	0.6	-7.6	18565.3	7.52913	1.2459	39319.3	54	0.13	0.233263	0
HVCRLLFIC	HVCRLLGIC	LUAD	G779F	HLA-B*53:01	0.1899	0.85212	0.8588	3.5	Non-Toxin	PROBABLE ALLERGEN	8.08	8.89	162.22	1.822	10.4	19642.7	8.29488	1.09577	33894.3	26	0.43	0.23322	0
VCRLLFICL	VCRLLGICL	LUAD	G779F	HLA-A*68:02	0.18586	0.89715	0.2121	100	Non-Toxin	PROBABLE NON-ALLERGEN	8.04	30.29	205.56	2.6	17.4	15638	7.50975	1.23015	33248.8	49	0.12	0.233156	0
AIVDNPHVC	ASVDNPHVC	LUAD	S768I	HLA-A*24:02	0.0704	0.517495	0.5202	4.4	Non-Toxin	PROBABLE NON-ALLERGEN	5.08	-20.44	118.89	0.6	-7.6	19222.4	7.4885	1.1829	41050.8	54	0.12	0.233154	0
VLASGAFGTV	VLGSGAFGTV	LUAD	G719A	HLA-A*30:02	0.07881	0.706273	-0.0835	100	Non-Toxin	PROBABLE NON-ALLERGEN	5.49	-7.98	117	1.63	2.3	13242.3	8.20188	1.30051	6427.41	6.3	0.35	0.232982	0
LFICLTSTV	LGICLTSTV	LUAD	G779F	HLA-A*33:01	-0.10225	0.87333	0.2102	5.5	Non-Toxin	PROBABLE ALLERGEN	5.52	30.29	162.22	2.156	4.1	20387.1	7.94087	1.46248	10322	6.3	0.22	0.232817	0
VVMGENNTL	GVMGENNTL	LUAD	G598V	HLA-A*33:01	0.08573	0.848382	1.4047	100	Non-Toxin	PROBABLE NON-ALLERGEN	4	-8.92	107.78	0.278	-11.6	20530.3	7.94087	1.46248	33791.4	39	0.22	0.232817	0
KVLSSGAFGT	KVLGSGAFGT	LUAD	G719S	HLA-A*32:01	-0.14274	0.838225	0.2144	1.3	Non-Toxin	PROBABLE ALLERGEN	8.75	2.79	78	0.56	2.2	12798.4	7.57763	0.897478	24591.4	16	0.18	0.23278	0
AVVMGENNTL	AGVMGENNTL	LUAD	G598V	HLA-B*58:01	-0.02167	0.631228	1.2473	4.4	Non-Toxin	PROBABLE NON-ALLERGEN	4	-7.03	107	0.43	-9.7	19536.5	7.749	0.837866	18302.1	20	0.25	0.232743	0
AKQLGAEEK	AKLLGAEEK	LUAD	L861Q	HLA-A*31:01	0.16407	0.830555	0.9481	4.4	Non-Toxin	PROBABLE NON-ALLERGEN	6.19	61.99	65.56	-1.256	-1.8	17780.7	7.52588	0.887754	26072.4	36	0.16	0.232726	0
IVDNPHVCRL	SVDNPHVCRL	LUAD	S768I	HLA-A*30:02	0.04499	0.722048	0.8551	20	Non-Toxin	PROBABLE NON-ALLERGEN	6.74	-17.4	136	0.29	-6.1	12695.7	7.83225	0.885968	9139.38	9.8	0.27	0.232701	0
WGPEPKDCV	WGPEPRDCV	LUAD	R521K	HLA-A*02:01	-0.12943	0.432371	0.0476	2.8	Non-Toxin	PROBABLE NON-ALLERGEN	4.37	29.7	32.22	-0.967	-10	14355.7	7.53838	0.98894	26725.3	35	0.14	0.232577	0
FICLTSTVQL	GICLTSTVQL	LUAD	G779F	HLA-B*53:01	-0.14826	0.744095	0.3494	1.1	Non-Toxin	PROBABLE ALLERGEN	5.52	28.26	146	1.59	2.3	21071.7	9.75763	2.97129	18450.2	6.8	0.61	0.232464	0
LSSGAFGTV	LGSGAFGTV	LUAD	G719S	HLA-A*68:01	0.17998	0.24373	-0.0427	5.5	Non-Toxin	PROBABLE NON-ALLERGEN	5.52	11.42	86.67	1.056	3.1	15936.1	8.05238	1.88466	14169.3	15	0.17	0.232424	0
KITDFGLAKQ	KITDFGLAKL	LUAD	L861Q	HLA-A*30:01	0.0785	0.984925	0.8255	1.3	Non-Toxin	PROBABLE ALLERGEN	8.59	16.65	88	-0.3	0.6	15014.8	7.40738	0.155082	8758.15	18	0.22	0.232376	0
VMAIVDNPH	VMASVDNPH	LUAD	S768I	HLA-B*35:01	0.19576	0.527407	1.3434	100	Non-Toxin	PROBABLE NON-ALLERGEN	5.08	-6.73	118.89	0.533	0.1	17716.9	7.67425	0.732173	7014.23	3.2	0.22	0.232353	0
KVLCSGAFG	KVLGSGAFG	LUAD	G719C	HLA-A*31:01	-0.08563	0.884156	-0.4082	1.3	Non-Toxin	PROBABLE NON-ALLERGEN	8.22	-9.98	86.67	1.067	5.9	18433.2	7.84313	0.972253	7103.44	9	0.24	0.232325	0
DEAYVMAIV	DEAYVMASV	LUAD	S768I	HLA-A*26:01	-0.00534	0.458783	0.4405	1.1	Non-Toxin	PROBABLE NON-ALLERGEN	3.67	13.17	130	1.122	11.1	25339.1	7.41038	0.566216	12258.6	2.8	0.15	0.232317	0
LTSTVQLIMQ	LTSTVQLITQ	LUAD	T790M	HLA-A*68:01	-0.08796	0.857605	-0.1547	5.5	Non-Toxin	PROBABLE NON-ALLERGEN	5.52	1.46	146	0.9	10.2	15854.1	7.97188	0.882493	5049.34	6.9	0.3	0.232297	0
ITDFGLAKQ	ITDFGLAKL	LUAD	L861Q	HLA-A*26:01	0.05458	0.863914	0.0115	20	Non-Toxin	PROBABLE NON-ALLERGEN	5.84	26.82	97.78	0.1	4.1	25108.4	7.13138	0.231144	36824.7	33	0.1	0.232234	0
KIKVLASGA	KIKVLGSGA	LUAD	G719A	HLA-B*07:02	-0.12225	0.376755	1.058	1.3	Non-Toxin	PROBABLE ALLERGEN	10	-28.84	141.11	0.789	8.6	20166.5	7.92188	0.684907	13071.2	6.9	0.31	0.232209	0
EGCWGPEPK	EGCWGPEPR	LUAD	R521K	HLA-B*57:01	0.30597	0.972293	-0.2525	1	Non-Toxin	PROBABLE NON-ALLERGEN	4.53	64.39	0	-1.478	-8	10571.7	7.46625	1.0743	36984.1	60	0.08	0.232199	0
KIKVLASGA	KIKVLGSGA	LUAD	G719A	HLA-A*68:02	-0.12225	0.873772	1.058	1.3	Non-Toxin	PROBABLE ALLERGEN	10	-28.84	141.11	0.789	8.6	15690.9	7.50975	0.921086	21702.5	26	0.12	0.232178	0
DEAYVMAIV	DEAYVMASV	LUAD	S768I	HLA-A*02:06	-0.00534	0.813634	0.4405	1.1	Non-Toxin	PROBABLE NON-ALLERGEN	3.67	13.17	130	1.122	11.1	14260.2	7.60375	0.640523	11557.8	22	0.2	0.232169	0
KTEFKKIKVL	ETEFKKIKVL	LUAD	E709K	HLA-B*57:01	-0.3023	0.871396	0.56	1.3	Non-Toxin	PROBABLE ALLERGEN	10	-12.24	107	-0.45	-0.2	12066.7	8.65013	2.35823	2003.08	1.5	0.29	0.232077	0
HVCRLLFICL	HVCRLLGICL	LUAD	G779F	HLA-B*57:01	0.204	0.840868	0.5301	3.5	Non-Toxin	PROBABLE ALLERGEN	8.08	28.26	185	2.02	12.9	11175.2	7.92138	0.577977	6707.91	3.8	0.32	0.232065	0
KIKVLASGAF	KIKVLGSGAF	LUAD	G719A	HLA-A*30:01	-0.10543	0.922312	0.4795	1.3	Non-Toxin	PROBABLE ALLERGEN	10	-24.96	127	0.99	10.4	15771.3	7.8735	0.940798	1048.55	3	0.24	0.232015	0
VLCSGAFGTV	VLGSGAFGTV	LUAD	G719C	HLA-A*03:01	0.04861	0.676313	-0.3011	100	Non-Toxin	PROBABLE NON-ALLERGEN	5.49	-7.98	107	1.7	2.3	20183.2	8.028	1.25058	14805.6	9.9	0.24	0.231925	0
KIKVLCSGAF	KIKVLGSGAF	LUAD	G719C	HLA-A*30:01	-0.19603	0.888565	0.5226	1.3	Non-Toxin	PROBABLE NON-ALLERGEN	9.31	-24.96	117	1.06	11.1	15696.7	7.8735	0.940798	1419.31	3.8	0.23	0.231824	0
KDCVSCRNV	RDCVSCRNV	LUAD	R521K	HLA-B*57:01	-0.14791	0.617425	-0.3775	1.3	Non-Toxin	PROBABLE NON-ALLERGEN	8.06	50.44	64.44	-0.311	-2.1	10955	7.73538	1.34601	37964.8	65	0.11	0.231768	0
KTEFKKIKV	ETEFKKIKV	LUAD	E709K	HLA-B*07:02	-0.27638	0.379382	0.687	1.3	Non-Toxin	PROBABLE ALLERGEN	10	-14.71	75.56	-0.922	-4.4	20439	8.0775	1.21175	28000.5	24	0.25	0.231651	0
WGPEPKDCV	WGPEPRDCV	LUAD	R521K	HLA-B*53:01	-0.12943	0.485427	0.0476	2.8	Non-Toxin	PROBABLE NON-ALLERGEN	4.37	29.7	32.22	-0.967	-10	18703	7.62887	0.943537	38408.1	41	0.13	0.231615	0
ITDFGRAKL	ITDFGLAKL	LUAD	L858R	HLA-A*33:01	0.11374	0.82199	-0.0038	20	Non-Toxin	PROBABLE NON-ALLERGEN	8.75	-8.92	97.78	-0.011	-4.2	20234.3	7.774	0.941327	29014.6	27	0.18	0.231559	0
NPHVCRLLF	NPHVCRLLG	LUAD	G779F	HLA-A*01:01	0.03242	0.222442	0.1026	1.4	Non-Toxin	PROBABLE ALLERGEN	8.26	5.69	118.89	0.478	9.8	22734.1	9.30937	4.2365	24155.5	14	0.19	0.231541	0
KITDFGRAKL	KITDFGLAKL	LUAD	L858R	HLA-B*40:01	0.13766	0.890098	0.8129	1.3	Non-Toxin	PROBABLE ALLERGEN	9.99	-15.52	88	-0.4	-7.7	26565.2	7.73225	0.719664	29027.5	17	0.2	0.231529	0
QLGAEEKEY	LLGAEEKEY	LUAD	L861Q	HLA-B*58:01	0.11862	0.616009	0.8989	0.8	Non-Toxin	PROBABLE ALLERGEN	4.25	35.68	54.44	-1.556	-12.6	19421.6	7.56662	0.714205	31316.8	49	0.14	0.231512	0
LFICLTSTV	LGICLTSTV	LUAD	G779F	HLA-A*31:01	-0.10225	0.87333	0.2102	5.5	Non-Toxin	PROBABLE ALLERGEN	5.52	30.29	162.22	2.156	4.1	18639.5	7.958	1.41135	11579.6	14	0.16	0.231389	0
TVQLIMQLM	TVQLITQLM	LUAD	T790M	HLA-B*40:01	-0.1887	0.817958	-0.4767	7.2	Non-Toxin	PROBABLE ALLERGEN	5.19	0.51	162.22	1.378	10.5	26394.2	7.73225	0.834233	29567.6	17	0.17	0.231318	0
WGPEPKDCV	WGPEPRDCV	LUAD	R521K	HLA-B*07:02	-0.12943	0.171542	0.0476	2.8	Non-Toxin	PROBABLE NON-ALLERGEN	4.37	29.7	32.22	-0.967	-10	19855.4	7.64412	0.838798	32543.4	35	0.13	0.231178	0
LLFICLTST	LLGICLTST	LUAD	G779F	HLA-B*15:01	0.04508	0.426482	-0.058	5.5	Non-Toxin	PROBABLE NON-ALLERGEN	5.52	30.29	173.33	2.111	9.3	18243.9	8.36125	1.37598	6648.73	7.5	0.3	0.231161	0
LLRILKKTEF	LLRILKETEF	LUAD	E709K	HLA-A*23:01	-0.18182	0.804637	0.9496	5.5	Non-Toxin	PROBABLE NON-ALLERGEN	9.99	58.29	156	0.22	-3.7	19122.8	8.01038	0.825461	14321.7	7.7	0.26	0.231085	0
KIKVLCSGA	KIKVLGSGA	LUAD	G719C	HLA-B*08:01	-0.20983	0.962081	1.1799	1.3	Non-Toxin	PROBABLE NON-ALLERGEN	9.31	-28.84	130	0.867	9.3	16897.5	7.62175	0.788894	8933.68	7.5	0.12	0.230984	0
PEGCWGPEPK	PEGCWGPEPR	LUAD	R521K	HLA-B*35:01	0.27303	0.643481	-0.3735	20	Non-Toxin	PROBABLE ALLERGEN	4.53	76.33	0	-1.49	-5.5	17863.3	7.67425	0.94032	44280.2	83	0.11	0.230908	0
TDFGRAKLL	TDFGLAKLL	LUAD	L858R	HLA-A*24:02	-0.02915	0.385042	-0.3332	7.2	Non-Toxin	PROBABLE NON-ALLERGEN	8.41	-8.92	97.78	-0.089	-3.2	19607.7	7.75175	1.03657	30829.3	21	0.12	0.230867	0
PHCVKTCPAV	PHCVKTCPAG	LUAD	G598V	HLA-B*07:02	-0.18541	0.372429	0.6185	20	Non-Toxin	PROBABLE ALLERGEN	8.44	37.1	68	0.42	2.3	21034.8	8.57113	2.33842	35323.8	45	0.2	0.23084	0
TDFGLAKQLG	TDFGLAKLLG	LUAD	L861Q	HLA-B*44:02	-0.20784	0.393723	-0.0191	7.2	Non-Toxin	PROBABLE ALLERGEN	5.5	25.14	88	-0.02	1.6	24118.6	7.79462	1.23256	20432.1	9	0.1	0.230808	0
KTEFKKIKV	ETEFKKIKV	LUAD	E709K	HLA-A*11:01	-0.27638	0.568646	0.687	1.3	Non-Toxin	PROBABLE ALLERGEN	10	-14.71	75.56	-0.922	-4.4	19164	8.4655	1.91205	25616.4	21	0.23	0.230797	0
PEGCWGPEPK	PEGCWGPEPR	LUAD	R521K	HLA-A*33:01	0.27303	0.716199	-0.3735	20	Non-Toxin	PROBABLE ALLERGEN	4.53	76.33	0	-1.49	-5.5	19836.5	7.46375	0.438352	30450.4	30	0.1	0.230587	0
KIKVLSSGA	KIKVLGSGA	LUAD	G719S	HLA-B*07:02	-0.31481	0.401873	1.4199	1.3	Non-Toxin	PROBABLE ALLERGEN	10	-7.44	130	0.5	6	20665.6	8.23113	0.659175	9658.4	5.1	0.34	0.230559	0
HVCRLLFIC	HVCRLLGIC	LUAD	G779F	HLA-B*51:01	0.1899	0.970719	0.8588	3.5	Non-Toxin	PROBABLE ALLERGEN	8.08	8.89	162.22	1.822	10.4	17790.7	7.8095	0.818682	37957.8	33	0.16	0.230543	0
TSTVQLIMQ	TSTVQLITQ	LUAD	T790M	HLA-A*01:01	-0.05938	0.296494	-0.2506	7.2	Non-Toxin	PROBABLE NON-ALLERGEN	5.19	0.51	118.89	0.578	10.9	21178.3	7.888	1.15032	30078.4	26	0.13	0.230475	0
ILDEAYVMAI	ILDEAYVMAS	LUAD	S768I	HLA-B*57:01	0.05597	0.953106	0.4937	20	Non-Toxin	PROBABLE ALLERGEN	3.67	40.6	166	1.42	4.9	12410.7	9.00188	2.89241	29229.5	33	0.24	0.230374	0
KIKVLCSGA	KIKVLGSGA	LUAD	G719C	HLA-B*07:02	-0.20983	0.350133	1.1799	1.3	Non-Toxin	PROBABLE NON-ALLERGEN	9.31	-28.84	130	0.867	9.3	20737.6	8.23113	0.659175	17304.8	9.8	0.33	0.230368	0
VLASGAFGTV	VLGSGAFGTV	LUAD	G719A	HLA-A*03:01	0.07881	0.603079	-0.0835	100	Non-Toxin	PROBABLE NON-ALLERGEN	5.49	-7.98	117	1.63	2.3	20481.9	8.16212	1.23003	15654	12	0.21	0.230358	0
ITDFGLAKQ	ITDFGLAKL	LUAD	L861Q	HLA-B*58:01	0.05458	0.971529	0.0115	20	Non-Toxin	PROBABLE NON-ALLERGEN	5.84	26.82	97.78	0.1	4.1	19204.4	7.39537	0.155165	23688.1	30	0.11	0.230356	0
DNPHVCRLLF	DNPHVCRLLG	LUAD	G779F	HLA-B*58:01	0.04953	0.96979	-0.028	1.1	Non-Toxin	PROBABLE NON-ALLERGEN	6.74	6.12	107	0.08	6.6	20935.8	9.05775	3.72906	25984.5	34	0.12	0.23034	0
HCVKTCPAV	HCVKTCPAG	LUAD	G598V	HLA-A*26:01	-0.20305	0.520522	0.6116	3.5	Non-Toxin	PROBABLE ALLERGEN	8.07	40.11	75.56	0.644	-1.9	26573.4	8.74938	2.25399	32214.8	20	0.25	0.230294	0
SSGAFGTVYK	GSGAFGTVYK	LUAD	G719S	HLA-A*32:01	0.26659	0.717259	0.3717	1.9	Non-Toxin	PROBABLE ALLERGEN	8.31	3.74	39	0.05	6.4	13545.5	8.01288	1.17079	19813.4	12	0.16	0.230248	0
KDCVSCRNV	RDCVSCRNV	LUAD	R521K	HLA-B*58:01	-0.14791	0.694786	-0.3775	1.3	Non-Toxin	PROBABLE NON-ALLERGEN	8.06	50.44	64.44	-0.311	-2.1	19841.4	7.93787	1.24147	34511.9	61	0.12	0.230226	0
LRILKKTEF	LRILKETEF	LUAD	E709K	HLA-B*58:01	-0.2897	0.808237	1.0482	5.5	Non-Toxin	PROBABLE NON-ALLERGEN	9.99	63.66	130	-0.178	-8.2	19736.3	7.93787	0.81793	31162.7	49	0.19	0.230225	0
KVLASGAFG	KVLGSGAFG	LUAD	G719A	HLA-A*31:01	0.00799	0.785032	-0.161	1.3	Non-Toxin	PROBABLE NON-ALLERGEN	8.75	-9.98	97.78	0.989	5.2	18735.7	8.08388	0.943298	7444.07	9.3	0.22	0.230184	0
STVQLIMQLM	STVQLITQLM	LUAD	T790M	HLA-A*33:01	-0.2539	0.873935	-0.237	1.9	Non-Toxin	PROBABLE NON-ALLERGEN	5.24	1.46	146	1.16	7	20998.8	8.29125	0.882602	21290.2	15	0.3	0.230085	0
RILKKTEFK	RILKETEFK	LUAD	E709K	HLA-A*02:01	-0.24116	0.275958	1.3801	1	Non-Toxin	PROBABLE NON-ALLERGEN	10.29	25.56	86.67	-1.033	-9.2	15130.4	8.00263	0.901142	30477.4	42	0.19	0.230039	0
IVDNPHVCR	SVDNPHVCR	LUAD	S768I	HLA-B*44:02	0.02368	0.39039	0.3582	20	Non-Toxin	PROBABLE ALLERGEN	6.74	-20.44	107.78	-0.1	-1.6	23955.9	7.79462	0.803775	40866.5	81	0.13	0.230025	0
KVLSSGAFG	KVLGSGAFG	LUAD	G719S	HLA-A*31:01	-0.19785	0.862035	0.0649	1.3	Non-Toxin	PROBABLE NON-ALLERGEN	8.75	11.42	86.67	0.7	2.6	18675.1	8.08388	0.943298	8343.74	11	0.21	0.229992	0
VCRLLFICL	VCRLLGICL	LUAD	G779F	HLA-A*02:06	0.18586	0.915329	0.2121	100	Non-Toxin	PROBABLE NON-ALLERGEN	8.04	30.29	205.56	2.6	17.4	15006.3	7.95387	1.07798	22865.6	40	0.14	0.229981	0
VMAIVDNPHV	VMASVDNPHV	LUAD	S768I	HLA-B*15:01	0.21187	0.341441	1.1198	100	Non-Toxin	PROBABLE NON-ALLERGEN	5.08	-5.06	136	0.9	-3.1	18657.3	8.6115	0.631655	3647.33	4.7	0.45	0.229941	0
ASGAFGTVYK	GSGAFGTVYK	LUAD	G719A	HLA-B*57:01	0.26659	0.868161	0.3238	4.4	Non-Toxin	PROBABLE ALLERGEN	8.63	-15.52	49	0.31	6.4	11649.2	8.31838	1.16159	15639.2	11	0.25	0.229824	0
QLGAEEKEY	LLGAEEKEY	LUAD	L861Q	HLA-A*03:01	0.11862	0.228144	0.8989	0.8	Non-Toxin	PROBABLE ALLERGEN	4.25	35.68	54.44	-1.556	-12.6	19932.7	7.9005	0.953579	25805.5	24	0.13	0.229765	0
IVDNPHVCR	SVDNPHVCR	LUAD	S768I	HLA-B*51:01	0.02368	0.957445	0.3582	20	Non-Toxin	PROBABLE ALLERGEN	6.74	-20.44	107.78	-0.1	-1.6	17679.7	7.8095	0.933639	41957	52	0.1	0.229759	0
GLAKQLGAE	GLAKLLGAE	LUAD	L861Q	HLA-A*02:01	-0.27608	0.79733	0.5908	30	Non-Toxin	PROBABLE ALLERGEN	6	25.77	108.89	-0.056	-2.2	14860.8	7.80825	0.778007	17134.5	21	0.12	0.229658	0
VLCSGAFGTV	VLGSGAFGTV	LUAD	G719C	HLA-B*58:01	0.04861	0.908393	-0.3011	100	Non-Toxin	PROBABLE NON-ALLERGEN	5.49	-7.98	107	1.7	2.3	20166.1	8.34862	1.59396	18517.2	21	0.18	0.229644	0
LLFICLTSTV	LLGICLTSTV	LUAD	G779F	HLA-A*30:01	0.02822	0.91873	0.094	5.5	Non-Toxin	PROBABLE NON-ALLERGEN	5.52	28.26	185	2.32	8.6	16087.3	8.081	1.2466	6922.7	15	0.14	0.229633	0
ITDFGLAKQL	ITDFGLAKLL	LUAD	L861Q	HLA-A*26:01	-0.06565	0.84183	-0.0372	20	Non-Toxin	PROBABLE NON-ALLERGEN	5.84	25.14	127	0.47	0.6	25923.6	8.02725	0.960073	28780.1	15	0.16	0.229482	0
ASGAFGTVYK	GSGAFGTVYK	LUAD	G719A	HLA-A*32:01	0.26659	0.70676	0.3238	4.4	Non-Toxin	PROBABLE ALLERGEN	8.63	-15.52	49	0.31	6.4	13829.7	8.198	1.14435	21012.3	13	0.19	0.229456	0
SSGAFGTVYK	GSGAFGTVYK	LUAD	G719S	HLA-B*57:01	0.26659	0.86153	0.3717	1.9	Non-Toxin	PROBABLE ALLERGEN	8.31	3.74	39	0.05	6.4	11508.9	8.2175	1.17584	14295.1	8.8	0.19	0.22942	0
VLSSGAFGTV	VLGSGAFGTV	LUAD	G719S	HLA-A*30:02	0.01241	0.638944	0.0364	100	Non-Toxin	PROBABLE NON-ALLERGEN	5.49	11.28	107	1.37	2.3	13838.9	8.60663	1.23935	5352.97	5.1	0.32	0.229411	0
KTCPAVVMG	KTCPAGVMG	LUAD	G598V	HLA-A*02:03	-0.01946	0.732734	0.2308	1.3	Non-Toxin	PROBABLE ALLERGEN	8.22	51.69	75.56	0.889	10.5	19386.9	8.19475	1.34935	21017.1	37	0.15	0.229362	0
VVMGENNTL	GVMGENNTL	LUAD	G598V	HLA-B*44:03	0.08573	0.957736	1.4047	100	Non-Toxin	PROBABLE NON-ALLERGEN	4	-8.92	107.78	0.278	-11.6	24741.8	8.4085	1.03055	34328.7	31	0.28	0.229358	0
LFICLTSTV	LGICLTSTV	LUAD	G779F	HLA-A*30:02	-0.10225	0.87333	0.2102	5.5	Non-Toxin	PROBABLE ALLERGEN	5.52	30.29	162.22	2.156	4.1	13503.1	8.40725	1.18106	10333.9	13	0.25	0.22927	0
CPAVVMGENN	CPAGVMGENN	LUAD	G598V	HLA-B*07:02	0.03606	0.225431	1.4123	1.2	Non-Toxin	PROBABLE ALLERGEN	4	39.98	68	0.21	2.9	20301.7	7.92188	0.599937	22671.7	16	0.17	0.229263	0
VCRLLFICL	VCRLLGICL	LUAD	G779F	HLA-B*53:01	0.18586	0.927361	0.2121	100	Non-Toxin	PROBABLE NON-ALLERGEN	8.04	30.29	205.56	2.6	17.4	19642.7	8.29488	0.685679	40327.1	50	0.29	0.229245	0
KQLGAEEKEY	KLLGAEEKEY	LUAD	L861Q	HLA-A*23:01	0.13685	0.954598	0.8073	1.3	Non-Toxin	PROBABLE ALLERGEN	4.79	56.79	49	-1.79	-13	19398.3	8.178	1.14704	37154.1	44	0.17	0.22922	0
ITDFGLAKQL	ITDFGLAKLL	LUAD	L861Q	HLA-B*53:01	-0.06565	0.901173	-0.0372	20	Non-Toxin	PROBABLE NON-ALLERGEN	5.84	25.14	127	0.47	0.6	20265.1	8.87838	1.02375	30107.7	19	0.44	0.229142	0
KVLSSGAFGT	KVLGSGAFGT	LUAD	G719S	HLA-A*31:01	-0.14274	0.838225	0.2144	1.3	Non-Toxin	PROBABLE ALLERGEN	8.75	2.79	78	0.56	2.2	19108.7	8.33725	0.91463	12791.6	16	0.26	0.229103	0
HCVKTCPAV	HCVKTCPAG	LUAD	G598V	HLA-A*30:01	-0.20305	0.521909	0.6116	3.5	Non-Toxin	PROBABLE ALLERGEN	8.07	40.11	75.56	0.644	-1.9	16789.1	8.53688	2.19618	9262.33	19	0.12	0.229098	0
IMQLMPFGCL	ITQLMPFGCL	LUAD	T790M	HLA-A*23:01	-0.12326	0.879363	0.7722	20	Non-Toxin	PROBABLE ALLERGEN	5.52	83.92	117	1.57	9	20955.5	9.60863	1.53262	3937.49	2.6	0.61	0.228944	0
WGPEPKDCV	WGPEPRDCV	LUAD	R521K	HLA-A*02:03	-0.12943	0.0668212	0.0476	2.8	Non-Toxin	PROBABLE NON-ALLERGEN	4.37	29.7	32.22	-0.967	-10	18870.5	7.95162	0.861931	23186.8	40	0.12	0.22893	0
LASGAFGTV	LGSGAFGTV	LUAD	G719A	HLA-A*33:01	0.17998	0.66672	-0.1184	5.5	Non-Toxin	PROBABLE NON-ALLERGEN	5.52	-9.98	97.78	1.344	3.1	21437.6	8.66825	1.92533	28964.4	26	0.2	0.228861	0
AVVMGENNTL	AGVMGENNTL	LUAD	G598V	HLA-A*30:02	-0.02167	0.766225	1.2473	4.4	Non-Toxin	PROBABLE NON-ALLERGEN	4	-7.03	107	0.43	-9.7	14292.1	8.93438	2.00583	13706	19	0.28	0.228802	0
IVDNPHVCR	SVDNPHVCR	LUAD	S768I	HLA-A*02:03	0.02368	0.390425	0.3582	20	Non-Toxin	PROBABLE ALLERGEN	6.74	-20.44	107.78	-0.1	-1.6	19138.4	8.07187	1.01522	35642.4	70	0.13	0.228773	0
ITDFGLAKQ	ITDFGLAKL	LUAD	L861Q	HLA-A*03:01	0.05458	0.971875	0.0115	20	Non-Toxin	PROBABLE NON-ALLERGEN	5.84	26.82	97.78	0.1	4.1	20282.4	8.028	0.731705	26851.1	26	0.16	0.228754	0
QLIMQLMPF	QLITQLMPF	LUAD	T790M	HLA-B*07:02	-0.41142	0.568617	0.2012	0.8	Non-Toxin	PROBABLE NON-ALLERGEN	5.52	70.73	130	1.122	2.5	21003	8.39963	0.878983	12506.9	6.6	0.27	0.228749	0
AVVMGENNTL	AGVMGENNTL	LUAD	G598V	HLA-A*68:01	-0.02167	0.336265	1.2473	4.4	Non-Toxin	PROBABLE NON-ALLERGEN	4	-7.03	107	0.43	-9.7	17581.6	8.92425	2.74085	30694.5	39	0.15	0.228711	0
KIKVLCSGAF	KIKVLGSGAF	LUAD	G719C	HLA-A*23:01	-0.19603	0.81847	0.5226	1.3	Non-Toxin	PROBABLE NON-ALLERGEN	9.31	-24.96	117	1.06	11.1	20301.6	8.946	1.07407	14606.2	7.8	0.43	0.228641	0
IVDNPHVCR	SVDNPHVCR	LUAD	S768I	HLA-B*08:01	0.02368	0.869579	0.3582	20	Non-Toxin	PROBABLE ALLERGEN	6.74	-20.44	107.78	-0.1	-1.6	17537.7	8.062	1.06255	35301.2	71	0.11	0.228609	0
CPAVVMGEN	CPAGVMGEN	LUAD	G598V	HLA-B*51:01	0.01624	0.6163	1.229	1.2	Non-Toxin	PROBABLE ALLERGEN	4	43.31	75.56	0.622	6.4	17877.3	7.95413	0.885437	26903.5	11	0.1	0.228605	0
KVLCSGAFG	KVLGSGAFG	LUAD	G719C	HLA-A*68:02	-0.08563	0.790761	-0.4082	1.3	Non-Toxin	PROBABLE NON-ALLERGEN	8.22	-9.98	86.67	1.067	5.9	16560.2	8.09125	0.942654	22619.3	28	0.14	0.228601	0
LRILKKTEFK	LRILKETEFK	LUAD	E709K	HLA-A*30:01	-0.19852	0.568196	1.3037	5.5	Non-Toxin	PROBABLE NON-ALLERGEN	10.29	43.26	117	-0.55	-5.4	17424.1	8.91113	1.0614	1738.29	4.4	0.41	0.22846	0
TDFGLAKQLG	TDFGLAKLLG	LUAD	L861Q	HLA-B*44:03	-0.20784	0.969474	-0.0191	7.2	Non-Toxin	PROBABLE ALLERGEN	5.5	25.14	88	-0.02	1.6	24481.9	8.16025	1.21773	22390.9	9.1	0.11	0.22842	0
AVVMGENNTL	AGVMGENNTL	LUAD	G598V	HLA-A*11:01	-0.02167	0.646886	1.2473	4.4	Non-Toxin	PROBABLE NON-ALLERGEN	4	-7.03	107	0.43	-9.7	19601.4	8.71675	1.99911	28823.7	26	0.18	0.228376	0
MQLMPFGCLL	TQLMPFGCLL	LUAD	T790M	HLA-A*30:01	-0.09718	0.719403	0.8448	30	Non-Toxin	PROBABLE ALLERGEN	5.27	83.92	117	1.5	9	16909.7	8.53688	1.7163	2897.71	6.6	0.16	0.228344	0
KIKVLASGAF	KIKVLGSGAF	LUAD	G719A	HLA-A*26:01	-0.10543	0.408488	0.4795	1.3	Non-Toxin	PROBABLE ALLERGEN	10	-24.96	127	0.99	10.4	26230.6	8.37813	0.692548	16541.7	4.4	0.27	0.228308	0
IVDNPHVCRL	SVDNPHVCRL	LUAD	S768I	HLA-B*15:01	0.04499	0.750784	0.8551	20	Non-Toxin	PROBABLE NON-ALLERGEN	6.74	-17.4	136	0.29	-6.1	18877.7	8.8885	1.01605	7682.51	8.5	0.4	0.228282	0
IVDNPHVCRL	SVDNPHVCRL	LUAD	S768I	HLA-A*30:01	0.04499	0.722048	0.8551	20	Non-Toxin	PROBABLE NON-ALLERGEN	6.74	-17.4	136	0.29	-6.1	16178.7	8.081	0.807264	7425	16	0.14	0.228243	0
VKITDFGRAK	VKITDFGLAK	LUAD	L858R	HLA-A*30:01	0.3163	0.837586	1.4017	100	Non-Toxin	PROBABLE ALLERGEN	9.99	-9.91	78	-0.36	-4.5	16607.5	8.42563	0.774245	3787.32	8.2	0.27	0.228238	0
VQLIMQLMPF	VQLITQLMPF	LUAD	T790M	HLA-A*32:01	-0.3186	0.859435	0.1287	100	Non-Toxin	PROBABLE NON-ALLERGEN	5.49	64.66	146	1.43	7	15274.4	9.14438	0.772551	1044.72	0.67	0.53	0.228225	0
LSSGAFGTV	LGSGAFGTV	LUAD	G719S	HLA-B*08:01	0.17998	0.732454	-0.0427	5.5	Non-Toxin	PROBABLE NON-ALLERGEN	5.52	11.42	86.67	1.056	3.1	17818.9	8.18225	0.840126	20817.5	26	0.17	0.22822	0
KVLCSGAFG	KVLGSGAFG	LUAD	G719C	HLA-A*11:01	-0.08563	0.503244	-0.4082	1.3	Non-Toxin	PROBABLE NON-ALLERGEN	8.22	-9.98	86.67	1.067	5.9	19919.6	8.97112	0.957572	19566.9	15	0.43	0.228098	0
HCVKTCPAVV	HCVKTCPAGV	LUAD	G598V	HLA-B*53:01	-0.1716	0.640755	0.5394	3.5	Non-Toxin	PROBABLE ALLERGEN	8.07	37.1	97	1	2.3	20643.2	9.304	1.31074	33337.8	25	0.49	0.228057	0
FICLTSTVQL	GICLTSTVQL	LUAD	G779F	HLA-A*32:01	-0.14826	0.85065	0.3494	1.1	Non-Toxin	PROBABLE ALLERGEN	5.52	28.26	146	1.59	2.3	13635.1	8.10675	0.863339	13946.3	6.6	0.13	0.228051	0
HVCRLLFICL	HVCRLLGICL	LUAD	G779F	HLA-B*51:01	0.204	0.979796	0.5301	3.5	Non-Toxin	PROBABLE ALLERGEN	8.08	28.26	185	2.02	12.9	18121.6	8.1015	0.483537	31478.5	17	0.19	0.228033	0
ILKKTEFKKI	ILKETEFKKI	LUAD	E709K	HLA-A*02:01	-0.3495	0.433273	1.1263	20	Non-Toxin	PROBABLE ALLERGEN	10	15.51	117	-0.42	-13.1	16224	8.78013	0.303413	10164	14	0.46	0.227925	0
ITDFGRAKLL	ITDFGLAKLL	LUAD	L858R	HLA-B*51:01	0.05675	0.934174	0.1462	20	Non-Toxin	PROBABLE NON-ALLERGEN	8.75	-7.03	127	0.37	-0.4	18342	8.25988	1.01792	27333.3	12	0.15	0.227862	0
KKTEFKKIK	KETEFKKIK	LUAD	E709K	HLA-A*11:01	-0.07989	0.223579	1.5292	1.3	Non-Toxin	PROBABLE ALLERGEN	10.18	-5.28	43.33	-1.822	-4	18756	8.23025	0.34762	30561	30	0.25	0.227859	0
HVCRLLFICL	HVCRLLGICL	LUAD	G779F	HLA-A*68:01	0.204	0.873472	0.5301	3.5	Non-Toxin	PROBABLE ALLERGEN	8.08	28.26	185	2.02	12.9	17824.1	9.03413	0.814495	15156.8	16	0.46	0.227783	0
YVMAIVDNPH	YVMASVDNPH	LUAD	S768I	HLA-A*30:02	0.16111	0.494656	1.335	2.8	Non-Toxin	PROBABLE NON-ALLERGEN	5.08	-5.06	107	0.35	1.9	13897.5	8.60663	0.772646	3193.36	3.1	0.31	0.227744	0
KVLCSGAFG	KVLGSGAFG	LUAD	G719C	HLA-A*03:01	-0.08563	0.607835	-0.4082	1.3	Non-Toxin	PROBABLE NON-ALLERGEN	8.22	-9.98	86.67	1.067	5.9	21440.6	8.76125	0.916308	17660.2	14	0.34	0.227701	0
KITDFGRAK	KITDFGLAK	LUAD	L858R	HLA-A*02:03	0.24736	0.659657	1.5994	1.3	Non-Toxin	PROBABLE ALLERGEN	9.99	-8.92	54.44	-0.867	-3.8	19318.7	8.19475	0.740398	25170.4	44	0.16	0.227626	0
VVMGENNTL	GVMGENNTL	LUAD	G598V	HLA-B*44:02	0.08573	0.363912	1.4047	100	Non-Toxin	PROBABLE NON-ALLERGEN	4	-8.92	107.78	0.278	-11.6	25256.4	8.7165	1.03079	31058	28	0.3	0.227608	0
KTCPAVVMGE	KTCPAGVMGE	LUAD	G598V	HLA-A*68:02	-0.0399	0.875142	0.4521	1.3	Non-Toxin	PROBABLE ALLERGEN	5.99	39.98	68	0.45	10.1	16719	8.22125	1.05017	27294.6	36	0.11	0.227467	0
VLSSGAFGTV	VLGSGAFGTV	LUAD	G719S	HLA-A*23:01	0.01241	0.896554	0.0364	100	Non-Toxin	PROBABLE NON-ALLERGEN	5.49	11.28	107	1.37	2.3	20053.7	8.73838	1.07348	18395.2	12	0.29	0.2274	0
KVLASGAFG	KVLGSGAFG	LUAD	G719A	HLA-A*32:01	0.00799	0.785032	-0.161	1.3	Non-Toxin	PROBABLE NON-ALLERGEN	8.75	-9.98	97.78	0.989	5.2	13958.1	8.29088	0.868545	9476.93	4.4	0.16	0.227366	0
KIKVLCSGAF	KIKVLGSGAF	LUAD	G719C	HLA-B*08:01	-0.19603	0.902508	0.5226	1.3	Non-Toxin	PROBABLE NON-ALLERGEN	9.31	-24.96	117	1.06	11.1	18171	8.43262	0.868591	4586.93	3.7	0.21	0.22734	0
KVLASGAFGT	KVLGSGAFGT	LUAD	G719A	HLA-A*32:01	0.0631	0.795185	0.0194	1.3	Non-Toxin	PROBABLE NON-ALLERGEN	8.75	-16.47	88	0.82	4.8	14085.9	8.386	0.810965	23808.8	15	0.2	0.22729	0
LCSGAFGTV	LGSGAFGTV	LUAD	G719C	HLA-A*23:01	0.17998	0.952383	-0.4987	5.5	Non-Toxin	PROBABLE NON-ALLERGEN	5.52	-9.98	86.67	1.422	3.1	19617.4	8.35513	0.9788	31821.6	29	0.16	0.22727	0
VVMGENNTLV	GVMGENNTLV	LUAD	G598V	HLA-A*68:01	0.08849	0.502682	1.2778	100	Non-Toxin	PROBABLE NON-ALLERGEN	4	-7.03	126	0.67	-7.8	17414.1	8.8145	1.2495	19504.1	20	0.28	0.227239	0
KVLCSGAFG	KVLGSGAFG	LUAD	G719C	HLA-A*02:01	-0.08563	0.635914	-0.4082	1.3	Non-Toxin	PROBABLE NON-ALLERGEN	8.22	-9.98	86.67	1.067	5.9	15797.1	8.429	0.986119	16956.5	21	0.18	0.227164	0
QALLRILKK	QALLRILKE	LUAD	E709K	HLA-A*01:01	0.02556	0.367981	0.3776	0.8	Non-Toxin	PROBABLE ALLERGEN	11.17	42.26	184.44	0.211	3.7	23035.7	9.56188	3.46034	32697.7	35	0.18	0.227145	0
KVLASGAFG	KVLGSGAFG	LUAD	G719A	HLA-A*03:01	0.00799	0.431239	-0.161	1.3	Non-Toxin	PROBABLE NON-ALLERGEN	8.75	-9.98	97.78	0.989	5.2	21376	8.76125	0.916308	16372.5	12	0.31	0.227127	0
ITDFGRAKLL	ITDFGLAKLL	LUAD	L858R	HLA-A*02:03	0.05675	0.160539	0.1462	20	Non-Toxin	PROBABLE NON-ALLERGEN	8.75	-7.03	127	0.37	-0.4	19592.6	8.33487	0.853582	5213.33	14	0.16	0.227014	0
CVKTCPAVV	CVKTCPAGV	LUAD	G598V	HLA-A*03:01	-0.03674	0.67427	0.4571	1.2	Non-Toxin	PROBABLE NON-ALLERGEN	8.06	40.11	107.78	1.467	6.2	20625.5	8.30512	0.907121	21986.9	18	0.14	0.227007	0
DEAYVMAIV	DEAYVMASV	LUAD	S768I	HLA-A*02:03	-0.00534	0.427947	0.4405	1.1	Non-Toxin	PROBABLE NON-ALLERGEN	3.67	13.17	130	1.122	11.1	19535.5	8.33487	0.602544	11784.1	23	0.2	0.226984	0
KVLSSGAFG	KVLGSGAFG	LUAD	G719S	HLA-A*32:01	-0.19785	0.862035	0.0649	1.3	Non-Toxin	PROBABLE NON-ALLERGEN	8.75	11.42	86.67	0.7	2.6	14015.1	8.29088	0.868545	10868.6	5	0.14	0.226984	0
LLFICLTST	LLGICLTST	LUAD	G779F	HLA-A*31:01	0.04508	0.891689	-0.058	5.5	Non-Toxin	PROBABLE NON-ALLERGEN	5.52	30.29	173.33	2.111	9.3	19506.5	8.609	1.55272	14562.5	18	0.14	0.226945	0
KVLSSGAFG	KVLGSGAFG	LUAD	G719S	HLA-A*03:01	-0.19785	0.499343	0.0649	1.3	Non-Toxin	PROBABLE NON-ALLERGEN	8.75	11.42	86.67	0.7	2.6	21264.5	8.76125	0.916308	16768.8	13	0.3	0.226936	0
ASGAFGTVY	GSGAFGTVY	LUAD	G719A	HLA-A*31:01	0.25315	0.521445	0.134	4.4	Non-Toxin	PROBABLE ALLERGEN	5.57	-18.36	54.44	0.778	7.7	19462	8.47188	1.24271	16685.9	20	0.14	0.226914	0
LTSTVQLIM	LTSTVQLIT	LUAD	T790M	HLA-B*44:03	-0.01508	0.971159	-0.3802	5.5	Non-Toxin	PROBABLE NON-ALLERGEN	5.52	8.89	162.22	1.389	8.3	26642.7	10.3259	3.41619	28475.3	17	0.45	0.226876	0
LAKQLGAEE	LAKLLGAEE	LUAD	L861Q	HLA-B*35:01	-0.07394	0.798781	0.5421	5.5	Non-Toxin	PROBABLE NON-ALLERGEN	4.53	61.99	108.89	-0.4	-1.8	18916.8	8.47575	1.23868	23433.2	14	0.14	0.226874	0
LLRILKKTEF	LLRILKETEF	LUAD	E709K	HLA-B*07:02	-0.18182	0.295757	0.9496	5.5	Non-Toxin	PROBABLE NON-ALLERGEN	9.99	58.29	156	0.22	-3.7	21948.2	9.14438	1.18431	11630.4	6.1	0.39	0.226851	0
KIKVLCSGAF	KIKVLGSGAF	LUAD	G719C	HLA-A*24:02	-0.19603	0.425089	0.5226	1.3	Non-Toxin	PROBABLE NON-ALLERGEN	9.31	-24.96	117	1.06	11.1	21304.1	9.036	1	19322	8.3	0.38	0.226827	0
MAIVDNPHV	MASVDNPHV	LUAD	S768I	HLA-A*01:01	0.10979	0.290894	1.2112	30	Non-Toxin	PROBABLE NON-ALLERGEN	5.06	-6.73	118.89	0.533	-7.6	22139.3	8.63762	0.792304	25955.6	16	0.27	0.226826	0
KVLSSGAFG	KVLGSGAFG	LUAD	G719S	HLA-A*11:01	-0.19785	0.297278	0.0649	1.3	Non-Toxin	PROBABLE NON-ALLERGEN	8.75	11.42	86.67	0.7	2.6	19969.8	8.97112	0.957572	19870.9	15	0.36	0.22676	0
TDFGLAKQL	TDFGLAKLL	LUAD	L861Q	HLA-A*02:03	-0.15155	0.554248	-0.1098	7.2	Non-Toxin	PROBABLE NON-ALLERGEN	5.5	26.82	97.78	0.022	-2.2	19646.8	8.33487	1.19055	29767	54	0.09	0.226742	0
SSGAFGTVY	GSGAFGTVY	LUAD	G719S	HLA-A*31:01	0.25315	0.545488	0.1903	1.9	Non-Toxin	PROBABLE ALLERGEN	5.24	3.04	43.33	0.489	7.7	19318.9	8.47188	1.24271	16834.8	20	0.13	0.226723	0
MAIVDNPHVC	MASVDNPHVC	LUAD	S768I	HLA-A*02:06	0.14102	0.767626	0.6515	30	Non-Toxin	PROBABLE NON-ALLERGEN	5.06	-5.06	107	0.73	-3.4	16763.4	9.17225	1.4845	8523.13	17	0.34	0.226652	0
CLTSTVQLIM	CLTSTVQLIT	LUAD	T790M	HLA-A*68:02	-0.11651	0.704073	-0.0165	1.2	Non-Toxin	PROBABLE ALLERGEN	5.52	28.26	146	1.5	7.5	17412	8.78125	1.53449	6607.42	7.9	0.19	0.22665	0
EGCWGPEPK	EGCWGPEPR	LUAD	R521K	HLA-B*44:02	0.30597	0.221673	-0.2525	1	Non-Toxin	PROBABLE NON-ALLERGEN	4.53	64.39	0	-1.478	-8	24722.4	8.217	0.903356	40598.1	79	0.09	0.226649	0
LASGAFGTVY	LGSGAFGTVY	LUAD	G719A	HLA-A*30:01	0.22128	0.688659	-0.0121	5.5	Non-Toxin	PROBABLE NON-ALLERGEN	5.52	-15.52	88	1.08	7.3	16838.5	8.53688	1.28462	12037.2	25	0.14	0.226596	0
KTCPAVVMGE	KTCPAGVMGE	LUAD	G598V	HLA-A*01:01	-0.0399	0.580786	0.4521	1.3	Non-Toxin	PROBABLE ALLERGEN	5.99	39.98	68	0.45	10.1	21891.1	8.4395	0.859767	34356.9	41	0.17	0.2265	0
VLASGAFGTV	VLGSGAFGTV	LUAD	G719A	HLA-A*24:02	0.07881	0.602085	-0.0835	100	Non-Toxin	PROBABLE NON-ALLERGEN	5.49	-7.98	117	1.63	2.3	21126.4	8.85812	1.08966	19638.2	8.5	0.28	0.226431	0
GPEPKDCVSC	GPEPRDCVSC	LUAD	R521K	HLA-B*40:01	-0.27963	0.75239	0.2308	30	Non-Toxin	PROBABLE ALLERGEN	4.37	70.7	29	-0.61	-3.1	27123.3	8.42262	1.09629	29064.9	17	0.12	0.226409	0
EFKKIKVLS	EFKKIKVLG	LUAD	G719S	HLA-B*08:01	-0.33204	0.867755	0.8954	1	Non-Toxin	PROBABLE NON-ALLERGEN	9.71	-36.11	118.89	-0.078	4.7	18232	8.43262	1.24957	20953.1	26	0.09	0.226251	0
PEPKDCVSCR	PEPRDCVSCR	LUAD	R521K	HLA-B*44:02	-0.38376	0.256525	0.1593	20	Non-Toxin	PROBABLE ALLERGEN	6.41	70.7	29	-1.02	1	24764.6	8.45312	1.0982	38581.8	65	0.12	0.226204	0
KIKVLSSGA	KIKVLGSGA	LUAD	G719S	HLA-B*15:01	-0.31481	0.937518	1.4199	1.3	Non-Toxin	PROBABLE ALLERGEN	10	-7.44	130	0.5	6	18765.2	8.746	0.769852	7808.21	8.6	0.28	0.226196	0
VLSSGAFGTV	VLGSGAFGTV	LUAD	G719S	HLA-A*24:02	0.01241	0.540491	0.0364	100	Non-Toxin	PROBABLE NON-ALLERGEN	5.49	11.28	107	1.37	2.3	21247.3	8.85812	1.08966	20775.6	9.2	0.26	0.226049	0
PEPKDCVSC	PEPRDCVSC	LUAD	R521K	HLA-B*51:01	-0.31157	0.970032	0.1639	20	Non-Toxin	PROBABLE ALLERGEN	4.37	77.44	32.22	-0.633	-1.5	18643.2	8.40788	1.18289	46635.2	92	0.08	0.226021	0
ITDFGRAKLL	ITDFGLAKLL	LUAD	L858R	HLA-A*32:01	0.05675	0.869346	0.1462	20	Non-Toxin	PROBABLE NON-ALLERGEN	8.75	-7.03	127	0.37	-0.4	14351.8	8.48925	0.93371	11835.1	5.5	0.15	0.226007	0
EFKKIKVLC	EFKKIKVLG	LUAD	G719C	HLA-A*33:01	-0.33204	0.969181	0.7425	1	Non-Toxin	PROBABLE NON-ALLERGEN	9.2	-36.11	118.89	0.289	4.7	21447.9	8.66825	0.781646	13556.6	8.1	0.24	0.226007	0
LCSGAFGTV	LGSGAFGTV	LUAD	G719C	HLA-A*30:01	0.17998	0.68295	-0.4987	5.5	Non-Toxin	PROBABLE NON-ALLERGEN	5.52	-9.98	86.67	1.422	3.1	16447.8	8.30788	0.63828	16885.1	35	0.13	0.225946	0
KTEFKKIKV	ETEFKKIKV	LUAD	E709K	HLA-A*31:01	-0.27638	0.940164	0.687	1.3	Non-Toxin	PROBABLE ALLERGEN	10	-14.71	75.56	-0.922	-4.4	20193.5	9.05287	1.7733	18358.7	23	0.21	0.225907	0
TVQLIMQLM	TVQLITQLM	LUAD	T790M	HLA-A*33:01	-0.1887	0.893521	-0.4767	7.2	Non-Toxin	PROBABLE ALLERGEN	5.19	0.51	162.22	1.378	10.5	21297.8	8.66825	0.739999	18215	13	0.24	0.225875	0
RLLFICLTST	RLLGICLTST	LUAD	G779F	HLA-A*30:01	0.11696	0.681952	0.0278	1	Non-Toxin	PROBABLE NON-ALLERGEN	8.25	28.26	156	1.45	12.1	16801.5	8.53688	0.683359	4404.73	9.2	0.2	0.225841	0
KIKVLASGA	KIKVLGSGA	LUAD	G719A	HLA-B*15:01	-0.12225	0.924814	1.058	1.3	Non-Toxin	PROBABLE ALLERGEN	10	-28.84	141.11	0.789	8.6	18783.4	8.746	0.769852	9354.18	12	0.26	0.225813	0
AIVDNPHVC	ASVDNPHVC	LUAD	S768I	HLA-A*32:01	0.0704	0.872043	0.5202	4.4	Non-Toxin	PROBABLE NON-ALLERGEN	5.08	-20.44	118.89	0.6	-7.6	14311.3	8.48925	0.976632	36287.2	36	0.13	0.22576	0
ITDFGLAKQL	ITDFGLAKLL	LUAD	L861Q	HLA-B*51:01	-0.06565	0.958547	-0.0372	20	Non-Toxin	PROBABLE NON-ALLERGEN	5.84	25.14	127	0.47	0.6	18720.5	8.57575	0.980424	27594.5	12	0.16	0.225747	0
GPEPKDCVS	GPEPRDCVS	LUAD	R521K	HLA-B*51:01	-0.18916	0.717217	0.2532	30	Non-Toxin	PROBABLE ALLERGEN	4.37	41.22	32.22	-0.956	-2.3	18599.6	8.40788	1.01997	40652.6	45	0.09	0.225696	0
KIKVLSSGAF	KIKVLGSGAF	LUAD	G719S	HLA-A*03:01	-0.30463	0.749594	0.7808	1.3	Non-Toxin	PROBABLE NON-ALLERGEN	10	-5.7	117	0.73	7.8	21273.9	8.76125	1	12321	8.1	0.22	0.225671	0
VLCSGAFGTV	VLGSGAFGTV	LUAD	G719C	HLA-B*07:02	0.04861	0.801122	-0.3011	100	Non-Toxin	PROBABLE NON-ALLERGEN	5.49	-7.98	107	1.7	2.3	21362.9	8.75988	1.11735	26618.8	22	0.2	0.225669	0
STVQLIMQLM	STVQLITQLM	LUAD	T790M	HLA-A*30:02	-0.2539	0.873935	-0.237	1.9	Non-Toxin	PROBABLE NON-ALLERGEN	5.24	1.46	146	1.16	7	14977.3	9.41613	0.794661	5351.76	5.1	0.49	0.225648	0
LAKQLGAEE	LAKLLGAEE	LUAD	L861Q	HLA-B*51:01	-0.07394	0.933558	0.5421	5.5	Non-Toxin	PROBABLE NON-ALLERGEN	4.53	61.99	108.89	-0.4	-1.8	18539.4	8.40788	0.982397	36650.6	29	0.09	0.225577	0
IMQLMPFGC	ITQLMPFGC	LUAD	T790M	HLA-A*23:01	-0.1116	0.762896	0.8905	20	Non-Toxin	PROBABLE ALLERGEN	5.52	70.73	86.67	1.322	6.5	20207.5	8.946	1.7097	16882.7	9.4	0.16	0.22549	0
KTEFKKIKV	ETEFKKIKV	LUAD	E709K	HLA-B*40:01	-0.27638	0.900033	0.687	1.3	Non-Toxin	PROBABLE ALLERGEN	10	-14.71	75.56	-0.922	-4.4	27022.5	8.42262	0.792241	38596	41	0.12	0.225447	0
KIKVLASGAF	KIKVLGSGAF	LUAD	G719A	HLA-B*08:01	-0.10543	0.953046	0.4795	1.3	Non-Toxin	PROBABLE ALLERGEN	10	-24.96	127	0.99	10.4	18627.8	8.695	0.842381	6131.44	4.9	0.21	0.22544	0
KIKVLSSGAF	KIKVLGSGAF	LUAD	G719S	HLA-B*08:01	-0.30463	0.926784	0.7808	1.3	Non-Toxin	PROBABLE NON-ALLERGEN	10	-5.7	117	0.73	7.8	18630.6	8.695	0.842381	4959.78	4	0.21	0.22544	0
VLASGAFGTV	VLGSGAFGTV	LUAD	G719A	HLA-B*07:02	0.07881	0.823719	-0.0835	100	Non-Toxin	PROBABLE NON-ALLERGEN	5.49	-7.98	117	1.63	2.3	21490.1	8.95188	1.09339	18074.8	12	0.26	0.225411	0
MQLMPFGCL	TQLMPFGCL	LUAD	T790M	HLA-B*58:01	-0.0838	0.880957	0.7868	30	Non-Toxin	PROBABLE ALLERGEN	5.27	92.13	86.67	1.244	5.2	21125.2	9.31087	1.75572	15815.7	17	0.28	0.225402	0
RAKLLGAEEK	LAKLLGAEEK	LUAD	L858R	HLA-A*33:01	0.12087	0.726872	1.3927	1	Non-Toxin	PROBABLE NON-ALLERGEN	8.59	24.62	98	-0.85	2	21309.2	8.66825	0.753454	24877.2	20	0.21	0.225344	0
LRILKKTEFK	LRILKETEFK	LUAD	E709K	HLA-A*11:01	-0.19852	0.0906033	1.3037	5.5	Non-Toxin	PROBABLE NON-ALLERGEN	10.29	43.26	117	-0.55	-5.4	20889.7	9.58612	0.870646	298.01	0.93	0.52	0.225284	0
MAIVDNPHV	MASVDNPHV	LUAD	S768I	HLA-A*68:01	0.10979	0.541466	1.2112	30	Non-Toxin	PROBABLE NON-ALLERGEN	5.06	-6.73	118.89	0.533	-7.6	17361.8	8.8145	1.05085	12406.5	14	0.21	0.225272	0
FICLTSTVQL	GICLTSTVQL	LUAD	G779F	HLA-B*35:01	-0.14826	0.571957	0.3494	1.1	Non-Toxin	PROBABLE ALLERGEN	5.52	28.26	146	1.59	2.3	21568.1	10.7211	3.09698	14987.9	6.6	0.56	0.225231	0
GPEPKDCVS	GPEPRDCVS	LUAD	R521K	HLA-B*53:01	-0.18916	0.419874	0.2532	30	Non-Toxin	PROBABLE ALLERGEN	4.37	41.22	32.22	-0.956	-2.3	20027.4	8.67713	1.09833	36419.4	33	0.15	0.225226	0
KITDFGLAKQ	KITDFGLAKL	LUAD	L861Q	HLA-A*02:03	0.0785	0.817272	0.8255	1.3	Non-Toxin	PROBABLE ALLERGEN	8.59	16.65	88	-0.3	0.6	19442.9	8.19475	0.0671314	26618.8	47	0.14	0.225114	0
IKVLSSGAF	IKVLGSGAF	LUAD	G719S	HLA-A*24:02	-0.26313	0.405966	0.4948	20	Non-Toxin	PROBABLE NON-ALLERGEN	8.75	1.99	130	1.244	3.6	20858.2	8.67225	0.863501	28432.2	18	0.18	0.225091	0
RLLFICLTS	RLLGICLTS	LUAD	G779F	HLA-B*15:01	0.20637	0.78956	-0.0516	1	Non-Toxin	PROBABLE NON-ALLERGEN	8.25	30.29	173.33	1.689	12.9	18606.9	8.6115	0.586556	10911.3	13	0.2	0.225018	0
DNPHVCRLLF	DNPHVCRLLG	LUAD	G779F	HLA-B*35:01	0.04953	0.720884	-0.028	1.1	Non-Toxin	PROBABLE NON-ALLERGEN	6.74	6.12	107	0.08	6.6	20816.4	10.0696	4.09952	6199.28	2.8	0.14	0.224885	0
KTEFKKIKVL	ETEFKKIKVL	LUAD	E709K	HLA-B*07:02	-0.3023	0.26862	0.56	1.3	Non-Toxin	PROBABLE ALLERGEN	10	-12.24	107	-0.45	-0.2	22064.8	9.35538	1.44001	15562.5	8.5	0.32	0.22486	0
VVMGENNTL	GVMGENNTL	LUAD	G598V	HLA-A*03:01	0.08573	0.674356	1.4047	100	Non-Toxin	PROBABLE NON-ALLERGEN	4	-8.92	107.78	0.278	-11.6	21362.9	8.76125	0.982294	29072.1	31	0.18	0.22485	0
KTCPAVVMG	KTCPAGVMG	LUAD	G598V	HLA-A*01:01	-0.01946	0.543512	0.2308	1.3	Non-Toxin	PROBABLE ALLERGEN	8.22	51.69	75.56	0.889	10.5	22378.3	8.85	0.976003	33353.3	37	0.21	0.224789	0
TDFGRAKLL	TDFGLAKLL	LUAD	L858R	HLA-A*02:06	-0.02915	0.814009	-0.3332	7.2	Non-Toxin	PROBABLE NON-ALLERGEN	8.41	-8.92	97.78	-0.089	-3.2	15767.3	8.45425	0.716991	22486.3	40	0.1	0.224608	0
VLSSGAFGTV	VLGSGAFGTV	LUAD	G719S	HLA-A*03:01	0.01241	0.494666	0.0364	100	Non-Toxin	PROBABLE NON-ALLERGEN	5.49	11.28	107	1.37	2.3	21713	8.9215	1.12533	16156.6	12	0.2	0.224575	0
AKQLGAEEK	AKLLGAEEK	LUAD	L861Q	HLA-A*30:02	0.16407	0.830555	0.9481	4.4	Non-Toxin	PROBABLE NON-ALLERGEN	6.19	61.99	65.56	-1.256	-1.8	13934	8.71225	1.0255	25834.6	56	0.14	0.224561	0
KIKVLASGA	KIKVLGSGA	LUAD	G719A	HLA-A*32:01	-0.12225	0.960571	1.058	1.3	Non-Toxin	PROBABLE ALLERGEN	10	-28.84	141.11	0.789	8.6	14581.2	8.6995	0.987959	22149.2	14	0.14	0.224531	0
FICLTSTVQL	GICLTSTVQL	LUAD	G779F	HLA-A*24:02	-0.14826	0.305836	0.3494	1.1	Non-Toxin	PROBABLE ALLERGEN	5.52	28.26	146	1.59	2.3	21539.8	9.23212	1.71664	26393.7	15	0.21	0.224486	0
KVLASGAFG	KVLGSGAFG	LUAD	G719A	HLA-A*11:01	0.00799	0.316473	-0.161	1.3	Non-Toxin	PROBABLE NON-ALLERGEN	8.75	-9.98	97.78	0.989	5.2	20450	9.268	0.926899	20156.3	15	0.35	0.224415	0
KTEFKKIKVL	ETEFKKIKVL	LUAD	E709K	HLA-A*01:01	-0.3023	0.28759	0.56	1.3	Non-Toxin	PROBABLE ALLERGEN	10	-12.24	107	-0.45	-0.2	22380.3	8.85	0.819887	28832.8	22	0.21	0.224295	0
RILKKTEFK	RILKETEFK	LUAD	E709K	HLA-A*02:06	-0.24116	0.666329	1.3801	1	Non-Toxin	PROBABLE NON-ALLERGEN	10.29	25.56	86.67	-1.033	-9.2	16381.3	8.80087	0.893065	25727.2	46	0.18	0.224293	0
AIVDNPHVCR	ASVDNPHVCR	LUAD	S768I	HLA-B*44:02	0.05241	0.391755	0.4735	4.4	Non-Toxin	PROBABLE NON-ALLERGEN	6.78	-17.4	107	0.09	-5.1	25185	8.7165	0.942695	38024.4	62	0.14	0.22427	0
TDFGRAKLL	TDFGLAKLL	LUAD	L858R	HLA-A*23:01	-0.02915	0.915853	-0.3332	7.2	Non-Toxin	PROBABLE NON-ALLERGEN	8.41	-8.92	97.78	-0.089	-3.2	20048.1	8.73838	1.04895	26906.7	20	0.13	0.224264	0
TDFGRAKLL	TDFGLAKLL	LUAD	L858R	HLA-B*58:01	-0.02915	0.879837	-0.3332	7.2	Non-Toxin	PROBABLE NON-ALLERGEN	8.41	-8.92	97.78	-0.089	-3.2	20450.3	8.57537	0.806014	32307.3	53	0.11	0.224242	0
MQLMPFGCL	TQLMPFGCL	LUAD	T790M	HLA-B*53:01	-0.0838	0.728792	0.7868	30	Non-Toxin	PROBABLE ALLERGEN	5.27	92.13	86.67	1.244	5.2	21465.1	10.0201	1.67028	18056.1	6.6	0.49	0.224235	0
HVCRLLFICL	HVCRLLGICL	LUAD	G779F	HLA-B*53:01	0.204	0.925829	0.5301	3.5	Non-Toxin	PROBABLE ALLERGEN	8.08	28.26	185	2.02	12.9	22105.3	10.8517	0.344726	23542.4	12	1.01	0.224223	0
VMAIVDNPH	VMASVDNPH	LUAD	S768I	HLA-A*02:03	0.19576	0.22002	1.3434	100	Non-Toxin	PROBABLE NON-ALLERGEN	5.08	-6.73	118.89	0.533	0.1	20144.4	8.74312	0.793781	17781.5	31	0.17	0.224188	0
IKVLASGAF	IKVLGSGAF	LUAD	G719A	HLA-A*24:02	-0.06393	0.429156	0.2294	20	Non-Toxin	PROBABLE NON-ALLERGEN	8.75	-19.41	141.11	1.533	6.2	21127.6	8.85812	0.845382	27532.2	17	0.2	0.224128	0
TDFGRAKLL	TDFGLAKLL	LUAD	L858R	HLA-A*02:01	-0.02915	0.659044	-0.3332	7.2	Non-Toxin	PROBABLE NON-ALLERGEN	8.41	-8.92	97.78	-0.089	-3.2	15880.1	8.53975	0.751456	31912.7	46	0.1	0.224124	0
CVKTCPAVV	CVKTCPAGV	LUAD	G598V	HLA-B*57:01	-0.03674	0.903616	0.4571	1.2	Non-Toxin	PROBABLE NON-ALLERGEN	8.06	40.11	107.78	1.467	6.2	12417.8	9.00188	1.21393	24728.5	23	0.19	0.224108	0
HCVKTCPAVV	HCVKTCPAGV	LUAD	G598V	HLA-A*02:01	-0.1716	0.355918	0.5394	3.5	Non-Toxin	PROBABLE ALLERGEN	8.07	37.1	97	1	2.3	17226.2	9.44675	0.722524	14448.9	18	0.43	0.22406	0
VMAIVDNPH	VMASVDNPH	LUAD	S768I	HLA-A*01:01	0.19576	0.190992	1.3434	100	Non-Toxin	PROBABLE NON-ALLERGEN	5.08	-6.73	118.89	0.533	0.1	22255.7	8.85	0.803432	26034.3	16	0.2	0.224052	0
MAIVDNPHVC	MASVDNPHVC	LUAD	S768I	HLA-B*08:01	0.14102	0.735562	0.6515	30	Non-Toxin	PROBABLE NON-ALLERGEN	5.06	-5.06	107	0.73	-3.4	18749.2	8.82812	1.04985	16521.1	18	0.15	0.224027	0
PEGCWGPEPK	PEGCWGPEPR	LUAD	R521K	HLA-A*30:02	0.27303	0.716199	-0.3735	20	Non-Toxin	PROBABLE ALLERGEN	4.53	76.33	0	-1.49	-5.5	14172.6	8.82025	1.17495	27781.8	63	0.12	0.223904	0
KTEFKKIKV	ETEFKKIKV	LUAD	E709K	HLA-A*03:01	-0.27638	0.881352	0.687	1.3	Non-Toxin	PROBABLE ALLERGEN	10	-14.71	75.56	-0.922	-4.4	22362.4	9.45275	2.19181	27147	26	0.18	0.223887	0
KITDFGRAK	KITDFGLAK	LUAD	L858R	HLA-A*02:01	0.24736	0.9063	1.5994	1.3	Non-Toxin	PROBABLE ALLERGEN	9.99	-8.92	54.44	-0.867	-3.8	16196.5	8.65438	0.61934	28344.7	38	0.15	0.223869	0
KIKVLSSGA	KIKVLGSGA	LUAD	G719S	HLA-A*32:01	-0.31481	0.971886	1.4199	1.3	Non-Toxin	PROBABLE ALLERGEN	10	-7.44	130	0.5	6	14798.8	8.80012	0.976662	20615.5	12	0.14	0.223798	0
CSGAFGTVYK	GSGAFGTVYK	LUAD	G719C	HLA-B*57:01	0.26659	0.916121	0.0421	1.2	Non-Toxin	PROBABLE ALLERGEN	8.2	-15.52	39	0.38	6.4	12383.7	9.00188	1.07339	13520.5	8.2	0.19	0.223663	0
TVQLIMQLM	TVQLITQLM	LUAD	T790M	HLA-A*23:01	-0.1887	0.884607	-0.4767	7.2	Non-Toxin	PROBABLE ALLERGEN	5.19	0.51	162.22	1.378	10.5	20130.9	8.946	0.669308	11658.8	6.2	0.23	0.223536	0
PEGCWGPEPK	PEGCWGPEPR	LUAD	R521K	HLA-B*40:01	0.27303	0.651116	-0.3735	20	Non-Toxin	PROBABLE ALLERGEN	4.53	76.33	0	-1.49	-5.5	27537.2	8.81312	1.10162	41599.9	57	0.11	0.22353	0
ITDFGLAKQL	ITDFGLAKLL	LUAD	L861Q	HLA-B*08:01	-0.06565	0.919237	-0.0372	20	Non-Toxin	PROBABLE NON-ALLERGEN	5.84	25.14	127	0.47	0.6	18783.8	8.82812	0.9552	25586.2	37	0.13	0.223345	0
RLLFICLTS	RLLGICLTS	LUAD	G779F	HLA-A*31:01	0.20637	0.730886	-0.0516	1	Non-Toxin	PROBABLE NON-ALLERGEN	8.25	30.29	173.33	1.689	12.9	20103.8	8.90125	0.868544	8045.6	9.9	0.17	0.223329	0
VKTCPAVVM	VKTCPAGVM	LUAD	G598V	HLA-B*35:01	0.04334	0.520098	0.511	100	Non-Toxin	PROBABLE ALLERGEN	8.19	48.49	107.78	1.4	11.1	20350.7	9.66825	1.38769	15768	7	0.36	0.223292	0
EGCWGPEPK	EGCWGPEPR	LUAD	R521K	HLA-B*15:01	0.30597	0.771196	-0.2525	1	Non-Toxin	PROBABLE NON-ALLERGEN	4.53	64.39	0	-1.478	-8	18815.3	8.746	0.929482	37301.1	74	0.1	0.223259	0
VLSSGAFGTV	VLGSGAFGTV	LUAD	G719S	HLA-B*07:02	0.01241	0.765175	0.0364	100	Non-Toxin	PROBABLE NON-ALLERGEN	5.49	11.28	107	1.37	2.3	21724.8	9.14438	1.07037	23217.4	17	0.22	0.22324	0
MQLMPFGCLL	TQLMPFGCLL	LUAD	T790M	HLA-B*57:01	-0.09718	0.835969	0.8448	30	Non-Toxin	PROBABLE ALLERGEN	5.27	83.92	117	1.5	9	13999.8	10.576	2.32197	6508.09	3.7	0.53	0.223211	0
AVVMGENNTL	AGVMGENNTL	LUAD	G598V	HLA-B*08:01	-0.02167	0.84099	1.2473	4.4	Non-Toxin	PROBABLE NON-ALLERGEN	4	-7.03	107	0.43	-9.7	18947	8.97263	1.03295	23152.9	31	0.16	0.223164	0
HVCRLLFICL	HVCRLLGICL	LUAD	G779F	HLA-A*24:02	0.204	0.381989	0.5301	3.5	Non-Toxin	PROBABLE ALLERGEN	8.08	28.26	185	2.02	12.9	21652.9	9.23212	0.74957	20930.7	9.3	0.3	0.223147	0
LLFICLTSTV	LLGICLTSTV	LUAD	G779F	HLA-A*31:01	0.02822	0.91873	0.094	5.5	Non-Toxin	PROBABLE NON-ALLERGEN	5.52	28.26	185	2.32	8.6	20372.2	9.209	1.41142	9633.56	13	0.18	0.223107	0
LIMQLMPFG	LITQLMPFG	LUAD	T790M	HLA-A*31:01	-0.29062	0.849469	0.2221	5.5	Non-Toxin	PROBABLE ALLERGEN	5.52	70.73	130	1.467	3.4	20354.4	9.209	1.63229	13741.8	17	0.14	0.223041	0
KVLASGAFGT	KVLGSGAFGT	LUAD	G719A	HLA-A*31:01	0.0631	0.795185	0.0194	1.3	Non-Toxin	PROBABLE NON-ALLERGEN	8.75	-16.47	88	0.82	4.8	20477.9	9.209	0.828049	12120.8	15	0.27	0.222982	0
LLRILKKTEF	LLRILKETEF	LUAD	E709K	HLA-A*24:02	-0.18182	0.159126	0.9496	5.5	Non-Toxin	PROBABLE NON-ALLERGEN	9.99	58.29	156	0.22	-3.7	21284.2	9.036	0.857874	18731	8	0.2	0.222936	0
PEGCWGPEPK	PEGCWGPEPR	LUAD	R521K	HLA-A*31:01	0.27303	0.716199	-0.3735	20	Non-Toxin	PROBABLE ALLERGEN	4.53	76.33	0	-1.49	-5.5	19721.2	8.75625	0.726196	23225.9	31	0.12	0.222927	0
KITDFGRAKL	KITDFGLAKL	LUAD	L858R	HLA-B*58:01	0.13766	0.963757	0.8129	1.3	Non-Toxin	PROBABLE ALLERGEN	9.99	-15.52	88	-0.4	-7.7	21121.9	9.31087	0.543947	11945.8	12	0.35	0.222907	0
TDFGRAKLL	TDFGLAKLL	LUAD	L858R	HLA-B*57:01	-0.02915	0.896951	-0.3332	7.2	Non-Toxin	PROBABLE NON-ALLERGEN	8.41	-8.92	97.78	-0.089	-3.2	12196.7	8.7715	0.813045	34558.3	50	0.11	0.222905	0
PEPKDCVSC	PEPRDCVSC	LUAD	R521K	HLA-B*44:03	-0.31157	0.986935	0.1639	20	Non-Toxin	PROBABLE ALLERGEN	4.37	77.44	32.22	-0.633	-1.5	25316.7	8.93838	1.11172	44345.9	93	0.12	0.222886	0
KDCVSCRNV	RDCVSCRNV	LUAD	R521K	HLA-A*02:06	-0.14791	0.399708	-0.3775	1.3	Non-Toxin	PROBABLE NON-ALLERGEN	8.06	50.44	64.44	-0.311	-2.1	16520.2	8.9205	1.07193	25868.1	47	0.12	0.222883	0
NPHVCRLLF	NPHVCRLLG	LUAD	G779F	HLA-A*33:01	0.03242	0.771057	0.1026	1.4	Non-Toxin	PROBABLE ALLERGEN	8.26	5.69	118.89	0.478	9.8	22022.3	9.31837	1.791	19333.3	13	0.14	0.222785	0
EPKDCVSCR	EPRDCVSCR	LUAD	R521K	HLA-B*44:02	-0.23244	0.252569	0.2024	1	Non-Toxin	PROBABLE ALLERGEN	6.15	58.13	32.22	-0.956	4.9	25283.4	8.98487	1.03321	40651.3	80	0.14	0.222698	0
HCVKTCPAV	HCVKTCPAG	LUAD	G598V	HLA-B*57:01	-0.20305	0.814589	0.6116	3.5	Non-Toxin	PROBABLE ALLERGEN	8.07	40.11	75.56	0.644	-1.9	12816.7	9.38725	1.6514	27399.9	28	0.18	0.222631	0
ITDFGLAKQL	ITDFGLAKLL	LUAD	L861Q	HLA-A*32:01	-0.06565	0.962783	-0.0372	20	Non-Toxin	PROBABLE NON-ALLERGEN	5.84	25.14	127	0.47	0.6	14992.4	8.90975	0.889643	11718.7	5.4	0.13	0.222572	0
VMAIVDNPH	VMASVDNPH	LUAD	S768I	HLA-A*32:01	0.19576	0.370374	1.3434	100	Non-Toxin	PROBABLE NON-ALLERGEN	5.08	-6.73	118.89	0.533	0.1	15051.4	9.02337	0.768684	17939.6	9.1	0.19	0.22255	0
ITDFGLAKQ	ITDFGLAKL	LUAD	L861Q	HLA-B*57:01	0.05458	0.994515	0.0115	20	Non-Toxin	PROBABLE NON-ALLERGEN	5.84	26.82	97.78	0.1	4.1	11895.2	8.53725	0.187634	29349.3	33	0.11	0.222549	0
IKVLASGAF	IKVLGSGAF	LUAD	G719A	HLA-A*23:01	-0.06393	0.857811	0.2294	20	Non-Toxin	PROBABLE NON-ALLERGEN	8.75	-19.41	141.11	1.533	6.2	20475.5	9.16612	0.892198	21608.3	14	0.22	0.222526	0
DEAYVMAIVD	DEAYVMASVD	LUAD	S768I	HLA-B*44:02	0.05145	0.300875	0.918	1.1	Non-Toxin	PROBABLE NON-ALLERGEN	3.49	-2.18	117	0.66	15.3	25467.7	8.98487	0.914537	17734.5	7.1	0.15	0.222513	0
IVDNPHVCR	SVDNPHVCR	LUAD	S768I	HLA-B*44:03	0.02368	0.975189	0.3582	20	Non-Toxin	PROBABLE ALLERGEN	6.74	-20.44	107.78	-0.1	-1.6	25471.7	8.93838	0.800327	42233.5	78	0.15	0.222474	0
LTSTVQLIMQ	LTSTVQLITQ	LUAD	T790M	HLA-B*58:01	-0.08796	0.795583	-0.1547	5.5	Non-Toxin	PROBABLE NON-ALLERGEN	5.52	1.46	146	0.9	10.2	20761.7	8.8085	0.681302	2219.16	2.6	0.12	0.222423	0
WGPEPKDCV	WGPEPRDCV	LUAD	R521K	HLA-B*58:01	-0.12943	0.685183	0.0476	2.8	Non-Toxin	PROBABLE NON-ALLERGEN	4.37	29.7	32.22	-0.967	-10	20677.8	8.8085	0.973534	39227.9	81	0.07	0.222392	0
IVDNPHVCR	SVDNPHVCR	LUAD	S768I	HLA-B*40:01	0.02368	0.90878	0.3582	20	Non-Toxin	PROBABLE ALLERGEN	6.74	-20.44	107.78	-0.1	-1.6	27489.8	8.81312	0.784058	40337.1	49	0.1	0.222334	0
LLFICLTST	LLGICLTST	LUAD	G779F	HLA-A*03:01	0.04508	0.729226	-0.058	5.5	Non-Toxin	PROBABLE NON-ALLERGEN	5.52	30.29	173.33	2.111	9.3	22103.1	9.26825	1.53351	13432.7	8.9	0.14	0.222318	0
ITDFGRAKL	ITDFGLAKL	LUAD	L858R	HLA-B*44:02	0.11374	0.350898	-0.0038	20	Non-Toxin	PROBABLE NON-ALLERGEN	8.75	-8.92	97.78	-0.011	-4.2	25802.5	9.28325	1	37572.1	59	0.23	0.222247	0
KDCVSCRNV	RDCVSCRNV	LUAD	R521K	HLA-A*02:01	-0.14791	0.543907	-0.3775	1.3	Non-Toxin	PROBABLE NON-ALLERGEN	8.06	50.44	64.44	-0.311	-2.1	16740.4	9.03712	1.06104	34081.5	52	0.13	0.222232	0
ITDFGRAKL	ITDFGLAKL	LUAD	L858R	HLA-B*44:03	0.11374	0.871283	-0.0038	20	Non-Toxin	PROBABLE NON-ALLERGEN	8.75	-8.92	97.78	-0.011	-4.2	25737.1	9.25225	0.857089	40530.5	65	0.24	0.2222	0
ITDFGLAKQL	ITDFGLAKLL	LUAD	L861Q	HLA-A*11:01	-0.06565	0.803022	-0.0372	20	Non-Toxin	PROBABLE NON-ALLERGEN	5.84	25.14	127	0.47	0.6	20222.1	9.118	0.983892	26020.3	22	0.17	0.222193	0
DEAYVMAIV	DEAYVMASV	LUAD	S768I	HLA-B*53:01	-0.00534	0.693513	0.4405	1.1	Non-Toxin	PROBABLE NON-ALLERGEN	3.67	13.17	130	1.122	11.1	21173.8	9.75763	0.751809	28072.1	16	0.44	0.222191	0
RLLFICLTST	RLLGICLTST	LUAD	G779F	HLA-A*03:01	0.11696	0.609574	0.0278	1	Non-Toxin	PROBABLE NON-ALLERGEN	8.25	28.26	156	1.45	12.1	22043.9	9.26825	0.698217	6831.26	5.1	0.27	0.22216	0
ITDFGRAKL	ITDFGLAKL	LUAD	L858R	HLA-A*31:01	0.11374	0.82199	-0.0038	20	Non-Toxin	PROBABLE NON-ALLERGEN	8.75	-8.92	97.78	-0.011	-4.2	20264.1	9.05287	0.935821	23441	31	0.15	0.22211	0
LLFICLTSTV	LLGICLTSTV	LUAD	G779F	HLA-B*08:01	0.02822	0.690224	0.094	5.5	Non-Toxin	PROBABLE NON-ALLERGEN	5.52	28.26	185	2.32	8.6	19435.5	9.26825	1.20839	5530.06	4.4	0.18	0.222054	0
NPHVCRLLF	NPHVCRLLG	LUAD	G779F	HLA-A*30:02	0.03242	0.771057	0.1026	1.4	Non-Toxin	PROBABLE ALLERGEN	8.26	5.69	118.89	0.478	9.8	16162.5	10.3634	3.54707	18001	30	0.18	0.221868	0
MQLMPFGCLL	TQLMPFGCLL	LUAD	T790M	HLA-A*30:02	-0.09718	0.719403	0.8448	30	Non-Toxin	PROBABLE ALLERGEN	5.27	83.92	117	1.5	9	16495.5	10.6666	1.53242	1920.25	2.1	0.62	0.221806	0
KTCPAVVMG	KTCPAGVMG	LUAD	G598V	HLA-A*26:01	-0.01946	0.637162	0.2308	1.3	Non-Toxin	PROBABLE ALLERGEN	8.22	51.69	75.56	0.889	10.5	26917.7	9.16225	1.29963	39730.7	46	0.11	0.221738	0
PEPKDCVSC	PEPRDCVSC	LUAD	R521K	HLA-B*08:01	-0.31157	0.813618	0.1639	20	Non-Toxin	PROBABLE ALLERGEN	4.37	77.44	32.22	-0.633	-1.5	19048	8.97263	1.0889	43762.5	99	0.07	0.22162	0
TDFGLAKQL	TDFGLAKLL	LUAD	L861Q	HLA-A*32:01	-0.15155	0.982616	-0.1098	7.2	Non-Toxin	PROBABLE NON-ALLERGEN	5.5	26.82	97.78	0.022	-2.2	15036.7	9.02337	1.12961	30140	23	0.08	0.221589	0
KQLGAEEKE	KLLGAEEKE	LUAD	L861Q	HLA-A*02:06	0.12135	0.69803	0.9501	1.3	Non-Toxin	PROBABLE ALLERGEN	4.79	61.99	54.44	-1.844	-9.5	16496.6	8.9205	0.902444	21734.5	38	0.08	0.221582	0
VLCSGAFGTV	VLGSGAFGTV	LUAD	G719C	HLA-A*31:01	0.04861	0.773724	-0.3011	100	Non-Toxin	PROBABLE NON-ALLERGEN	5.49	-7.98	107	1.7	2.3	20780	9.3765	1.28447	15046	18	0.18	0.221545	0
AVVMGENNTL	AGVMGENNTL	LUAD	G598V	HLA-B*53:01	-0.02167	0.756787	1.2473	4.4	Non-Toxin	PROBABLE NON-ALLERGEN	4	-7.03	107	0.43	-9.7	20849.7	9.53038	0.727398	33634.2	26	0.32	0.221393	0
LSSGAFGTVY	LGSGAFGTVY	LUAD	G719S	HLA-A*02:06	0.22128	0.709527	0.053	5.5	Non-Toxin	PROBABLE NON-ALLERGEN	5.52	3.74	78	0.82	7.3	17267.3	9.42375	1.61972	10401.1	20	0.13	0.221322	0
RLLFICLTST	RLLGICLTST	LUAD	G779F	HLA-A*68:02	0.11696	0.767287	0.0278	1	Non-Toxin	PROBABLE NON-ALLERGEN	8.25	28.26	156	1.45	12.1	17725	9.082	0.712591	18250.5	21	0.15	0.221202	0
LCSGAFGTV	LGSGAFGTV	LUAD	G719C	HLA-A*32:01	0.17998	0.68295	-0.4987	5.5	Non-Toxin	PROBABLE NON-ALLERGEN	5.52	-9.98	86.67	1.422	3.1	15244.6	9.14438	1.08393	27439.4	19	0.11	0.22118	0
AIVDNPHVC	ASVDNPHVC	LUAD	S768I	HLA-B*57:01	0.0704	0.822229	0.5202	4.4	Non-Toxin	PROBABLE NON-ALLERGEN	5.08	-20.44	118.89	0.6	-7.6	12316.7	8.8875	0.329817	36127.4	56	0.14	0.221147	0
MAIVDNPHV	MASVDNPHV	LUAD	S768I	HLA-A*30:02	0.10979	0.587735	1.2112	30	Non-Toxin	PROBABLE NON-ALLERGEN	5.06	-6.73	118.89	0.533	-7.6	14814.4	9.29025	0.937784	9738.99	12	0.18	0.221045	0
KIKVLCSGA	KIKVLGSGA	LUAD	G719C	HLA-B*15:01	-0.20983	0.956335	1.1799	1.3	Non-Toxin	PROBABLE NON-ALLERGEN	9.31	-28.84	130	0.867	9.3	19721.1	9.49525	0.709105	9586.35	12	0.29	0.221005	0
KVLCSGAFGT	KVLGSGAFGT	LUAD	G719C	HLA-A*31:01	-0.03052	0.889305	-0.1789	1.3	Non-Toxin	PROBABLE NON-ALLERGEN	8.22	-16.47	78	0.89	5.5	20839.6	9.5475	0.798691	10029.1	13	0.29	0.220927	0
ILDEAYVMAI	ILDEAYVMAS	LUAD	S768I	HLA-A*32:01	0.05597	0.898299	0.4937	20	Non-Toxin	PROBABLE ALLERGEN	3.67	40.6	166	1.42	4.9	17007.2	10.493	3.34454	7645.2	3.6	0.21	0.220903	0
KTCPAVVMG	KTCPAGVMG	LUAD	G598V	HLA-A*68:01	-0.01946	0.89459	0.2308	1.3	Non-Toxin	PROBABLE ALLERGEN	8.22	51.69	75.56	0.889	10.5	18548.9	9.508	1.24115	27159.4	31	0.2	0.220879	0
QHVKITDFGR	QHVKITDFGL	LUAD	L858R	HLA-A*30:01	0.10328	0.922547	1.3642	0.8	Non-Toxin	PROBABLE ALLERGEN	8.75	-9.91	68	-0.82	-1.2	19319.1	10.4172	3.65353	11015.1	23	0.13	0.220875	0
DEAYVMAIVD	DEAYVMASVD	LUAD	S768I	HLA-B*44:03	0.05145	0.950389	0.918	1.1	Non-Toxin	PROBABLE NON-ALLERGEN	3.49	-2.18	117	0.66	15.3	25695.4	9.25225	0.966076	15027.5	5.1	0.15	0.220824	0
KITDFGRAK	KITDFGLAK	LUAD	L858R	HLA-A*68:02	0.24736	0.927366	1.5994	1.3	Non-Toxin	PROBABLE ALLERGEN	9.99	-8.92	54.44	-0.867	-3.8	17817.7	9.082	0.712591	35791.2	57	0.13	0.220819	0
LCSGAFGTVY	LGSGAFGTVY	LUAD	G719C	HLA-A*11:01	0.22128	0.868972	-0.3264	5.5	Non-Toxin	PROBABLE ALLERGEN	5.52	-15.52	78	1.15	7.3	20138.5	9.118	0.785836	10173	7.5	0.13	0.220802	0
LLFICLTST	LLGICLTST	LUAD	G779F	HLA-A*32:01	0.04508	0.891689	-0.058	5.5	Non-Toxin	PROBABLE NON-ALLERGEN	5.52	30.29	173.33	2.111	9.3	15837.7	9.507	1.53901	24071.7	15	0.14	0.220681	0
KIKVLASGAF	KIKVLGSGAF	LUAD	G719A	HLA-A*03:01	-0.10543	0.75956	0.4795	1.3	Non-Toxin	PROBABLE ALLERGEN	10	-24.96	127	0.99	10.4	22345.5	9.45275	0.926847	12874.7	8.5	0.22	0.22065	0
RILKKTEFK	RILKETEFK	LUAD	E709K	HLA-A*24:02	-0.24116	0.291427	1.3801	1	Non-Toxin	PROBABLE NON-ALLERGEN	10.29	25.56	86.67	-1.033	-9.2	21545.6	9.23212	1.04552	31059.6	21	0.12	0.220641	0
DEAYVMAIV	DEAYVMASV	LUAD	S768I	HLA-A*02:01	-0.00534	0.411048	0.4405	1.1	Non-Toxin	PROBABLE NON-ALLERGEN	3.67	13.17	130	1.122	11.1	16979.1	9.302	0.653072	24638.3	32	0.21	0.220637	0
HVKITDFGR	HVKITDFGL	LUAD	L858R	HLA-B*53:01	0.2412	0.92656	1.3227	3.5	Non-Toxin	PROBABLE ALLERGEN	8.75	-12.12	75.56	-0.522	2.7	20740.1	9.304	0.773659	37580.6	37	0.19	0.220622	0
KIKVLCSGA	KIKVLGSGA	LUAD	G719C	HLA-A*32:01	-0.20983	0.936644	1.1799	1.3	Non-Toxin	PROBABLE NON-ALLERGEN	9.31	-28.84	130	0.867	9.3	15458.7	9.26425	0.927733	25059.6	16	0.15	0.22062	0
IKVLSSGAF	IKVLGSGAF	LUAD	G719S	HLA-A*23:01	-0.26313	0.865743	0.4948	20	Non-Toxin	PROBABLE NON-ALLERGEN	8.75	1.99	130	1.244	3.6	20791.6	9.3805	0.871809	22550.4	15	0.2	0.220594	0
KTCPAVVMG	KTCPAGVMG	LUAD	G598V	HLA-A*02:01	-0.01946	0.906882	0.2308	1.3	Non-Toxin	PROBABLE ALLERGEN	8.22	51.69	75.56	0.889	10.5	17175.3	9.44675	1.19785	24196.3	31	0.17	0.220593	0
QLIMQLMPF	QLITQLMPF	LUAD	T790M	HLA-B*44:03	-0.41142	0.987523	0.2012	0.8	Non-Toxin	PROBABLE NON-ALLERGEN	5.52	70.73	130	1.122	2.5	25906.7	9.57625	0.805548	13698.3	4.5	0.28	0.220558	0
LFICLTSTV	LGICLTSTV	LUAD	G779F	HLA-B*53:01	-0.10225	0.829086	0.2102	5.5	Non-Toxin	PROBABLE ALLERGEN	5.52	30.29	162.22	2.156	4.1	20853.6	9.53038	0.504964	14388	5	0.31	0.220498	0
KTCPAVVMGE	KTCPAGVMGE	LUAD	G598V	HLA-A*26:01	-0.0399	0.758026	0.4521	1.3	Non-Toxin	PROBABLE ALLERGEN	5.99	39.98	68	0.45	10.1	26723.8	9.16225	0.876122	36897.7	33	0.11	0.220398	0
KVLSSGAFGT	KVLGSGAFGT	LUAD	G719S	HLA-A*03:01	-0.14274	0.532608	0.2144	1.3	Non-Toxin	PROBABLE ALLERGEN	8.75	2.79	78	0.56	2.2	22863.9	9.82975	0.925252	14512	9.7	0.34	0.220328	0
VLASGAFGTV	VLGSGAFGTV	LUAD	G719A	HLA-A*31:01	0.07881	0.706273	-0.0835	100	Non-Toxin	PROBABLE NON-ALLERGEN	5.49	-7.98	117	1.63	2.3	20797.8	9.5475	1.26147	18674.4	23	0.18	0.220287	0
LCSGAFGTVY	LGSGAFGTVY	LUAD	G719C	HLA-A*68:01	0.22128	0.669892	-0.3264	5.5	Non-Toxin	PROBABLE ALLERGEN	5.52	-15.52	78	1.15	7.3	18564.6	9.508	0.986235	15288.4	16	0.21	0.220264	0
PEGCWGPEPK	PEGCWGPEPR	LUAD	R521K	HLA-B*53:01	0.27303	0.905379	-0.3735	20	Non-Toxin	PROBABLE ALLERGEN	4.53	76.33	0	-1.49	-5.5	20741	9.304	0.954254	45097.9	86	0.14	0.220237	0
AKQLGAEEK	AKLLGAEEK	LUAD	L861Q	HLA-B*44:02	0.16407	0.350314	0.9481	4.4	Non-Toxin	PROBABLE NON-ALLERGEN	6.19	61.99	65.56	-1.256	-1.8	25557.1	9.28325	1	30140.6	25	0.12	0.220143	0
KIKVLSSGAF	KIKVLGSGAF	LUAD	G719S	HLA-A*24:02	-0.30463	0.329088	0.7808	1.3	Non-Toxin	PROBABLE NON-ALLERGEN	10	-5.7	117	0.73	7.8	22256.2	9.88012	0.914563	20926.1	9.3	0.35	0.220136	0
VVMGENNTLV	GVMGENNTLV	LUAD	G598V	HLA-B*58:01	0.08849	0.9006	1.2778	100	Non-Toxin	PROBABLE NON-ALLERGEN	4	-7.03	126	0.67	-7.8	21658.7	9.85462	1.46025	11904.8	12	0.25	0.220127	0
DNPHVCRLLF	DNPHVCRLLG	LUAD	G779F	HLA-B*44:02	0.04953	0.285538	-0.028	1.1	Non-Toxin	PROBABLE NON-ALLERGEN	6.74	6.12	107	0.08	6.6	26576.4	10.3338	2.92378	20240	8.9	0.18	0.220101	0
KVLSSGAFG	KVLGSGAFG	LUAD	G719S	HLA-A*68:02	-0.19785	0.758809	0.0649	1.3	Non-Toxin	PROBABLE NON-ALLERGEN	8.75	11.42	86.67	0.7	2.6	17970.3	9.23813	0.825627	24452.9	30	0.13	0.220095	0
VLASGAFGT	VLGSGAFGT	LUAD	G719A	HLA-A*30:01	0.03466	0.594385	-0.1941	100	Non-Toxin	PROBABLE NON-ALLERGEN	5.49	-9.98	97.78	1.344	3	18174.8	9.45825	1.30004	22068.1	49	0.13	0.220072	0
TDFGRAKLL	TDFGLAKLL	LUAD	L858R	HLA-A*32:01	-0.02915	0.878114	-0.3332	7.2	Non-Toxin	PROBABLE NON-ALLERGEN	8.41	-8.92	97.78	-0.089	-3.2	15440.5	9.26425	1.10024	27681.5	20	0.09	0.220018	0
STVQLIMQLM	STVQLITQLM	LUAD	T790M	HLA-B*53:01	-0.2539	0.718892	-0.237	1.9	Non-Toxin	PROBABLE NON-ALLERGEN	5.24	1.46	146	1.16	7	22892.2	11.8293	0.671809	18811.1	7	1.09	0.220017	0
KVLASGAFG	KVLGSGAFG	LUAD	G719A	HLA-A*68:02	0.00799	0.73929	-0.161	1.3	Non-Toxin	PROBABLE NON-ALLERGEN	8.75	-9.98	97.78	0.989	5.2	17912.9	9.23813	0.825627	23758.1	29	0.12	0.219904	0
TDFGLAKQL	TDFGLAKLL	LUAD	L861Q	HLA-A*24:02	-0.15155	0.718984	-0.1098	7.2	Non-Toxin	PROBABLE NON-ALLERGEN	5.5	26.82	97.78	0.022	-2.2	21600.1	9.23212	0.870358	35998.6	32	0.11	0.219896	0
WGPEPKDCV	WGPEPRDCV	LUAD	R521K	HLA-B*08:01	-0.12943	0.678591	0.0476	2.8	Non-Toxin	PROBABLE NON-ALLERGEN	4.37	29.7	32.22	-0.967	-10	19418.1	9.26825	0.938149	29462.5	49	0.11	0.21986	0
ILDEAYVMAI	ILDEAYVMAS	LUAD	S768I	HLA-B*58:01	0.05597	0.912401	0.4937	20	Non-Toxin	PROBABLE ALLERGEN	3.67	40.6	166	1.42	4.9	22041.4	10.4669	2.64711	19973.1	23	0.26	0.219833	0
FICLTSTVQL	GICLTSTVQL	LUAD	G779F	HLA-B*58:01	-0.14826	0.720661	0.3494	1.1	Non-Toxin	PROBABLE ALLERGEN	5.52	28.26	146	1.59	2.3	21498.6	9.85462	1.65884	15381	16	0.2	0.2198	0
KQLGAEEKE	KLLGAEEKE	LUAD	L861Q	HLA-A*02:01	0.12135	0.428731	0.9501	1.3	Non-Toxin	PROBABLE ALLERGEN	4.79	61.99	54.44	-1.844	-9.5	16681.8	9.03712	0.593109	36599.5	60	0.08	0.219796	0
IVDNPHVCRL	SVDNPHVCRL	LUAD	S768I	HLA-A*31:01	0.04499	0.722048	0.8551	20	Non-Toxin	PROBABLE NON-ALLERGEN	6.74	-17.4	136	0.29	-6.1	20720.9	9.3765	0.824521	9075.83	12	0.16	0.219707	0
ITDFGRAKLL	ITDFGLAKLL	LUAD	L858R	HLA-A*24:02	0.05675	0.577519	0.1462	20	Non-Toxin	PROBABLE NON-ALLERGEN	8.75	-7.03	127	0.37	-0.4	21787.1	9.43887	0.835746	23160.4	12	0.18	0.219693	0
KITDFGRAK	KITDFGLAK	LUAD	L858R	HLA-A*02:06	0.24736	0.949654	1.5994	1.3	Non-Toxin	PROBABLE ALLERGEN	9.99	-8.92	54.44	-0.867	-3.8	17063.1	9.29612	0.68706	20713.2	36	0.15	0.219638	0
STVQLIMQLM	STVQLITQLM	LUAD	T790M	HLA-B*15:01	-0.2539	0.832106	-0.237	1.9	Non-Toxin	PROBABLE NON-ALLERGEN	5.24	1.46	146	1.16	7	21191.6	10.5968	0.800835	2246.65	3.3	0.6	0.219593	0
EGCWGPEPK	EGCWGPEPR	LUAD	R521K	HLA-B*44:03	0.30597	0.887187	-0.2525	1	Non-Toxin	PROBABLE NON-ALLERGEN	4.53	64.39	0	-1.478	-8	25718.3	9.25225	0.936569	41328	71	0.09	0.219584	0
FICLTSTVQ	GICLTSTVQ	LUAD	G779F	HLA-A*68:01	-0.08971	0.78524	0.8651	1.1	Non-Toxin	PROBABLE ALLERGEN	5.52	30.29	118.89	1.344	5.8	19647	10.2065	2.39651	13565.6	15	0.19	0.219505	0
TDFGLAKQL	TDFGLAKLL	LUAD	L861Q	HLA-B*15:01	-0.15155	0.986744	-0.1098	7.2	Non-Toxin	PROBABLE NON-ALLERGEN	5.5	26.82	97.78	0.022	-2.2	19999.5	9.66037	1.37673	29726.1	47	0.16	0.219488	0
VLASGAFGTV	VLGSGAFGTV	LUAD	G719A	HLA-B*40:01	0.07881	0.582414	-0.0835	100	Non-Toxin	PROBABLE NON-ALLERGEN	5.49	-7.98	117	1.63	2.3	28042	9.70875	1.11582	29528.3	17	0.22	0.219475	0
KTCPAVVMGE	KTCPAGVMGE	LUAD	G598V	HLA-A*30:02	-0.0399	0.844841	0.4521	1.3	Non-Toxin	PROBABLE ALLERGEN	5.99	39.98	68	0.45	10.1	15145	9.53538	0.913677	19761.6	35	0.19	0.219462	0
AIVDNPHVC	ASVDNPHVC	LUAD	S768I	HLA-B*44:02	0.0704	0.373461	0.5202	4.4	Non-Toxin	PROBABLE NON-ALLERGEN	5.08	-20.44	118.89	0.6	-7.6	25916.3	9.60737	0.790838	40488.4	79	0.23	0.21934	0
KIKVLSSGAF	KIKVLGSGAF	LUAD	G719S	HLA-A*23:01	-0.30463	0.919897	0.7808	1.3	Non-Toxin	PROBABLE NON-ALLERGEN	10	-5.7	117	0.73	7.8	21318.3	10.123	0.949187	16741.6	9.3	0.39	0.219328	0
TDFGLAKQL	TDFGLAKLL	LUAD	L861Q	HLA-A*01:01	-0.15155	0.597799	-0.1098	7.2	Non-Toxin	PROBABLE NON-ALLERGEN	5.5	26.82	97.78	0.022	-2.2	22912.6	9.30937	0.974689	37084.6	55	0.09	0.219309	0
KVLCSGAFG	KVLGSGAFG	LUAD	G719C	HLA-A*32:01	-0.08563	0.884156	-0.4082	1.3	Non-Toxin	PROBABLE NON-ALLERGEN	8.22	-9.98	86.67	1.067	5.9	15524.2	9.38138	0.767585	11946.1	5.5	0.15	0.219302	0
LAKQLGAEE	LAKLLGAEE	LUAD	L861Q	HLA-B*53:01	-0.07394	0.84804	0.5421	5.5	Non-Toxin	PROBABLE NON-ALLERGEN	4.53	61.99	108.89	-0.4	-1.8	21191.7	9.75763	1.17637	36644.3	34	0.21	0.219136	0
KVLASGAFG	KVLGSGAFG	LUAD	G719A	HLA-A*02:01	0.00799	0.662369	-0.161	1.3	Non-Toxin	PROBABLE NON-ALLERGEN	8.75	-9.98	97.78	0.989	5.2	17426.9	9.58875	0.866849	17215.3	21	0.2	0.219136	0
FGLAKQLGA	FGLAKLLGA	LUAD	L861Q	HLA-B*07:02	-0.27283	0.490231	0.1517	1.1	Non-Toxin	PROBABLE ALLERGEN	8.75	25.77	108.89	0.644	-2.2	22190	9.35538	0.775984	26365.2	21	0.13	0.219126	0
VLCSGAFGTV	VLGSGAFGTV	LUAD	G719C	HLA-B*40:01	0.04861	0.760802	-0.3011	100	Non-Toxin	PROBABLE NON-ALLERGEN	5.49	-7.98	107	1.7	2.3	28003.1	9.70875	1.11582	31782	21	0.2	0.219092	0
EFKKIKVLC	EFKKIKVLG	LUAD	G719C	HLA-B*07:02	-0.33204	0.740888	0.7425	1	Non-Toxin	PROBABLE NON-ALLERGEN	9.2	-36.11	118.89	0.289	4.7	23111.5	10.2818	2.89412	40108.2	68	0.11	0.219029	0
VLCSGAFGT	VLGSGAFGT	LUAD	G719C	HLA-A*30:01	0.00446	0.761047	-0.4639	100	Non-Toxin	PROBABLE NON-ALLERGEN	5.49	-9.98	86.67	1.422	3	18397.7	9.60238	1.28053	24336	55	0.13	0.219012	0
VKITDFGRAK	VKITDFGLAK	LUAD	L858R	HLA-A*31:01	0.3163	0.837586	1.4017	100	Non-Toxin	PROBABLE ALLERGEN	9.99	-9.91	78	-0.36	-4.5	20811	9.5475	0.788256	6806.54	8.7	0.19	0.218981	0
KVLSSGAFG	KVLGSGAFG	LUAD	G719S	HLA-A*02:01	-0.19785	0.551115	0.0649	1.3	Non-Toxin	PROBABLE NON-ALLERGEN	8.75	11.42	86.67	0.7	2.6	17428.6	9.58875	0.866849	18568.4	23	0.19	0.218944	0
RLLFICLTS	RLLGICLTS	LUAD	G779F	HLA-A*30:02	0.20637	0.730886	-0.0516	1	Non-Toxin	PROBABLE NON-ALLERGEN	8.25	30.29	173.33	1.689	12.9	15172.8	9.53538	0.610949	6828.37	6.8	0.21	0.218887	0
VLSSGAFGTV	VLGSGAFGTV	LUAD	G719S	HLA-A*31:01	0.01241	0.638944	0.0364	100	Non-Toxin	PROBABLE NON-ALLERGEN	5.49	11.28	107	1.37	2.3	21189.6	9.7235	1.23864	19247.5	24	0.17	0.218805	0
QALLRILKK	QALLRILKE	LUAD	E709K	HLA-A*23:01	0.02556	0.919848	0.3776	0.8	Non-Toxin	PROBABLE ALLERGEN	11.17	42.26	184.44	0.211	3.7	21629	10.3954	3.06783	36080.1	41	0.11	0.218791	0
CVKTCPAVVM	CVKTCPAGVM	LUAD	G598V	HLA-B*51:01	0.00155	0.96088	0.5597	1.2	Non-Toxin	PROBABLE ALLERGEN	8.06	37.1	97	1.51	10.4	20117.6	9.72613	1.28107	29563.1	14	0.16	0.21873	0
QLIMQLMPF	QLITQLMPF	LUAD	T790M	HLA-A*31:01	-0.41142	0.807484	0.2012	0.8	Non-Toxin	PROBABLE NON-ALLERGEN	5.52	70.73	130	1.122	2.5	20849.7	9.5475	0.821485	11401.2	14	0.17	0.218704	0
LDEAYVMAI	LDEAYVMAS	LUAD	S768I	HLA-B*53:01	-0.01821	0.731615	0.4296	5.5	Non-Toxin	PROBABLE ALLERGEN	3.67	22.6	141.11	1.078	8.4	22168.1	10.8517	3.24668	28211.6	16	0.24	0.218682	0
AIVDNPHVCR	ASVDNPHVCR	LUAD	S768I	HLA-A*24:02	0.05241	0.659374	0.4735	4.4	Non-Toxin	PROBABLE NON-ALLERGEN	6.78	-17.4	107	0.09	-5.1	22015.6	9.65237	1.3147	41746	58	0.12	0.218582	0
EPKDCVSCR	EPRDCVSCR	LUAD	R521K	HLA-B*15:01	-0.23244	0.493502	0.2024	1	Non-Toxin	PROBABLE ALLERGEN	6.15	58.13	32.22	-0.956	4.9	20107.3	9.66037	1.07482	42403.3	93	0.16	0.218533	0
IMQLMPFGC	ITQLMPFGC	LUAD	T790M	HLA-A*32:01	-0.1116	0.79456	0.8905	20	Non-Toxin	PROBABLE ALLERGEN	5.52	70.73	86.67	1.322	6.5	15863.9	9.63987	1.10394	16395.8	8	0.14	0.218384	0
HVCRLLFICL	HVCRLLGICL	LUAD	G779F	HLA-B*58:01	0.204	0.904748	0.5301	3.5	Non-Toxin	PROBABLE ALLERGEN	8.08	28.26	185	2.02	12.9	21528.7	9.85462	0.530626	6287.16	5.8	0.31	0.218333	0
CVKTCPAVV	CVKTCPAGV	LUAD	G598V	HLA-B*40:01	-0.03674	0.475503	0.4571	1.2	Non-Toxin	PROBABLE NON-ALLERGEN	8.06	40.11	107.78	1.467	6.2	27976.1	9.70875	1.11582	34234.5	26	0.16	0.218327	0
VVMGENNTLV	GVMGENNTLV	LUAD	G598V	HLA-A*31:01	0.08849	0.858166	1.2778	100	Non-Toxin	PROBABLE NON-ALLERGEN	4	-7.03	126	0.67	-7.8	21280.2	9.9055	1.04121	21301.2	27	0.24	0.218258	0
HVCRLLFICL	HVCRLLGICL	LUAD	G779F	HLA-A*23:01	0.204	0.920048	0.5301	3.5	Non-Toxin	PROBABLE ALLERGEN	8.08	28.26	185	2.02	12.9	21406.7	10.123	0.730021	16094.2	8.8	0.37	0.218253	0
RLLFICLTST	RLLGICLTST	LUAD	G779F	HLA-A*31:01	0.11696	0.681952	0.0278	1	Non-Toxin	PROBABLE NON-ALLERGEN	8.25	28.26	156	1.45	12.1	21186.7	9.7235	0.806615	6357.9	8.3	0.21	0.218203	0
CVKTCPAVV	CVKTCPAGV	LUAD	G598V	HLA-A*24:02	-0.03674	0.490146	0.4571	1.2	Non-Toxin	PROBABLE NON-ALLERGEN	8.06	40.11	107.78	1.467	6.2	22269.6	9.88012	1.20584	30409.2	20	0.2	0.21819	0
PHCVKTCPAV	PHCVKTCPAG	LUAD	G598V	HLA-B*08:01	-0.18541	0.804077	0.6185	20	Non-Toxin	PROBABLE ALLERGEN	8.44	37.1	68	0.42	2.3	20717.8	10.3361	2.56593	28920.9	47	0.14	0.218187	0
WGPEPKDCV	WGPEPRDCV	LUAD	R521K	HLA-A*24:02	-0.12943	0.274853	0.0476	2.8	Non-Toxin	PROBABLE NON-ALLERGEN	4.37	29.7	32.22	-0.967	-10	21922.4	9.43887	0.900783	36026.7	32	0.09	0.218178	0
QLIMQLMPF	QLITQLMPF	LUAD	T790M	HLA-A*33:01	-0.41142	0.807484	0.2012	0.8	Non-Toxin	PROBABLE NON-ALLERGEN	5.52	70.73	130	1.122	2.5	22491	9.79425	0.828139	17676	12	0.23	0.218163	0
VMAIVDNPHV	VMASVDNPHV	LUAD	S768I	HLA-A*30:01	0.21187	0.410939	1.1198	100	Non-Toxin	PROBABLE NON-ALLERGEN	5.08	-5.06	136	0.9	-3.1	18261.1	9.45825	0.635503	9055.03	19	0.14	0.21816	0
KITDFGLAKQ	KITDFGLAKL	LUAD	L861Q	HLA-A*26:01	0.0785	0.727861	0.8255	1.3	Non-Toxin	PROBABLE ALLERGEN	8.59	16.65	88	-0.3	0.6	26843	9.16225	0.158749	38818.4	41	0.11	0.218129	0
LCSGAFGTV	LGSGAFGTV	LUAD	G719C	HLA-A*26:01	0.17998	0.768753	-0.4987	5.5	Non-Toxin	PROBABLE NON-ALLERGEN	5.52	-9.98	86.67	1.422	3.1	27000.5	9.60825	0.871972	32877.5	22	0.15	0.218061	0
KTEFKKIKVL	ETEFKKIKVL	LUAD	E709K	HLA-A*32:01	-0.3023	0.915442	0.56	1.3	Non-Toxin	PROBABLE ALLERGEN	10	-12.24	107	-0.45	-0.2	17071.9	10.493	2.37165	4409.69	2.2	0.22	0.218016	0
RLLFICLTST	RLLGICLTST	LUAD	G779F	HLA-A*32:01	0.11696	0.681952	0.0278	1	Non-Toxin	PROBABLE NON-ALLERGEN	8.25	28.26	156	1.45	12.1	16146	9.77763	0.605196	10452.5	4.8	0.25	0.217955	0
LFICLTSTV	LGICLTSTV	LUAD	G779F	HLA-A*26:01	-0.10225	0.19706	0.2102	5.5	Non-Toxin	PROBABLE ALLERGEN	5.52	30.29	162.22	2.156	4.1	27119.8	9.60825	0.835454	19696.3	5.8	0.15	0.217945	0
LCSGAFGTVY	LGSGAFGTVY	LUAD	G719C	HLA-A*03:01	0.22128	0.814008	-0.3264	5.5	Non-Toxin	PROBABLE ALLERGEN	5.52	-15.52	78	1.15	7.3	22556.2	9.63162	1.06589	13200.1	8.7	0.12	0.217939	0
TVQLIMQLM	TVQLITQLM	LUAD	T790M	HLA-A*11:01	-0.1887	0.662801	-0.4767	7.2	Non-Toxin	PROBABLE ALLERGEN	5.19	0.51	162.22	1.378	10.5	21181.1	9.74825	0.769972	14402	9.8	0.21	0.217915	0
KVLSSGAFGT	KVLGSGAFGT	LUAD	G719S	HLA-A*11:01	-0.14274	0.241354	0.2144	1.3	Non-Toxin	PROBABLE ALLERGEN	8.75	2.79	78	0.56	2.2	22001.3	10.5041	0.912606	17733.3	13	0.46	0.217911	0
VLSSGAFGT	VLGSGAFGT	LUAD	G719S	HLA-A*30:01	-0.03174	0.564499	-0.0557	100	Non-Toxin	PROBABLE NON-ALLERGEN	5.49	11.42	86.67	1.056	3	18659	9.75925	1.25995	21954.3	48	0.13	0.21786	0
VCRLLFICL	VCRLLGICL	LUAD	G779F	HLA-B*15:01	0.18586	0.756262	0.2121	100	Non-Toxin	PROBABLE NON-ALLERGEN	8.04	30.29	205.56	2.6	17.4	20301.3	9.81925	0.650533	29567.3	47	0.25	0.217811	0
QLIMQLMPF	QLITQLMPF	LUAD	T790M	HLA-A*01:01	-0.41142	0.420607	0.2012	0.8	Non-Toxin	PROBABLE NON-ALLERGEN	5.52	70.73	130	1.122	2.5	23490.1	10.1004	0.703971	20968.5	8.6	0.34	0.217753	0
SSGAFGTVY	GSGAFGTVY	LUAD	G719S	HLA-B*51:01	0.25315	0.815545	0.1903	1.9	Non-Toxin	PROBABLE ALLERGEN	5.24	3.04	43.33	0.489	7.7	20238.6	9.94563	1.80752	34388.2	23	0.1	0.217728	0
RILKKTEFK	RILKETEFK	LUAD	E709K	HLA-A*26:01	-0.24116	0.291427	1.3801	1	Non-Toxin	PROBABLE NON-ALLERGEN	10.29	25.56	86.67	-1.033	-9.2	27021.8	9.60825	1	39858.6	46	0.11	0.217701	0
SSGAFGTVYK	GSGAFGTVYK	LUAD	G719S	HLA-A*02:03	0.26659	0.049057	0.3717	1.9	Non-Toxin	PROBABLE ALLERGEN	8.31	3.74	39	0.05	6.4	21705.6	9.733	1.19158	25799.4	45	0.12	0.217634	0
ITDFGRAKLL	ITDFGLAKLL	LUAD	L858R	HLA-A*11:01	0.05675	0.369418	0.1462	20	Non-Toxin	PROBABLE NON-ALLERGEN	8.75	-7.03	127	0.37	-0.4	21042.9	9.74825	0.920281	22779.4	18	0.17	0.217626	0
IMQLMPFGCL	ITQLMPFGCL	LUAD	T790M	HLA-A*32:01	-0.12326	0.605192	0.7722	20	Non-Toxin	PROBABLE ALLERGEN	5.52	83.92	117	1.57	9	16407.2	10.0539	1.16228	3983.47	2	0.24	0.217613	0
LDEAYVMAI	LDEAYVMAS	LUAD	S768I	HLA-A*02:03	-0.01821	0.76873	0.4296	5.5	Non-Toxin	PROBABLE ALLERGEN	3.67	22.6	141.11	1.078	8.4	22784.9	10.808	3.51626	21575.6	38	0.12	0.217543	0
FICLTSTVQL	GICLTSTVQL	LUAD	G779F	HLA-B*57:01	-0.14826	0.759704	0.3494	1.1	Non-Toxin	PROBABLE ALLERGEN	5.52	28.26	146	1.59	2.3	13575.4	10.1049	1.67151	21552.5	18	0.17	0.217533	0
HVKITDFGR	HVKITDFGL	LUAD	L858R	HLA-A*01:01	0.2412	0.453072	1.3227	3.5	Non-Toxin	PROBABLE ALLERGEN	8.75	-12.12	75.56	-0.522	2.7	23442.3	10.1004	1.5115	37367.8	57	0.19	0.21744	0
HVCRLLFIC	HVCRLLGIC	LUAD	G779F	HLA-B*07:02	0.1899	0.397009	0.8588	3.5	Non-Toxin	PROBABLE ALLERGEN	8.08	8.89	162.22	1.822	10.4	22395.9	9.56687	0.643784	36735.2	51	0.14	0.217434	0
DEAYVMAIV	DEAYVMASV	LUAD	S768I	HLA-B*08:01	-0.00534	0.740033	0.4405	1.1	Non-Toxin	PROBABLE NON-ALLERGEN	3.67	13.17	130	1.122	11.1	19725.3	9.58975	0.668709	21235.9	27	0.14	0.217354	0
LASGAFGTVY	LGSGAFGTVY	LUAD	G719A	HLA-A*02:06	0.22128	0.742556	-0.0121	5.5	Non-Toxin	PROBABLE NON-ALLERGEN	5.52	-15.52	88	1.08	7.3	18043.3	9.99712	1.52683	10147.3	20	0.14	0.217248	0
HCVKTCPAV	HCVKTCPAG	LUAD	G598V	HLA-B*15:01	-0.20305	0.766134	0.6116	3.5	Non-Toxin	PROBABLE ALLERGEN	8.07	40.11	75.56	0.644	-1.9	21006.5	10.3831	2.00904	21618.6	28	0.2	0.217247	0
KVLCSGAFGT	KVLGSGAFGT	LUAD	G719C	HLA-A*32:01	-0.03052	0.889305	-0.1789	1.3	Non-Toxin	PROBABLE NON-ALLERGEN	8.22	-16.47	78	0.89	5.5	16188.7	9.77763	0.695542	23141.6	14	0.19	0.217094	0
GPEPKDCVS	GPEPRDCVS	LUAD	R521K	HLA-B*08:01	-0.18916	0.617339	0.2532	30	Non-Toxin	PROBABLE ALLERGEN	4.37	41.22	32.22	-0.956	-2.3	19827.4	9.58975	0.879337	33501.6	63	0.09	0.217065	0
VLASGAFGTV	VLGSGAFGTV	LUAD	G719A	HLA-A*68:01	0.07881	0.507095	-0.0835	100	Non-Toxin	PROBABLE NON-ALLERGEN	5.49	-7.98	117	1.63	2.3	19470.6	10.0617	1.47113	24340.2	26	0.16	0.217006	0
CVKTCPAVVM	CVKTCPAGVM	LUAD	G598V	HLA-A*32:01	0.00155	0.895826	0.5597	1.2	Non-Toxin	PROBABLE ALLERGEN	8.06	37.1	97	1.51	10.4	16318	9.91188	1.24201	21112.4	13	0.14	0.216937	0
LSSGAFGTVY	LGSGAFGTVY	LUAD	G719S	HLA-A*31:01	0.22128	0.661575	0.053	5.5	Non-Toxin	PROBABLE NON-ALLERGEN	5.52	3.74	78	0.82	7.3	21497.7	10.104	1.53574	13989.5	17	0.16	0.216918	0
KQLGAEEKEY	KLLGAEEKEY	LUAD	L861Q	HLA-A*02:03	0.13685	0.281981	0.8073	1.3	Non-Toxin	PROBABLE ALLERGEN	4.79	56.79	49	-1.79	-13	21351.2	9.547	0.610833	37029.3	74	0.11	0.216894	0
QALLRILKK	QALLRILKE	LUAD	E709K	HLA-A*02:06	0.02556	0.948218	0.3776	0.8	Non-Toxin	PROBABLE ALLERGEN	11.17	42.26	184.44	0.211	3.7	18245.2	10.1581	1.87019	26568.8	48	0.12	0.216837	0
HCVKTCPAVV	HCVKTCPAGV	LUAD	G598V	HLA-B*08:01	-0.1716	0.71095	0.5394	3.5	Non-Toxin	PROBABLE ALLERGEN	8.07	37.1	97	1	2.3	20219.4	9.952	1.20255	8552.23	7.1	0.15	0.216726	0
EGCWGPEPK	EGCWGPEPR	LUAD	R521K	HLA-A*24:02	0.30597	0.723882	-0.2525	1	Non-Toxin	PROBABLE NON-ALLERGEN	4.53	64.39	0	-1.478	-8	21976.6	9.65237	1.0236	39021.4	43	0.07	0.216705	0
EFKKIKVLA	EFKKIKVLG	LUAD	G719A	HLA-A*24:02	-0.33204	0.283168	0.5704	1	Non-Toxin	PROBABLE ALLERGEN	9.71	-36.11	130	0.211	4.7	22327.2	9.88012	1.20584	32240.6	23	0.12	0.21666	0
KITDFGRAK	KITDFGLAK	LUAD	L858R	HLA-A*23:01	0.24736	0.995034	1.5994	1.3	Non-Toxin	PROBABLE ALLERGEN	9.99	-8.92	54.44	-0.867	-3.8	20911.1	9.60863	0.664013	40099.1	57	0.11	0.216635	0
KIKVLCSGAF	KIKVLGSGAF	LUAD	G719C	HLA-A*03:01	-0.19603	0.71239	0.5226	1.3	Non-Toxin	PROBABLE NON-ALLERGEN	9.31	-24.96	117	1.06	11.1	22950.1	10.0396	0.872667	11381.7	7.5	0.23	0.216605	0
LLFICLTSTV	LLGICLTSTV	LUAD	G779F	HLA-B*51:01	0.02822	0.91854	0.094	5.5	Non-Toxin	PROBABLE NON-ALLERGEN	5.52	28.26	185	2.32	8.6	20904.1	10.6621	1.20214	14126.6	2.8	0.4	0.216586	0
KVLCSGAFG	KVLGSGAFG	LUAD	G719C	HLA-B*58:01	-0.08563	0.936567	-0.4082	1.3	Non-Toxin	PROBABLE NON-ALLERGEN	8.22	-9.98	86.67	1.067	5.9	21684.1	9.85462	0.870188	4837.78	4.7	0.16	0.21654	0
HCVKTCPAV	HCVKTCPAG	LUAD	G598V	HLA-A*24:02	-0.20305	0.520522	0.6116	3.5	Non-Toxin	PROBABLE ALLERGEN	8.07	40.11	75.56	0.644	-1.9	22701.5	10.3709	2.05407	38886.9	43	0.13	0.216136	0
LCSGAFGTV	LGSGAFGTV	LUAD	G719C	HLA-B*35:01	0.17998	0.681168	-0.4987	5.5	Non-Toxin	PROBABLE NON-ALLERGEN	5.52	-9.98	86.67	1.422	3.1	20715.5	9.865	0.754181	26509	17	0.16	0.216101	0
LTSTVQLIM	LTSTVQLIT	LUAD	T790M	HLA-A*33:01	-0.01508	0.860881	-0.3802	5.5	Non-Toxin	PROBABLE NON-ALLERGEN	5.52	8.89	162.22	1.389	8.3	23219	10.6296	2.00423	26836.6	23	0.23	0.216098	0
ITDFGLAKQ	ITDFGLAKL	LUAD	L861Q	HLA-A*68:02	0.05458	0.907467	0.0115	20	Non-Toxin	PROBABLE NON-ALLERGEN	5.84	26.82	97.78	0.1	4.1	18109.4	9.40363	0.102527	33469.8	50	0.1	0.216088	0
VMAIVDNPH	VMASVDNPH	LUAD	S768I	HLA-A*30:01	0.19576	0.370374	1.3434	100	Non-Toxin	PROBABLE NON-ALLERGEN	5.08	-6.73	118.89	0.533	0.1	18700.3	9.91125	0.72052	16659.2	35	0.18	0.216056	0
EGCWGPEPK	EGCWGPEPR	LUAD	R521K	HLA-B*07:02	0.30597	0.850937	-0.2525	1	Non-Toxin	PROBABLE NON-ALLERGEN	4.53	64.39	0	-1.478	-8	22615.6	9.78787	0.914588	39614.8	66	0.1	0.215995	0
KITDFGLAKQ	KITDFGLAKL	LUAD	L861Q	HLA-A*32:01	0.0785	0.984925	0.8255	1.3	Non-Toxin	PROBABLE ALLERGEN	8.59	16.65	88	-0.3	0.6	15810.8	9.507	0.0556038	34310.9	31	0.13	0.215797	0
FGRAKLLGA	FGLAKLLGA	LUAD	L858R	HLA-A*33:01	-0.15383	0.859004	0.1839	1.1	Non-Toxin	PROBABLE ALLERGEN	11	-9.98	108.89	0.533	5.1	22915.9	10.0578	1	27315.9	23	0.17	0.215735	0
VMAIVDNPH	VMASVDNPH	LUAD	S768I	HLA-A*33:01	0.19576	0.370374	1.3434	100	Non-Toxin	PROBABLE NON-ALLERGEN	5.08	-6.73	118.89	0.533	0.1	22736.3	10.0578	0.861848	18322.7	13	0.19	0.21568	0
LLFICLTSTV	LLGICLTSTV	LUAD	G779F	HLA-A*03:01	0.02822	0.628251	0.094	5.5	Non-Toxin	PROBABLE NON-ALLERGEN	5.52	28.26	185	2.32	8.6	23349.2	10.2662	1.43251	9652.55	6.5	0.17	0.215659	0
HVCRLLFICL	HVCRLLGICL	LUAD	G779F	HLA-A*30:01	0.204	0.871852	0.5301	3.5	Non-Toxin	PROBABLE ALLERGEN	8.08	28.26	185	2.02	12.9	18683.4	9.91125	0.775205	1349.32	3.7	0.15	0.215656	0
VMAIVDNPHV	VMASVDNPHV	LUAD	S768I	HLA-A*32:01	0.21187	0.410939	1.1198	100	Non-Toxin	PROBABLE NON-ALLERGEN	5.08	-5.06	136	0.9	-3.1	16348.3	9.91188	0.643811	13474.6	6.4	0.17	0.215618	0
TDFGRAKLL	TDFGLAKLL	LUAD	L858R	HLA-A*01:01	-0.02915	0.497187	-0.3332	7.2	Non-Toxin	PROBABLE NON-ALLERGEN	8.41	-8.92	97.78	-0.089	-3.2	23356.3	9.82525	0.923513	31695.5	31	0.09	0.215573	0
MQLMPFGCLL	TQLMPFGCLL	LUAD	T790M	HLA-B*53:01	-0.09718	0.706018	0.8448	30	Non-Toxin	PROBABLE ALLERGEN	5.27	83.92	117	1.5	9	22971.6	12.1951	2.00046	5988.96	2	0.77	0.215568	0
VLSSGAFGTV	VLGSGAFGTV	LUAD	G719S	HLA-B*40:01	0.01241	0.466517	0.0364	100	Non-Toxin	PROBABLE NON-ALLERGEN	5.49	11.28	107	1.37	2.3	28375.6	10.2261	1.05937	31071.1	20	0.21	0.215521	0
MAIVDNPHVC	MASVDNPHVC	LUAD	S768I	HLA-B*40:01	0.14102	0.534777	0.6515	30	Non-Toxin	PROBABLE NON-ALLERGEN	5.06	-5.06	107	0.73	-3.4	28246.5	10.2261	1.12616	35423.7	29	0.18	0.215159	0
IMQLMPFGCL	ITQLMPFGCL	LUAD	T790M	HLA-A*30:01	-0.12326	0.605192	0.7722	20	Non-Toxin	PROBABLE ALLERGEN	5.52	83.92	117	1.57	9	18886.3	10.0738	0.96878	9082.31	19	0.15	0.215143	0
MAIVDNPHV	MASVDNPHV	LUAD	S768I	HLA-A*33:01	0.10979	0.587735	1.2112	30	Non-Toxin	PROBABLE NON-ALLERGEN	5.06	-6.73	118.89	0.533	-7.6	23006.3	10.3338	1.0597	25551.3	21	0.22	0.214968	0
MAIVDNPHVC	MASVDNPHVC	LUAD	S768I	HLA-A*02:01	0.14102	0.549225	0.6515	30	Non-Toxin	PROBABLE NON-ALLERGEN	5.06	-5.06	107	0.73	-3.4	18727.6	10.7216	1.38727	19069.3	24	0.3	0.214847	0
ILKKTEFKK	ILKETEFKK	LUAD	E709K	HLA-A*02:03	-0.18215	0.750051	1.1474	20	Non-Toxin	PROBABLE NON-ALLERGEN	10	25.56	86.67	-0.967	-9.2	21785.4	9.92312	0.651962	27929.1	50	0.12	0.21461	0
LRILKKTEF	LRILKETEF	LUAD	E709K	HLA-B*57:01	-0.2897	0.774118	1.0482	5.5	Non-Toxin	PROBABLE NON-ALLERGEN	9.99	63.66	130	-0.178	-8.2	13705.8	10.2586	0.902131	33335.3	45	0.2	0.214607	0
CSGAFGTVYK	GSGAFGTVYK	LUAD	G719C	HLA-A*02:03	0.26659	0.0681983	0.0421	1.2	Non-Toxin	PROBABLE ALLERGEN	8.2	-15.52	39	0.38	6.4	22118	10.1256	1.14537	26031.3	46	0.11	0.214577	0
ILKKTEFKK	ILKETEFKK	LUAD	E709K	HLA-A*01:01	-0.18215	0.29292	1.1474	20	Non-Toxin	PROBABLE NON-ALLERGEN	10	25.56	86.67	-0.967	-9.2	23677.9	10.1004	0.690544	37028.1	55	0.17	0.21446	0
AIVDNPHVC	ASVDNPHVC	LUAD	S768I	HLA-B*44:03	0.0704	0.982728	0.5202	4.4	Non-Toxin	PROBABLE NON-ALLERGEN	5.08	-20.44	118.89	0.6	-7.6	26595.6	10.3259	0.814314	42541.7	81	0.23	0.214437	0
LAKQLGAEE	LAKLLGAEE	LUAD	L861Q	HLA-B*07:02	-0.07394	0.647888	0.5421	5.5	Non-Toxin	PROBABLE NON-ALLERGEN	4.53	61.99	108.89	-0.4	-1.8	22930.2	10.2818	1.0533	24407.7	19	0.17	0.214352	0
VLASGAFGTV	VLGSGAFGTV	LUAD	G719A	HLA-A*33:01	0.07881	0.706273	-0.0835	100	Non-Toxin	PROBABLE NON-ALLERGEN	5.49	-7.98	117	1.63	2.3	23186.2	10.6296	1.57007	29430	27	0.21	0.214342	0
LRILKKTEF	LRILKETEF	LUAD	E709K	HLA-A*30:02	-0.2897	0.70008	1.0482	5.5	Non-Toxin	PROBABLE NON-ALLERGEN	9.99	63.66	130	-0.178	-8.2	16364.2	10.5124	1.13044	22542.8	44	0.24	0.214337	0
TEFKKIKVLC	TEFKKIKVLG	LUAD	G719C	HLA-B*08:01	-0.43404	0.891121	0.6428	7.2	Non-Toxin	PROBABLE ALLERGEN	9.19	-12.24	107	0.19	0.8	21145.4	10.7454	2.335	16207.4	18	0.12	0.214239	0
CWGPEPKDC	CWGPEPRDC	LUAD	R521K	HLA-B*07:02	-0.08214	0.317224	-0.0691	1.2	Non-Toxin	PROBABLE ALLERGEN	4.37	64.39	0	-1.156	-14.1	22801.5	10.0277	0.976079	45028.2	96	0.08	0.214146	0
ITDFGRAKLL	ITDFGLAKLL	LUAD	L858R	HLA-A*26:01	0.05675	0.577519	0.1462	20	Non-Toxin	PROBABLE NON-ALLERGEN	8.75	-7.03	127	0.37	-0.4	27305.2	10.0983	0.763177	26782.7	13	0.14	0.214131	0
KDCVSCRNV	RDCVSCRNV	LUAD	R521K	HLA-A*02:03	-0.14791	0.106949	-0.3775	1.3	Non-Toxin	PROBABLE NON-ALLERGEN	8.06	50.44	64.44	-0.311	-2.1	22002	10.1256	0.980001	31144.1	57	0.11	0.214054	0
LCSGAFGTV	LGSGAFGTV	LUAD	G719C	HLA-B*15:01	0.17998	0.903518	-0.4987	5.5	Non-Toxin	PROBABLE NON-ALLERGEN	5.52	-9.98	86.67	1.422	3.1	20715.6	10.1859	0.717673	18858.8	24	0.17	0.213954	0
TDFGLAKQL	TDFGLAKLL	LUAD	L861Q	HLA-A*23:01	-0.15155	0.968637	-0.1098	7.2	Non-Toxin	PROBABLE NON-ALLERGEN	5.5	26.82	97.78	0.022	-2.2	21289.4	10.123	0.905475	32070.1	30	0.11	0.213836	0
KIKVLCSGAF	KIKVLGSGAF	LUAD	G719C	HLA-B*58:01	-0.19603	0.864836	0.5226	1.3	Non-Toxin	PROBABLE NON-ALLERGEN	9.31	-24.96	117	1.06	11.1	22253.9	10.8044	0.912096	11806.9	12	0.35	0.213727	0
ILDEAYVMAI	ILDEAYVMAS	LUAD	S768I	HLA-B*53:01	0.05597	0.886944	0.4937	20	Non-Toxin	PROBABLE ALLERGEN	3.67	40.6	166	1.42	4.9	22698.9	11.8293	2.78287	24468.8	12	0.41	0.213694	0
MQLMPFGCL	TQLMPFGCL	LUAD	T790M	HLA-A*31:01	-0.0838	0.704056	0.7868	30	Non-Toxin	PROBABLE ALLERGEN	5.27	92.13	86.67	1.244	5.2	22060.6	10.5281	1.38407	10088.2	13	0.17	0.213692	0
HVCRLLFIC	HVCRLLGIC	LUAD	G779F	HLA-A*32:01	0.1899	0.894864	0.8588	3.5	Non-Toxin	PROBABLE ALLERGEN	8.08	8.89	162.22	1.822	10.4	16967.5	10.493	1.33818	22739	14	0.16	0.213599	0
ALLRILKKT	ALLRILKET	LUAD	E709K	HLA-A*32:01	-0.14036	0.95925	0.6634	4.4	Non-Toxin	PROBABLE NON-ALLERGEN	11.17	42.26	184.44	0.522	-4	16790.5	10.339	1.09506	30666.3	24	0.14	0.213514	0
FICLTSTVQL	GICLTSTVQL	LUAD	G779F	HLA-A*68:01	-0.14826	0.782412	0.3494	1.1	Non-Toxin	PROBABLE ALLERGEN	5.52	28.26	146	1.59	2.3	20362.4	10.8429	1.76905	19790.7	20	0.2	0.213303	0
ASGAFGTVYK	GSGAFGTVYK	LUAD	G719A	HLA-A*02:03	0.26659	0.0452499	0.3238	4.4	Non-Toxin	PROBABLE ALLERGEN	8.63	-15.52	49	0.31	6.4	22335.4	10.3302	1.12269	27870.9	50	0.12	0.213279	0
KITDFGLAKQ	KITDFGLAKL	LUAD	L861Q	HLA-A*30:02	0.0785	0.984925	0.8255	1.3	Non-Toxin	PROBABLE ALLERGEN	8.59	16.65	88	-0.3	0.6	15739.3	10.0699	0.24469	15471.3	23	0.17	0.213261	0
HVKITDFGRA	HVKITDFGLA	LUAD	L858R	HLA-A*02:03	0.29236	0.470463	1.2197	3.5	Non-Toxin	PROBABLE ALLERGEN	8.75	-9.91	78	-0.29	-1.8	22604.2	10.5597	0.841994	2625.57	8.5	0.24	0.213096	0
AIVDNPHVCR	ASVDNPHVCR	LUAD	S768I	HLA-B*44:03	0.05241	0.97675	0.4735	4.4	Non-Toxin	PROBABLE NON-ALLERGEN	6.78	-17.4	107	0.09	-5.1	26570.7	10.3259	0.927403	39724.3	59	0.14	0.213074	0
CVKTCPAVVM	CVKTCPAGVM	LUAD	G598V	HLA-A*30:02	0.00155	0.895826	0.5597	1.2	Non-Toxin	PROBABLE ALLERGEN	8.06	37.1	97	1.51	10.4	16557.9	10.6666	0.944054	8732.69	9.3	0.26	0.213061	0
LSSGAFGTV	LGSGAFGTV	LUAD	G719S	HLA-A*11:01	0.17998	0.747787	-0.0427	5.5	Non-Toxin	PROBABLE NON-ALLERGEN	5.52	11.42	86.67	1.056	3.1	22314.6	10.7129	1.62662	22196.5	17	0.16	0.212988	0
LLRILKKTEF	LLRILKETEF	LUAD	E709K	HLA-A*30:02	-0.18182	0.913118	0.9496	5.5	Non-Toxin	PROBABLE NON-ALLERGEN	9.99	58.29	156	0.22	-3.7	17025.2	11.159	1.0823	11754.3	15	0.41	0.212956	0
KIKVLASGAF	KIKVLGSGAF	LUAD	G719A	HLA-A*24:02	-0.10543	0.408488	0.4795	1.3	Non-Toxin	PROBABLE ALLERGEN	10	-24.96	127	0.99	10.4	23395.7	10.9361	0.826252	20012.9	8.7	0.37	0.212925	0
VLCSGAFGTV	VLGSGAFGTV	LUAD	G719C	HLA-B*57:01	0.04861	0.901662	-0.3011	100	Non-Toxin	PROBABLE NON-ALLERGEN	5.49	-7.98	107	1.7	2.3	14320.1	10.9276	1.82078	22927	20	0.2	0.21288	0
STVQLIMQLM	STVQLITQLM	LUAD	T790M	HLA-B*35:01	-0.2539	0.643645	-0.237	1.9	Non-Toxin	PROBABLE NON-ALLERGEN	5.24	1.46	146	1.16	7	21738	10.9635	0.678615	19152.8	9	0.4	0.212842	0
HCVKTCPAVV	HCVKTCPAGV	LUAD	G598V	HLA-B*58:01	-0.1716	0.749909	0.5394	3.5	Non-Toxin	PROBABLE ALLERGEN	8.07	37.1	97	1	2.3	22145.4	10.4669	0.969392	21073.8	25	0.17	0.212804	0
FGRAKLLGA	FGLAKLLGA	LUAD	L858R	HLA-B*15:01	-0.15383	0.331245	0.1839	1.1	Non-Toxin	PROBABLE ALLERGEN	11	-9.98	108.89	0.533	5.1	21028.5	10.5968	1.36443	14144	17	0.15	0.212772	0
ALLRILKKT	ALLRILKET	LUAD	E709K	HLA-A*30:01	-0.14036	0.95925	0.6634	4.4	Non-Toxin	PROBABLE NON-ALLERGEN	11.17	42.26	184.44	0.522	-4	19313.6	10.4172	1.09219	16989.2	36	0.13	0.212771	0
KITDFGRAK	KITDFGLAK	LUAD	L858R	HLA-B*15:01	0.24736	0.921182	1.5994	1.3	Non-Toxin	PROBABLE ALLERGEN	9.99	-8.92	54.44	-0.867	-3.8	21170.9	10.5968	0.800835	19714.8	25	0.24	0.212709	0
CVKTCPAVV	CVKTCPAGV	LUAD	G598V	HLA-A*11:01	-0.03674	0.462265	0.4571	1.2	Non-Toxin	PROBABLE NON-ALLERGEN	8.06	40.11	107.78	1.467	6.2	21965.7	10.5041	0.897362	30141	29	0.19	0.2127	0
EGCWGPEPK	EGCWGPEPR	LUAD	R521K	HLA-B*40:01	0.30597	0.777716	-0.2525	1	Non-Toxin	PROBABLE NON-ALLERGEN	4.53	64.39	0	-1.478	-8	28409.7	10.2261	0.949407	43421.5	70	0.08	0.212687	0
AKQLGAEEK	AKLLGAEEK	LUAD	L861Q	HLA-A*68:01	0.16407	0.608043	0.9481	4.4	Non-Toxin	PROBABLE NON-ALLERGEN	6.19	61.99	65.56	-1.256	-1.8	19719.6	10.3533	0.985826	30100.5	37	0.12	0.212687	0
VLASGAFGTV	VLGSGAFGTV	LUAD	G719A	HLA-B*08:01	0.07881	0.718395	-0.0835	100	Non-Toxin	PROBABLE NON-ALLERGEN	5.49	-7.98	117	1.63	2.3	21015	10.5371	1.19041	17718.7	20	0.15	0.212634	0
LSSGAFGTVY	LGSGAFGTVY	LUAD	G719S	HLA-B*07:02	0.22128	0.762486	0.053	5.5	Non-Toxin	PROBABLE NON-ALLERGEN	5.52	3.74	78	0.82	7.3	23423.7	10.5491	0.906888	26297.7	21	0.2	0.21261	0
VLASGAFGT	VLGSGAFGT	LUAD	G719A	HLA-A*32:01	0.03466	0.594385	-0.1941	100	Non-Toxin	PROBABLE NON-ALLERGEN	5.49	-9.98	97.78	1.344	3	17086.5	10.493	1.31159	27136.2	19	0.11	0.212558	0
FICLTSTVQL	GICLTSTVQL	LUAD	G779F	HLA-A*23:01	-0.14826	0.68695	0.3494	1.1	Non-Toxin	PROBABLE ALLERGEN	5.52	28.26	146	1.59	2.3	21998.8	11.0098	1.57053	20712.6	14	0.25	0.212475	0
FICLTSTVQ	GICLTSTVQ	LUAD	G779F	HLA-B*35:01	-0.08971	0.523659	0.8651	1.1	Non-Toxin	PROBABLE ALLERGEN	5.52	30.29	118.89	1.344	5.8	21983.5	11.2229	2.45414	16026.6	7.1	0.18	0.212456	0
QLGAEEKEY	LLGAEEKEY	LUAD	L861Q	HLA-B*57:01	0.11862	0.723612	0.8989	0.8	Non-Toxin	PROBABLE ALLERGEN	4.25	35.68	54.44	-1.556	-12.6	13825.7	10.4119	0.643256	35406.1	53	0.18	0.212344	0
YVMAIVDNP	YVMASVDNP	LUAD	S768I	HLA-A*68:01	0.16577	0.666226	1.2117	2.8	Non-Toxin	PROBABLE NON-ALLERGEN	3.8	-6.73	118.89	0.744	3.5	20417.6	10.8429	1.39963	9348.71	10	0.21	0.212326	0
SSGAFGTVY	GSGAFGTVY	LUAD	G719S	HLA-A*68:02	0.25315	0.240816	0.1903	1.9	Non-Toxin	PROBABLE ALLERGEN	5.24	3.04	43.33	0.489	7.7	19561.5	10.7449	1.83279	31090.9	44	0.1	0.212272	0
IMQLMPFGC	ITQLMPFGC	LUAD	T790M	HLA-A*68:02	-0.1116	0.912624	0.8905	20	Non-Toxin	PROBABLE ALLERGEN	5.52	70.73	86.67	1.322	6.5	18922.1	10.1312	0.332844	25236.4	32	0.12	0.212159	0
VCRLLFICL	VCRLLGICL	LUAD	G779F	HLA-B*35:01	0.18586	0.767546	0.2121	100	Non-Toxin	PROBABLE NON-ALLERGEN	8.04	30.29	205.56	2.6	17.4	21256.5	10.4987	0.667996	37784.9	42	0.19	0.212012	0
LSSGAFGTV	LGSGAFGTV	LUAD	G719S	HLA-A*33:01	0.17998	0.620158	-0.0427	5.5	Non-Toxin	PROBABLE NON-ALLERGEN	5.52	11.42	86.67	1.056	3.1	23624.3	10.9506	1.52405	27042.7	23	0.21	0.211973	0
IVDNPHVCRL	SVDNPHVCRL	LUAD	S768I	HLA-B*44:02	0.04499	0.319011	0.8551	20	Non-Toxin	PROBABLE NON-ALLERGEN	6.74	-17.4	136	0.29	-6.1	26890.9	10.75	0.659395	27918.6	20	0.28	0.211965	0
KVLASGAFG	KVLGSGAFG	LUAD	G719A	HLA-B*58:01	0.00799	0.918152	-0.161	1.3	Non-Toxin	PROBABLE NON-ALLERGEN	8.75	-9.98	97.78	0.989	5.2	22127.5	10.4669	0.819287	3801.68	3.8	0.15	0.211947	0
KVLSSGAFG	KVLGSGAFG	LUAD	G719S	HLA-B*58:01	-0.19785	0.950451	0.0649	1.3	Non-Toxin	PROBABLE NON-ALLERGEN	8.75	11.42	86.67	0.7	2.6	22012.2	10.4669	0.819287	4741.9	4.6	0.15	0.211947	0
KQLGAEEKE	KLLGAEEKE	LUAD	L861Q	HLA-A*32:01	0.12135	0.934156	0.9501	1.3	Non-Toxin	PROBABLE ALLERGEN	4.79	61.99	54.44	-1.844	-9.5	16855.2	10.339	0.872751	41825.6	57	0.09	0.211854	0
CSGAFGTVYK	GSGAFGTVYK	LUAD	G719C	HLA-A*32:01	0.26659	0.788053	0.0421	1.2	Non-Toxin	PROBABLE ALLERGEN	8.2	-15.52	39	0.38	6.4	16973.7	10.493	0.89406	24189.8	15	0.14	0.211811	0
AVVMGENNTL	AGVMGENNTL	LUAD	G598V	HLA-A*24:02	-0.02167	0.608694	1.2473	4.4	Non-Toxin	PROBABLE NON-ALLERGEN	4	-7.03	107	0.43	-9.7	23053.9	10.6438	1.0859	32565.6	24	0.16	0.211756	0
LASGAFGTVY	LGSGAFGTVY	LUAD	G719A	HLA-A*02:03	0.22128	0.130142	-0.0121	5.5	Non-Toxin	PROBABLE NON-ALLERGEN	5.52	-15.52	88	1.08	7.3	22718.4	10.808	1.68027	7501.47	17	0.12	0.211734	0
LAKQLGAEEK	LAKLLGAEEK	LUAD	L861Q	HLA-B*57:01	0.01547	0.895585	0.6474	5.5	Non-Toxin	PROBABLE NON-ALLERGEN	6.14	56.79	98	-0.75	-5.3	14216.5	10.7534	1.18857	24699.1	23	0.18	0.211704	0
YVMAIVDNP	YVMASVDNP	LUAD	S768I	HLA-A*26:01	0.16577	0.271096	1.2117	2.8	Non-Toxin	PROBABLE NON-ALLERGEN	3.8	-6.73	118.89	0.744	3.5	27618.3	10.6393	1.05641	24402.2	9	0.16	0.211694	0
QALLRILKK	QALLRILKE	LUAD	E709K	HLA-B*58:01	0.02556	0.879177	0.3776	0.8	Non-Toxin	PROBABLE ALLERGEN	11.17	42.26	184.44	0.211	3.7	22310.1	10.8044	1.65639	18645.1	21	0.12	0.211684	0
LCSGAFGTVY	LGSGAFGTVY	LUAD	G719C	HLA-B*07:02	0.22128	0.77479	-0.3264	5.5	Non-Toxin	PROBABLE ALLERGEN	5.52	-15.52	78	1.15	7.3	23372.5	10.5491	0.906888	31323.9	32	0.15	0.211654	0
LSSGAFGTVY	LGSGAFGTVY	LUAD	G719S	HLA-A*02:03	0.22128	0.141191	0.053	5.5	Non-Toxin	PROBABLE NON-ALLERGEN	5.52	3.74	78	0.82	7.3	22684.2	10.808	1.68027	7713.33	17	0.11	0.211543	0
KIKVLCSGA	KIKVLGSGA	LUAD	G719C	HLA-A*11:01	-0.20983	0.603793	1.1799	1.3	Non-Toxin	PROBABLE NON-ALLERGEN	9.31	-28.84	130	0.867	9.3	22609.3	10.9319	1.0419	30781.6	31	0.26	0.211533	0
HVKITDFGR	HVKITDFGL	LUAD	L858R	HLA-B*58:01	0.2412	0.972613	1.3227	3.5	Non-Toxin	PROBABLE ALLERGEN	8.75	-12.12	75.56	-0.522	2.7	22108.2	10.4669	0.865373	33976.9	59	0.12	0.211519	0
VLCSGAFGT	VLGSGAFGT	LUAD	G719C	HLA-A*32:01	0.00446	0.761047	-0.4639	100	Non-Toxin	PROBABLE NON-ALLERGEN	5.49	-9.98	86.67	1.422	3	17219.4	10.6419	1.29324	27975.4	20	0.11	0.211469	0
RILKKTEFK	RILKETEFK	LUAD	E709K	HLA-A*01:01	-0.24116	0.312552	1.3801	1	Non-Toxin	PROBABLE NON-ALLERGEN	10.29	25.56	86.67	-1.033	-9.2	23987.7	10.6995	0.870076	34238.9	41	0.2	0.211452	0
LDEAYVMAIV	LDEAYVMASV	LUAD	S768I	HLA-B*40:01	0.05395	0.831335	0.2258	5.5	Non-Toxin	PROBABLE ALLERGEN	3.67	12.85	156	1.39	12.9	28506.5	10.8332	0.852341	2282.42	1.3	0.25	0.211425	0
AIVDNPHVCR	ASVDNPHVCR	LUAD	S768I	HLA-B*07:02	0.05241	0.836397	0.4735	4.4	Non-Toxin	PROBABLE NON-ALLERGEN	6.78	-17.4	107	0.09	-5.1	23593.4	10.8298	1.34068	37200.4	53	0.16	0.211274	0
PEGCWGPEPK	PEGCWGPEPR	LUAD	R521K	HLA-B*07:02	0.27303	0.58063	-0.3735	20	Non-Toxin	PROBABLE ALLERGEN	4.53	76.33	0	-1.49	-5.5	23273.4	10.5491	1.0266	45080.3	96	0.11	0.211268	0
ITDFGRAKLL	ITDFGLAKLL	LUAD	L858R	HLA-A*23:01	0.05675	0.925458	0.1462	20	Non-Toxin	PROBABLE NON-ALLERGEN	8.75	-7.03	127	0.37	-0.4	21768.6	10.698	0.836231	20912.3	14	0.19	0.211164	0
ILKKTEFKK	ILKETEFKK	LUAD	E709K	HLA-A*23:01	-0.18215	0.97732	1.1474	20	Non-Toxin	PROBABLE NON-ALLERGEN	10	25.56	86.67	-0.967	-9.2	21586.3	10.3954	0.64774	31472	28	0.11	0.211134	0
MQLMPFGCL	TQLMPFGCL	LUAD	T790M	HLA-A*26:01	-0.0838	0.558316	0.7868	30	Non-Toxin	PROBABLE ALLERGEN	5.27	92.13	86.67	1.244	5.2	27625.5	10.6393	1.05641	23634.6	8.3	0.13	0.21112	0
KTCPAVVMGE	KTCPAGVMGE	LUAD	G598V	HLA-A*02:03	-0.0399	0.656999	0.4521	1.3	Non-Toxin	PROBABLE ALLERGEN	5.99	39.98	68	0.45	10.1	22568.3	10.5597	1	20577.2	36	0.11	0.21111	0
PEGCWGPEPK	PEGCWGPEPR	LUAD	R521K	HLA-A*68:02	0.27303	0.445122	-0.3735	20	Non-Toxin	PROBABLE ALLERGEN	4.53	76.33	0	-1.49	-5.5	19340.2	10.5385	1.06289	39905.2	72	0.09	0.211074	0
KIKVLASGAF	KIKVLGSGAF	LUAD	G719A	HLA-A*23:01	-0.10543	0.925624	0.4795	1.3	Non-Toxin	PROBABLE ALLERGEN	10	-24.96	127	0.99	10.4	22313.1	11.34	0.847321	15876.6	8.7	0.41	0.210959	0
CVKTCPAVV	CVKTCPAGV	LUAD	G598V	HLA-A*31:01	-0.03674	0.788603	0.4571	1.2	Non-Toxin	PROBABLE NON-ALLERGEN	8.06	40.11	107.78	1.467	6.2	21997.7	10.5281	0.686589	15864.4	19	0.14	0.210911	0
RAKLLGAEEK	LAKLLGAEEK	LUAD	L858R	HLA-A*32:01	0.12087	0.726872	1.3927	1	Non-Toxin	PROBABLE NON-ALLERGEN	8.59	24.62	98	-0.85	2	17775.1	11.1439	1.72025	28570.7	21	0.19	0.210873	0
GCWGPEPKDC	GCWGPEPRDC	LUAD	R521K	HLA-B*58:01	0.01322	0.956753	-0.1888	30	Non-Toxin	PROBABLE ALLERGEN	4.37	58.95	0	-1.08	-14.5	22096.4	10.4669	0.941506	38144.3	76	0.07	0.210804	0
YVMAIVDNPH	YVMASVDNPH	LUAD	S768I	HLA-B*35:01	0.16111	0.495848	1.335	2.8	Non-Toxin	PROBABLE NON-ALLERGEN	5.08	-5.06	107	0.35	1.9	22253.1	11.4917	0.737551	2257.54	1.4	0.47	0.210708	0
EFKKIKVLS	EFKKIKVLG	LUAD	G719S	HLA-A*33:01	-0.33204	0.969882	0.8954	1	Non-Toxin	PROBABLE NON-ALLERGEN	9.71	-36.11	118.89	-0.078	4.7	23251.9	10.6296	0.637417	8242.62	5.3	0.17	0.210626	0
TSTVQLIMQ	TSTVQLITQ	LUAD	T790M	HLA-B*58:01	-0.05938	0.820168	-0.2506	7.2	Non-Toxin	PROBABLE NON-ALLERGEN	5.19	0.51	118.89	0.578	10.9	21986.5	10.4669	0.758381	17655.8	19	0.09	0.210607	0
VMAIVDNPHV	VMASVDNPHV	LUAD	S768I	HLA-A*31:01	0.21187	0.410939	1.1198	100	Non-Toxin	PROBABLE NON-ALLERGEN	5.08	-5.06	136	0.9	-3.1	22346.8	10.7474	0.801033	17207.5	21	0.18	0.21052	0
CVKTCPAVVM	CVKTCPAGVM	LUAD	G598V	HLA-A*02:06	0.00155	0.906482	0.5597	1.2	Non-Toxin	PROBABLE ALLERGEN	8.06	37.1	97	1.51	10.4	19242.4	11.0237	1.31974	10081.1	20	0.19	0.210438	0
QLGAEEKEY	LLGAEEKEY	LUAD	L861Q	HLA-A*02:01	0.11862	0.316733	0.8989	0.8	Non-Toxin	PROBABLE ALLERGEN	4.25	35.68	54.44	-1.556	-12.6	18525.5	10.5449	0.676087	36290.7	59	0.12	0.21038	0
KVLASGAFGT	KVLGSGAFGT	LUAD	G719A	HLA-A*03:01	0.0631	0.56739	0.0194	1.3	Non-Toxin	PROBABLE NON-ALLERGEN	8.75	-16.47	88	0.82	4.8	24305.4	11.2707	0.806956	14071	9.4	0.36	0.210355	0
PEPKDCVSCR	PEPRDCVSCR	LUAD	R521K	HLA-A*31:01	-0.38376	0.566953	0.1593	20	Non-Toxin	PROBABLE ALLERGEN	6.41	70.7	29	-1.02	1	22345.8	10.7474	1.09481	21003.7	27	0.12	0.210302	0
HVCRLLFIC	HVCRLLGIC	LUAD	G779F	HLA-B*35:01	0.1899	0.763073	0.8588	3.5	Non-Toxin	PROBABLE ALLERGEN	8.08	8.89	162.22	1.822	10.4	21826.4	10.9635	0.832136	34750.2	32	0.24	0.210268	0
PEPKDCVSCR	PEPRDCVSCR	LUAD	R521K	HLA-B*44:03	-0.38376	0.959642	0.1593	20	Non-Toxin	PROBABLE ALLERGEN	6.41	70.7	29	-1.02	1	26849	10.7521	1.09313	40130.8	62	0.12	0.210264	0
ILKKTEFKKI	ILKETEFKKI	LUAD	E709K	HLA-B*08:01	-0.3495	0.684083	1.1263	20	Non-Toxin	PROBABLE ALLERGEN	10	15.51	117	-0.42	-13.1	21118	10.7454	0.835022	8926.04	7.4	0.16	0.210259	0
AVVMGENNTL	AGVMGENNTL	LUAD	G598V	HLA-B*44:03	-0.02167	0.845373	1.2473	4.4	Non-Toxin	PROBABLE NON-ALLERGEN	4	-7.03	107	0.43	-9.7	27044.5	11.2356	1.15577	34007.8	30	0.28	0.210172	0
CSGAFGTVY	GSGAFGTVY	LUAD	G719C	HLA-A*31:01	0.25315	0.655231	-0.2096	1.2	Non-Toxin	PROBABLE ALLERGEN	5.52	-18.36	43.33	0.856	7.7	22234	10.7474	0.9796	16676.5	20	0.12	0.209937	0
VVMGENNTLV	GVMGENNTLV	LUAD	G598V	HLA-B*40:01	0.08849	0.762561	1.2778	100	Non-Toxin	PROBABLE NON-ALLERGEN	4	-7.03	126	0.67	-7.8	28656.5	10.8332	0.743463	32758.2	23	0.19	0.209934	0
GPEPKDCVSC	GPEPRDCVSC	LUAD	R521K	HLA-B*44:02	-0.27963	0.240546	0.2308	30	Non-Toxin	PROBABLE ALLERGEN	4.37	70.7	29	-0.61	-3.1	26890.2	10.75	1.08797	39329.1	71	0.1	0.20988	0
SSGAFGTVY	GSGAFGTVY	LUAD	G719S	HLA-B*07:02	0.25315	0.484852	0.1903	1.9	Non-Toxin	PROBABLE ALLERGEN	5.24	3.04	43.33	0.489	7.7	23764.6	11.1327	1.54626	24688.2	19	0.16	0.209826	0
PHVCRLLFI	PHVCRLLGI	LUAD	G779F	HLA-B*40:01	0.05815	0.819026	1.022	20	Non-Toxin	PROBABLE ALLERGEN	8.68	8.89	162.22	1.367	8.4	28675.5	10.8332	0.813525	39336.3	44	0.17	0.209773	0
LSSGAFGTVY	LGSGAFGTVY	LUAD	G719S	HLA-A*24:02	0.22128	0.672604	0.053	5.5	Non-Toxin	PROBABLE NON-ALLERGEN	5.52	3.74	78	0.82	7.3	23218.1	10.9361	1.08941	34626.4	29	0.16	0.209742	0
ITDFGRAKLL	ITDFGLAKLL	LUAD	L858R	HLA-B*53:01	0.05675	0.867349	0.1462	20	Non-Toxin	PROBABLE NON-ALLERGEN	8.75	-7.03	127	0.37	-0.4	22649.9	11.4786	0.791841	31475.8	21	0.4	0.209632	0
LRILKKTEFK	LRILKETEFK	LUAD	E709K	HLA-A*33:01	-0.19852	0.568196	1.3037	5.5	Non-Toxin	PROBABLE NON-ALLERGEN	10.29	43.26	117	-0.55	-5.4	23927.8	11.2756	1.02995	14780.8	8.8	0.28	0.209497	0
ILKKTEFKK	ILKETEFKK	LUAD	E709K	HLA-A*02:01	-0.18215	0.743241	1.1474	20	Non-Toxin	PROBABLE NON-ALLERGEN	10	25.56	86.67	-0.967	-9.2	18809.2	10.7216	0.576732	27441.5	36	0.15	0.209415	0
VLCSGAFGTV	VLGSGAFGTV	LUAD	G719C	HLA-A*33:01	0.04861	0.773724	-0.3011	100	Non-Toxin	PROBABLE NON-ALLERGEN	5.49	-7.98	107	1.7	2.3	23762.9	11.2756	1.48012	27306.1	23	0.2	0.209392	0
PEGCWGPEPK	PEGCWGPEPR	LUAD	R521K	HLA-A*26:01	0.27303	0.753885	-0.3735	20	Non-Toxin	PROBABLE ALLERGEN	4.53	76.33	0	-1.49	-5.5	27643.2	10.6393	0.787473	43589.1	72	0.08	0.209313	0
LLFICLTSTV	LLGICLTSTV	LUAD	G779F	HLA-A*23:01	0.02822	0.850177	0.094	5.5	Non-Toxin	PROBABLE NON-ALLERGEN	5.52	28.26	185	2.32	8.6	22401.8	11.34	1.16862	8200.72	4.5	0.27	0.209299	0
KQLGAEEKEY	KLLGAEEKEY	LUAD	L861Q	HLA-A*24:02	0.13685	0.579667	0.8073	1.3	Non-Toxin	PROBABLE ALLERGEN	4.79	56.79	49	-1.79	-13	23376.5	10.9361	1.05686	40602.5	51	0.14	0.209257	0
KKTEFKKIK	KETEFKKIK	LUAD	E709K	HLA-A*33:01	-0.07989	0.87515	1.5292	1.3	Non-Toxin	PROBABLE ALLERGEN	10.18	-5.28	43.33	-1.822	-4	23273.3	10.6296	0.505533	37906.5	55	0.12	0.209253	0
GLAKQLGAEE	GLAKLLGAEE	LUAD	L861Q	HLA-A*02:03	-0.20448	0.334989	0.7491	30	Non-Toxin	PROBABLE NON-ALLERGEN	4.53	56.79	98	-0.4	-5.7	22802.1	10.808	0.883327	8865.12	19	0.12	0.209213	0
PEGCWGPEPK	PEGCWGPEPR	LUAD	R521K	HLA-A*30:01	0.27303	0.716199	-0.3735	20	Non-Toxin	PROBABLE ALLERGEN	4.53	76.33	0	-1.49	-5.5	20302.3	11.1723	1.49155	21913	48	0.15	0.209188	0
LTSTVQLIM	LTSTVQLIT	LUAD	T790M	HLA-B*44:02	-0.01508	0.359909	-0.3802	5.5	Non-Toxin	PROBABLE NON-ALLERGEN	5.52	8.89	162.22	1.389	8.3	27608.4	12.2589	2.77806	26565.3	18	0.33	0.209173	0
VLCSGAFGTV	VLGSGAFGTV	LUAD	G719C	HLA-B*08:01	0.04861	0.813487	-0.3011	100	Non-Toxin	PROBABLE NON-ALLERGEN	5.49	-7.98	107	1.7	2.3	21332.1	10.9674	1.14371	20467.1	25	0.13	0.209124	0
VMAIVDNPHV	VMASVDNPHV	LUAD	S768I	HLA-B*51:01	0.21187	0.837873	1.1198	100	Non-Toxin	PROBABLE NON-ALLERGEN	5.08	-5.06	136	0.9	-3.1	21029.4	10.9268	0.623321	16814.5	3.7	0.2	0.209097	0
QLIMQLMPF	QLITQLMPF	LUAD	T790M	HLA-A*30:01	-0.41142	0.807484	0.2012	0.8	Non-Toxin	PROBABLE NON-ALLERGEN	5.52	70.73	130	1.122	2.5	19859.5	10.7752	0.771015	12203.7	25	0.12	0.209084	0
CWGPEPKDC	CWGPEPRDC	LUAD	R521K	HLA-B*08:01	-0.08214	0.726	-0.0691	1.2	Non-Toxin	PROBABLE ALLERGEN	4.37	64.39	0	-1.156	-14.1	21232.4	10.7454	1	39991.6	90	0.07	0.20906	0
VVMGENNTLV	GVMGENNTLV	LUAD	G598V	HLA-A*24:02	0.08849	0.651235	1.2778	100	Non-Toxin	PROBABLE NON-ALLERGEN	4	-7.03	126	0.67	-7.8	23771.4	11.558	1.4317	25914.9	15	0.29	0.209003	0
QLIMQLMPF	QLITQLMPF	LUAD	T790M	HLA-A*11:01	-0.41142	0.627452	0.2012	0.8	Non-Toxin	PROBABLE NON-ALLERGEN	5.52	70.73	130	1.122	2.5	22647.8	10.9319	0.785821	12620	8.8	0.17	0.209002	0
MAIVDNPHVC	MASVDNPHVC	LUAD	S768I	HLA-A*01:01	0.14102	0.27703	0.6515	30	Non-Toxin	PROBABLE NON-ALLERGEN	5.06	-5.06	107	0.73	-3.4	24294	11.0328	0.822438	33938	40	0.2	0.208993	0
AYVMAIVDN	AYVMASVDN	LUAD	S768I	HLA-A*24:02	0.04788	0.38014	1.0138	4.4	Non-Toxin	PROBABLE NON-ALLERGEN	3.8	-3.53	130	1.122	8.9	23280.3	10.9361	1.19924	20935.2	9.3	0.1	0.208942	0
HCVKTCPAV	HCVKTCPAG	LUAD	G598V	HLA-A*23:01	-0.20305	0.833494	0.6116	3.5	Non-Toxin	PROBABLE ALLERGEN	8.07	40.11	75.56	0.644	-1.9	22382.7	11.34	1.83743	35925.5	40	0.14	0.208929	0
IVDNPHVCRL	SVDNPHVCRL	LUAD	S768I	HLA-B*44:03	0.04499	0.963688	0.8551	20	Non-Toxin	PROBABLE NON-ALLERGEN	6.74	-17.4	136	0.29	-6.1	27043.1	11.2356	0.636691	32520.5	25	0.3	0.208912	0
LLFICLTSTV	LLGICLTSTV	LUAD	G779F	HLA-A*26:01	0.02822	0.362889	0.094	5.5	Non-Toxin	PROBABLE NON-ALLERGEN	5.52	28.26	185	2.32	8.6	27985.8	11.2394	1.48583	23500.9	8.2	0.16	0.208896	0
QALLRILKK	QALLRILKE	LUAD	E709K	HLA-A*02:03	0.02556	0.670787	0.3776	0.8	Non-Toxin	PROBABLE ALLERGEN	11.17	42.26	184.44	0.211	3.7	23203.9	11.3153	1.94064	36622.1	72	0.11	0.208853	0
KITDFGLAKQ	KITDFGLAKL	LUAD	L861Q	HLA-A*02:01	0.0785	0.914547	0.8255	1.3	Non-Toxin	PROBABLE ALLERGEN	8.59	16.65	88	-0.3	0.6	18464.9	10.5449	0.0669994	26946.6	35	0.14	0.208835	0
VVMGENNTLV	GVMGENNTLV	LUAD	G598V	HLA-A*23:01	0.08849	0.879417	1.2778	100	Non-Toxin	PROBABLE NON-ALLERGEN	4	-7.03	126	0.67	-7.8	22638.3	11.6866	1.41675	22605.3	15	0.33	0.20883	0
LSSGAFGTV	LGSGAFGTV	LUAD	G719S	HLA-A*31:01	0.17998	0.620158	-0.0427	5.5	Non-Toxin	PROBABLE NON-ALLERGEN	5.52	11.42	86.67	1.056	3.1	22767.8	11.2315	1.48032	17769.2	22	0.15	0.208742	0
MQLMPFGCLL	TQLMPFGCLL	LUAD	T790M	HLA-A*31:01	-0.09718	0.719403	0.8448	30	Non-Toxin	PROBABLE ALLERGEN	5.27	83.92	117	1.5	9	22914.6	11.2315	1.33836	2448.48	4.8	0.17	0.208675	0
QLIMQLMPF	QLITQLMPF	LUAD	T790M	HLA-A*68:01	-0.41142	0.918406	0.2012	0.8	Non-Toxin	PROBABLE NON-ALLERGEN	5.52	70.73	130	1.122	2.5	20645	11.0138	0.772568	14404.7	15	0.18	0.208584	0
ITDFGLAKQL	ITDFGLAKLL	LUAD	L861Q	HLA-A*24:02	-0.06565	0.84183	-0.0372	20	Non-Toxin	PROBABLE NON-ALLERGEN	5.84	25.14	127	0.47	0.6	23396.1	10.9361	0.721325	28182.6	17	0.16	0.208578	0
VLSSGAFGTV	VLGSGAFGTV	LUAD	G719S	HLA-B*58:01	0.01241	0.759049	0.0364	100	Non-Toxin	PROBABLE NON-ALLERGEN	5.49	11.28	107	1.37	2.3	22522.5	11.166	1.19178	4994.95	4.8	0.16	0.208474	0
TSTVQLIMQL	TSTVQLITQL	LUAD	T790M	HLA-A*02:06	-0.16006	0.739498	-0.1683	7.2	Non-Toxin	PROBABLE NON-ALLERGEN	5.19	1.46	146	0.9	7.4	19588	11.4121	0.876009	3389.86	8.4	0.3	0.208447	0
AVVMGENNT	AGVMGENNT	LUAD	G598V	HLA-A*02:03	-0.04529	0.145243	1.2707	4.4	Non-Toxin	PROBABLE ALLERGEN	4	-8.92	75.56	0.056	-9	23599.5	11.5976	1.99926	14147.7	26	0.18	0.208421	0
HVKITDFGR	HVKITDFGL	LUAD	L858R	HLA-A*23:01	0.2412	0.97129	1.3227	3.5	Non-Toxin	PROBABLE ALLERGEN	8.75	-12.12	75.56	-0.522	2.7	22087.4	11.0098	1.12774	38040.5	48	0.11	0.208397	0
AVVMGENNTL	AGVMGENNTL	LUAD	G598V	HLA-B*35:01	-0.02167	0.632798	1.2473	4.4	Non-Toxin	PROBABLE NON-ALLERGEN	4	-7.03	107	0.43	-9.7	22069.2	11.2229	1.04922	30463.9	22	0.2	0.208394	0
SSGAFGTVY	GSGAFGTVY	LUAD	G719S	HLA-A*02:06	0.25315	0.407935	0.1903	1.9	Non-Toxin	PROBABLE ALLERGEN	5.24	3.04	43.33	0.489	7.7	19272.3	11.0237	1.13684	25382.9	45	0.11	0.208329	0
PEGCWGPEPK	PEGCWGPEPR	LUAD	R521K	HLA-B*15:01	0.27303	0.770379	-0.3735	20	Non-Toxin	PROBABLE ALLERGEN	4.53	76.33	0	-1.49	-5.5	21661.1	11.029	1.06676	42363.4	93	0.12	0.208262	0
VVMGENNTLV	GVMGENNTLV	LUAD	G598V	HLA-A*11:01	0.08849	0.770771	1.2778	100	Non-Toxin	PROBABLE NON-ALLERGEN	4	-7.03	126	0.67	-7.8	23373.5	11.6382	0.939306	22545.3	18	0.36	0.208228	0
TDFGRAKLL	TDFGLAKLL	LUAD	L858R	HLA-B*15:01	-0.02915	0.966156	-0.3332	7.2	Non-Toxin	PROBABLE NON-ALLERGEN	8.41	-8.92	97.78	-0.089	-3.2	21768	11.2611	1.18103	30953.3	51	0.18	0.208163	0
VLASGAFGT	VLGSGAFGT	LUAD	G719A	HLA-A*31:01	0.03466	0.594385	-0.1941	100	Non-Toxin	PROBABLE NON-ALLERGEN	5.49	-9.98	97.78	1.344	3	22717.4	11.2315	1.25973	25408.2	35	0.15	0.208044	0
VVMGENNTLV	GVMGENNTLV	LUAD	G598V	HLA-A*30:02	0.08849	0.858166	1.2778	100	Non-Toxin	PROBABLE NON-ALLERGEN	4	-7.03	126	0.67	-7.8	17636.6	11.6944	1.04959	8632.93	9.1	0.35	0.207997	0
WGPEPKDCV	WGPEPRDCV	LUAD	R521K	HLA-B*35:01	-0.12943	0.227746	0.0476	2.8	Non-Toxin	PROBABLE NON-ALLERGEN	4.37	29.7	32.22	-0.967	-10	21800.6	10.9635	0.957609	37500.2	41	0.1	0.207988	0
AIVDNPHVCR	ASVDNPHVCR	LUAD	S768I	HLA-B*51:01	0.05241	0.903004	0.4735	4.4	Non-Toxin	PROBABLE NON-ALLERGEN	6.78	-17.4	107	0.09	-5.1	21051.8	10.9268	0.871108	45882.9	85	0.1	0.207969	0
TCPAVVMGE	TCPAGVMGE	LUAD	G598V	HLA-A*11:01	-0.01357	0.635291	0.5566	7.2	Non-Toxin	PROBABLE ALLERGEN	4	43.31	75.56	0.933	11.7	22477	10.9319	0.876897	40489.7	70	0.1	0.207952	0
KTCPAVVMGE	KTCPAGVMGE	LUAD	G598V	HLA-A*02:06	-0.0399	0.870184	0.4521	1.3	Non-Toxin	PROBABLE ALLERGEN	5.99	39.98	68	0.45	10.1	19071.3	11.0237	0.951049	15031.5	27	0.12	0.207933	0
SSGAFGTVY	GSGAFGTVY	LUAD	G719S	HLA-A*02:03	0.25315	0.0641084	0.1903	1.9	Non-Toxin	PROBABLE ALLERGEN	5.24	3.04	43.33	0.489	7.7	22933.1	11.0576	1.16331	31998	59	0.09	0.207796	0
TCPAVVMGE	TCPAGVMGE	LUAD	G598V	HLA-B*58:01	-0.01357	0.979908	0.5566	7.2	Non-Toxin	PROBABLE ALLERGEN	4	43.31	75.56	0.933	11.7	22364.8	10.8044	0.772708	36923.7	71	0.06	0.207741	0
KVLASGAFGT	KVLGSGAFGT	LUAD	G719A	HLA-A*11:01	0.0631	0.288533	0.0194	1.3	Non-Toxin	PROBABLE NON-ALLERGEN	8.75	-16.47	88	0.82	4.8	23556.5	11.9007	0.805506	18044.5	14	0.45	0.207707	0
HVKITDFGRA	HVKITDFGLA	LUAD	L858R	HLA-A*68:01	0.29236	0.859775	1.2197	3.5	Non-Toxin	PROBABLE ALLERGEN	8.75	-9.91	78	-0.29	-1.8	21426.7	11.5934	1.50109	2819.53	5	0.22	0.207639	0
KIKVLSSGAF	KIKVLGSGAF	LUAD	G719S	HLA-B*58:01	-0.30463	0.952865	0.7808	1.3	Non-Toxin	PROBABLE NON-ALLERGEN	10	-5.7	117	0.73	7.8	22817.9	11.5461	0.853501	9953.11	8.9	0.31	0.207639	0
KITDFGRAK	KITDFGLAK	LUAD	L858R	HLA-A*01:01	0.24736	0.774986	1.5994	1.3	Non-Toxin	PROBABLE ALLERGEN	9.99	-8.92	54.44	-0.867	-3.8	24337.8	11.0328	0.567991	37166.2	56	0.17	0.207614	0
CLTSTVQLIM	CLTSTVQLIT	LUAD	T790M	HLA-A*32:01	-0.11651	0.840331	-0.0165	1.2	Non-Toxin	PROBABLE ALLERGEN	5.52	28.26	146	1.5	7.5	18595.4	11.8886	2.56242	15176.7	7.3	0.15	0.207614	0
LASGAFGTV	LGSGAFGTV	LUAD	G719A	HLA-A*11:01	0.17998	0.80141	-0.1184	5.5	Non-Toxin	PROBABLE NON-ALLERGEN	5.52	-9.98	97.78	1.344	3.1	23024.2	11.3899	1.52993	28021.1	25	0.14	0.20761	0
LSSGAFGTVY	LGSGAFGTVY	LUAD	G719S	HLA-A*02:01	0.22128	0.725103	0.053	5.5	Non-Toxin	PROBABLE NON-ALLERGEN	5.52	3.74	78	0.82	7.3	19300.5	11.3157	1.41936	22313.3	28	0.13	0.207583	0
CPAVVMGENN	CPAGVMGENN	LUAD	G598V	HLA-B*51:01	0.03606	0.623981	1.4123	1.2	Non-Toxin	PROBABLE ALLERGEN	4	39.98	68	0.21	2.9	21095.3	10.9268	0.78484	33830.2	22	0.09	0.207505	0
KIKVLASGA	KIKVLGSGA	LUAD	G719A	HLA-A*11:01	-0.12225	0.448636	1.058	1.3	Non-Toxin	PROBABLE ALLERGEN	10	-28.84	141.11	0.789	8.6	23158.2	11.3899	1	29958.9	29	0.22	0.207464	0
FGRAKLLGA	FGLAKLLGA	LUAD	L858R	HLA-A*30:02	-0.15383	0.859004	0.1839	1.1	Non-Toxin	PROBABLE ALLERGEN	11	-9.98	108.89	0.533	5.1	17010.8	11.159	1.19909	11315.9	15	0.1	0.207398	0
VLCSGAFGTV	VLGSGAFGTV	LUAD	G719C	HLA-A*68:01	0.04861	0.703036	-0.3011	100	Non-Toxin	PROBABLE NON-ALLERGEN	5.49	-7.98	107	1.7	2.3	21117.3	11.3989	1.29856	29645.8	36	0.17	0.20739	0
HVKITDFGR	HVKITDFGL	LUAD	L858R	HLA-A*02:03	0.2412	0.259819	1.3227	3.5	Non-Toxin	PROBABLE ALLERGEN	8.75	-12.12	75.56	-0.522	2.7	22917.6	10.808	0.367043	32835.9	62	0.11	0.207388	0
HVCRLLFICL	HVCRLLGICL	LUAD	G779F	HLA-A*31:01	0.204	0.871852	0.5301	3.5	Non-Toxin	PROBABLE ALLERGEN	8.08	28.26	185	2.02	12.9	23092.1	11.4908	1.07517	5864.12	7.9	0.24	0.207385	0
EPKDCVSCR	EPRDCVSCR	LUAD	R521K	HLA-B*44:03	-0.23244	0.888203	0.2024	1	Non-Toxin	PROBABLE ALLERGEN	6.15	58.13	32.22	-0.956	4.9	27168.2	11.2356	1.15577	41806.1	75	0.13	0.207304	0
KIKVLSSGA	KIKVLGSGA	LUAD	G719S	HLA-A*11:01	-0.31481	0.588448	1.4199	1.3	Non-Toxin	PROBABLE ALLERGEN	10	-7.44	130	0.5	6	22946.6	11.3899	1	28832.5	26	0.21	0.207272	0
GLAKQLGAE	GLAKLLGAE	LUAD	L861Q	HLA-A*03:01	-0.27608	0.82545	0.5908	30	Non-Toxin	PROBABLE ALLERGEN	6	25.77	108.89	-0.056	-2.2	24343.7	11.2707	0.953098	27384.2	27	0.17	0.207184	0
ASGAFGTVY	GSGAFGTVY	LUAD	G719A	HLA-A*02:06	0.25315	0.369431	0.134	4.4	Non-Toxin	PROBABLE ALLERGEN	5.57	-18.36	54.44	0.778	7.7	19342.7	11.2125	1.1177	25554.9	46	0.12	0.207152	0
TDFGRAKLL	TDFGLAKLL	LUAD	L858R	HLA-A*02:03	-0.02915	0.24105	-0.3332	7.2	Non-Toxin	PROBABLE NON-ALLERGEN	8.41	-8.92	97.78	-0.089	-3.2	23012.4	11.0576	0.897401	25365.6	44	0.1	0.207146	0
CWGPEPKDCV	CWGPEPRDCV	LUAD	R521K	HLA-B*07:02	-0.12924	0.248878	0.2084	1.2	Non-Toxin	PROBABLE ALLERGEN	4.37	51.41	29	-0.62	-11.6	23821.7	11.1327	1	39220.3	63	0.11	0.207141	0
RILKKTEFK	RILKETEFK	LUAD	E709K	HLA-B*08:01	-0.24116	0.673604	1.3801	1	Non-Toxin	PROBABLE NON-ALLERGEN	10.29	25.56	86.67	-1.033	-9.2	21723.6	11.4407	1.71989	22451.8	29	0.1	0.207094	0
MAIVDNPHV	MASVDNPHV	LUAD	S768I	HLA-A*31:01	0.10979	0.587735	1.2112	30	Non-Toxin	PROBABLE NON-ALLERGEN	5.06	-6.73	118.89	0.533	-7.6	22786	11.2315	1.07233	21368.6	27	0.13	0.207068	0
KITDFGLAKQ	KITDFGLAKL	LUAD	L861Q	HLA-A*02:06	0.0785	0.977011	0.8255	1.3	Non-Toxin	PROBABLE ALLERGEN	8.59	16.65	88	-0.3	0.6	18974.7	10.8362	0.0582882	20219.2	36	0.14	0.206789	0
FGRAKLLGA	FGLAKLLGA	LUAD	L858R	HLA-A*31:01	-0.15383	0.859004	0.1839	1.1	Non-Toxin	PROBABLE ALLERGEN	11	-9.98	108.89	0.533	5.1	22903.7	11.2315	1	21410.7	27	0.12	0.206648	0
ILDEAYVMAI	ILDEAYVMAS	LUAD	S768I	HLA-B*15:01	0.05597	0.975162	0.4937	20	Non-Toxin	PROBABLE ALLERGEN	3.67	40.6	166	1.42	4.9	23055.1	12.6248	2.00688	11432.1	14	0.45	0.206493	0
PEGCWGPEPK	PEGCWGPEPR	LUAD	R521K	HLA-A*01:01	0.27303	0.364921	-0.3735	20	Non-Toxin	PROBABLE ALLERGEN	4.53	76.33	0	-1.49	-5.5	24635.5	11.3871	1.28703	36676.4	53	0.12	0.206479	0
VLASGAFGT	VLGSGAFGT	LUAD	G719A	HLA-A*03:01	0.03466	0.482446	-0.1941	100	Non-Toxin	PROBABLE NON-ALLERGEN	5.49	-9.98	97.78	1.344	3	24729.4	11.5696	1.31831	21708.4	18	0.18	0.206461	0
VCRLLFICL	VCRLLGICL	LUAD	G779F	HLA-A*30:02	0.18586	0.941407	0.2121	100	Non-Toxin	PROBABLE NON-ALLERGEN	8.04	30.29	205.56	2.6	17.4	17366.8	11.5146	0.874529	28894.6	68	0.23	0.206394	0
ILKKTEFKKI	ILKETEFKKI	LUAD	E709K	HLA-A*32:01	-0.3495	0.83325	1.1263	20	Non-Toxin	PROBABLE ALLERGEN	10	15.51	117	-0.42	-13.1	17885.3	11.3219	0.623969	18217	9.2	0.2	0.206362	0
ILKKTEFKK	ILKETEFKK	LUAD	E709K	HLA-B*08:01	-0.18215	0.924705	1.1474	20	Non-Toxin	PROBABLE NON-ALLERGEN	10	25.56	86.67	-0.967	-9.2	21611.8	11.1996	0.959441	31020.3	54	0.1	0.206358	0
CVKTCPAVV	CVKTCPAGV	LUAD	G598V	HLA-A*68:01	-0.03674	0.592369	0.4571	1.2	Non-Toxin	PROBABLE NON-ALLERGEN	8.06	40.11	107.78	1.467	6.2	21113.8	11.3989	0.782906	23991.1	26	0.2	0.206332	0
LRILKKTEF	LRILKETEF	LUAD	E709K	HLA-A*30:01	-0.2897	0.70008	1.0482	5.5	Non-Toxin	PROBABLE NON-ALLERGEN	9.99	63.66	130	-0.178	-8.2	20543.9	11.3776	1.31918	27029.5	62	0.1	0.206264	0
RAKLLGAEE	LAKLLGAEE	LUAD	L858R	HLA-A*03:01	0.03146	0.677105	1.4667	1	Non-Toxin	PROBABLE NON-ALLERGEN	6.14	26.24	108.89	-0.511	5.5	24707	11.5696	1.36684	28619.9	29	0.16	0.206232	0
VLCSGAFGT	VLGSGAFGT	LUAD	G719C	HLA-A*31:01	0.00446	0.761047	-0.4639	100	Non-Toxin	PROBABLE NON-ALLERGEN	5.49	-9.98	86.67	1.422	3	23094.3	11.4908	1.23131	22572.1	29	0.15	0.206158	0
LASGAFGTVY	LGSGAFGTVY	LUAD	G719A	HLA-A*33:01	0.22128	0.688659	-0.0121	5.5	Non-Toxin	PROBABLE NON-ALLERGEN	5.52	-15.52	88	1.08	7.3	24164.5	11.6134	1.37716	27679.1	24	0.17	0.206153	0
LLFICLTST	LLGICLTST	LUAD	G779F	HLA-A*33:01	0.04508	0.891689	-0.058	5.5	Non-Toxin	PROBABLE NON-ALLERGEN	5.52	30.29	173.33	2.111	9.3	24136.8	11.6134	1.43707	21428.1	15	0.16	0.206151	0
LAKQLGAEE	LAKLLGAEE	LUAD	L861Q	HLA-B*15:01	-0.07394	0.932103	0.5421	5.5	Non-Toxin	PROBABLE NON-ALLERGEN	4.53	61.99	108.89	-0.4	-1.8	21966.5	11.5049	1.25673	18608.2	23	0.15	0.206141	0
HVCRLLFIC	HVCRLLGIC	LUAD	G779F	HLA-A*24:02	0.1899	0.285007	0.8588	3.5	Non-Toxin	PROBABLE ALLERGEN	8.08	8.89	162.22	1.822	10.4	23774.2	11.558	1.37119	34483.2	28	0.15	0.206135	0
KQLGAEEKE	KLLGAEEKE	LUAD	L861Q	HLA-A*30:02	0.12135	0.934156	0.9501	1.3	Non-Toxin	PROBABLE ALLERGEN	4.79	61.99	54.44	-1.844	-9.5	17134.4	11.3316	1.03201	27163.2	61	0.12	0.206056	0
QLIMQLMPF	QLITQLMPF	LUAD	T790M	HLA-B*44:02	-0.41142	0.373712	0.2012	0.8	Non-Toxin	PROBABLE NON-ALLERGEN	5.52	70.73	130	1.122	2.5	27485.4	11.6956	0.851077	12061.3	4.3	0.28	0.206022	0
EGCWGPEPK	EGCWGPEPR	LUAD	R521K	HLA-A*02:06	0.30597	0.736301	-0.2525	1	Non-Toxin	PROBABLE NON-ALLERGEN	4.53	64.39	0	-1.478	-8	19471.3	11.2125	0.935039	34408.3	68	0.09	0.206001	0
TDFGRAKLLG	TDFGLAKLLG	LUAD	L858R	HLA-B*44:02	-0.05824	0.430416	0.1155	7.2	Non-Toxin	PROBABLE NON-ALLERGEN	8.41	-7.03	88	-0.12	0.6	27047	11.2065	0.857304	21739.4	11	0.1	0.205988	0
SSGAFGTVYK	GSGAFGTVYK	LUAD	G719S	HLA-A*02:06	0.26659	0.460274	0.3717	1.9	Non-Toxin	PROBABLE ALLERGEN	8.31	3.74	39	0.05	6.4	19677.3	11.4121	1.24633	22331.6	39	0.11	0.205985	0
KVLCSGAFG	KVLGSGAFG	LUAD	G719C	HLA-A*26:01	-0.08563	0.666699	-0.4082	1.3	Non-Toxin	PROBABLE NON-ALLERGEN	8.22	-9.98	86.67	1.067	5.9	27890.9	11.2394	0.854874	38432.7	39	0.11	0.205944	0
ASGAFGTVY	GSGAFGTVY	LUAD	G719A	HLA-A*02:03	0.25315	0.0561927	0.134	4.4	Non-Toxin	PROBABLE ALLERGEN	5.57	-18.36	54.44	0.778	7.7	23183	11.3153	1.13683	32869.3	62	0.09	0.205928	0
VLSSGAFGTV	VLGSGAFGTV	LUAD	G719S	HLA-B*08:01	0.01241	0.67136	0.0364	100	Non-Toxin	PROBABLE NON-ALLERGEN	5.49	11.28	107	1.37	2.3	21719.7	11.4407	1.09639	20474.8	25	0.14	0.205886	0
KIKVLSSGAF	KIKVLGSGAF	LUAD	G719S	HLA-B*35:01	-0.30463	0.921084	0.7808	1.3	Non-Toxin	PROBABLE NON-ALLERGEN	10	-5.7	117	0.73	7.8	22380.9	11.4917	0.764233	17198.7	7.7	0.21	0.205821	0
TVQLIMQLM	TVQLITQLM	LUAD	T790M	HLA-A*31:01	-0.1887	0.893521	-0.4767	7.2	Non-Toxin	PROBABLE ALLERGEN	5.19	0.51	162.22	1.378	10.5	23021.3	11.4908	0.879316	17398.1	21	0.19	0.205809	0
QALLRILKK	QALLRILKE	LUAD	E709K	HLA-B*57:01	0.02556	0.93357	0.3776	0.8	Non-Toxin	PROBABLE ALLERGEN	11.17	42.26	184.44	0.211	3.7	14978.4	11.6792	1.54701	21243.9	18	0.14	0.20566	0
LLRILKKTEF	LLRILKETEF	LUAD	E709K	HLA-B*57:01	-0.18182	0.900802	0.9496	5.5	Non-Toxin	PROBABLE NON-ALLERGEN	9.99	58.29	156	0.22	-3.7	14727.9	11.4874	0.763577	17635.9	13	0.2	0.205658	0
LASGAFGTVY	LGSGAFGTVY	LUAD	G719A	HLA-A*24:02	0.22128	0.729509	-0.0121	5.5	Non-Toxin	PROBABLE NON-ALLERGEN	5.52	-15.52	88	1.08	7.3	23820.8	11.558	1.03079	36212.7	33	0.18	0.205632	0
LSSGAFGTVY	LGSGAFGTVY	LUAD	G719S	HLA-B*51:01	0.22128	0.873328	0.053	5.5	Non-Toxin	PROBABLE NON-ALLERGEN	5.52	3.74	78	0.82	7.3	21540.4	11.483	1	30076.5	15	0.15	0.20548	0
DFGRAKLLG	DFGLAKLLG	LUAD	L858R	HLA-A*33:01	-0.11766	0.807193	0.1626	1.1	Non-Toxin	PROBABLE NON-ALLERGEN	8.75	-8.92	97.78	-0.056	1	23758.4	11.2756	0.942708	31457.4	32	0.08	0.205397	0
VLASGAFGT	VLGSGAFGT	LUAD	G719A	HLA-B*15:01	0.03466	0.53467	-0.1941	100	Non-Toxin	PROBABLE NON-ALLERGEN	5.49	-9.98	97.78	1.344	3	22198.7	11.7652	1.22892	18585.5	23	0.21	0.205396	0
KDCVSCRNV	RDCVSCRNV	LUAD	R521K	HLA-A*30:01	-0.14791	0.376051	-0.3775	1.3	Non-Toxin	PROBABLE NON-ALLERGEN	8.06	50.44	64.44	-0.311	-2.1	20480.3	11.3776	0.981949	17543.6	37	0.11	0.205388	0
QALLRILKK	QALLRILKE	LUAD	E709K	HLA-A*02:01	0.02556	0.609036	0.3776	0.8	Non-Toxin	PROBABLE ALLERGEN	11.17	42.26	184.44	0.211	3.7	19805.4	11.7246	1.73844	33429.9	50	0.11	0.205378	0
CVKTCPAVV	CVKTCPAGV	LUAD	G598V	HLA-A*23:01	-0.03674	0.862838	0.4571	1.2	Non-Toxin	PROBABLE NON-ALLERGEN	8.06	40.11	107.78	1.467	6.2	22566.4	11.6866	1.09722	28419	23	0.2	0.205333	0
TCPAVVMGE	TCPAGVMGE	LUAD	G598V	HLA-B*51:01	-0.01357	0.992479	0.5566	7.2	Non-Toxin	PROBABLE ALLERGEN	4	43.31	75.56	0.933	11.7	21278.3	11.1965	0.850121	44595.6	72	0.06	0.205269	0
IMQLMPFGC	ITQLMPFGC	LUAD	T790M	HLA-B*58:01	-0.1116	0.870479	0.8905	20	Non-Toxin	PROBABLE ALLERGEN	5.52	70.73	86.67	1.322	6.5	22443.8	11.166	0.274136	23073.6	28	0.14	0.205188	0
VKITDFGRAK	VKITDFGLAK	LUAD	L858R	HLA-A*68:01	0.3163	0.88057	1.4017	100	Non-Toxin	PROBABLE ALLERGEN	9.99	-9.91	78	-0.36	-4.5	21048	11.3989	0.657993	2377.63	4.6	0.16	0.205172	0
ASGAFGTVY	GSGAFGTVY	LUAD	G719A	HLA-B*07:02	0.25315	0.441751	0.134	4.4	Non-Toxin	PROBABLE ALLERGEN	5.57	-18.36	54.44	0.778	7.7	24314	11.7994	1.4589	27508.1	23	0.17	0.205123	0
DNPHVCRLLF	DNPHVCRLLG	LUAD	G779F	HLA-A*01:01	0.04953	0.335675	-0.028	1.1	Non-Toxin	PROBABLE NON-ALLERGEN	6.74	6.12	107	0.08	6.6	25532.6	12.6015	3.44156	20546.7	8.2	0.13	0.205075	0
KVLCSGAFGT	KVLGSGAFGT	LUAD	G719C	HLA-A*11:01	-0.03052	0.382327	-0.1789	1.3	Non-Toxin	PROBABLE NON-ALLERGEN	8.22	-16.47	78	0.89	5.5	24018	12.4642	0.76909	17312.6	13	0.52	0.205027	0
KDCVSCRNV	RDCVSCRNV	LUAD	R521K	HLA-A*68:02	-0.14791	0.283925	-0.3775	1.3	Non-Toxin	PROBABLE NON-ALLERGEN	8.06	50.44	64.44	-0.311	-2.1	20238.8	11.45	1.17683	30143.6	42	0.08	0.20493	0
QHVKITDFGR	QHVKITDFGL	LUAD	L858R	HLA-A*23:01	0.10328	0.947097	1.3642	0.8	Non-Toxin	PROBABLE ALLERGEN	8.75	-9.91	68	-0.82	-1.2	22279.8	11.34	0.753329	30819.3	27	0.11	0.204925	0
LCSGAFGTVY	LGSGAFGTVY	LUAD	G719C	HLA-B*44:03	0.22128	0.978561	-0.3264	5.5	Non-Toxin	PROBABLE ALLERGEN	5.52	-15.52	78	1.15	7.3	27488.4	11.7535	0.555473	25553.2	13	0.29	0.204877	0
NPHVCRLLF	NPHVCRLLG	LUAD	G779F	HLA-A*68:01	0.03242	0.745417	0.1026	1.4	Non-Toxin	PROBABLE ALLERGEN	8.26	5.69	118.89	0.478	9.8	21857.5	12.0111	1.94537	17723.1	18	0.15	0.204813	0
PEPKDCVSCR	PEPRDCVSCR	LUAD	R521K	HLA-B*35:01	-0.38376	0.668387	0.1593	20	Non-Toxin	PROBABLE ALLERGEN	6.41	70.7	29	-1.02	1	22274	11.4917	1.16749	42919.4	72	0.09	0.204802	0
LAKQLGAEE	LAKLLGAEE	LUAD	L861Q	HLA-A*30:01	-0.07394	0.835346	0.5421	5.5	Non-Toxin	PROBABLE NON-ALLERGEN	4.53	61.99	108.89	-0.4	-1.8	20696.9	11.5983	1	10342.3	21	0.15	0.204682	0
KKTEFKKIKV	KETEFKKIKV	LUAD	E709K	HLA-B*40:01	-0.19933	0.905108	1.0757	1.3	Non-Toxin	PROBABLE ALLERGEN	10.18	-12.24	68	-1.22	-7.9	28876.7	11.5162	0.0315858	36242.1	32	0.28	0.204671	0
AVVMGENNTL	AGVMGENNTL	LUAD	G598V	HLA-A*23:01	-0.02167	0.884959	1.2473	4.4	Non-Toxin	PROBABLE NON-ALLERGEN	4	-7.03	107	0.43	-9.7	22433.6	11.6866	1.06242	29563.5	25	0.17	0.204649	0
LASGAFGTV	LGSGAFGTV	LUAD	G719A	HLA-A*31:01	0.17998	0.66672	-0.1184	5.5	Non-Toxin	PROBABLE NON-ALLERGEN	5.52	-9.98	97.78	1.344	3.1	23245.7	11.7664	1.41303	23533.8	31	0.14	0.204633	0
LSSGAFGTV	LGSGAFGTV	LUAD	G719S	HLA-A*03:01	0.17998	0.588016	-0.0427	5.5	Non-Toxin	PROBABLE NON-ALLERGEN	5.52	11.42	86.67	1.056	3.1	24858.7	11.878	1.65667	23430.6	20	0.14	0.20463	0
AKQLGAEEK	AKLLGAEEK	LUAD	L861Q	HLA-B*40:01	0.16407	0.7609	0.9481	4.4	Non-Toxin	PROBABLE NON-ALLERGEN	6.19	61.99	65.56	-1.256	-1.8	28827.3	11.5162	1.06678	37425.6	36	0.1	0.204505	0
VMAIVDNPH	VMASVDNPH	LUAD	S768I	HLA-A*02:01	0.19576	0.476646	1.3434	100	Non-Toxin	PROBABLE NON-ALLERGEN	5.08	-6.73	118.89	0.533	0.1	19880.6	11.7246	0.856904	20308.9	25	0.21	0.204501	0
CRLLFICLT	CRLLGICLT	LUAD	G779F	HLA-A*02:03	0.17254	0.348136	0.4614	1.2	Non-Toxin	PROBABLE ALLERGEN	8.07	30.29	173.33	2.056	17.4	23457.2	11.5976	1.17625	28773.2	52	0.11	0.204479	0
LAKQLGAEE	LAKLLGAEE	LUAD	L861Q	HLA-B*58:01	-0.07394	0.947443	0.5421	5.5	Non-Toxin	PROBABLE NON-ALLERGEN	4.53	61.99	108.89	-0.4	-1.8	22778.2	11.5461	1.07205	27432.3	38	0.1	0.204315	0
LCSGAFGTV	LGSGAFGTV	LUAD	G719C	HLA-B*40:01	0.17998	0.686984	-0.4987	5.5	Non-Toxin	PROBABLE NON-ALLERGEN	5.52	-9.98	86.67	1.422	3.1	28863.5	11.5162	0.69937	29885.7	18	0.15	0.204299	0
EPKDCVSCR	EPRDCVSCR	LUAD	R521K	HLA-A*01:01	-0.23244	0.247097	0.2024	1	Non-Toxin	PROBABLE ALLERGEN	6.15	58.13	32.22	-0.956	4.9	24959.1	11.7621	1.15138	43149.9	91	0.16	0.204217	0
VLSSGAFGTV	VLGSGAFGTV	LUAD	G719S	HLA-A*33:01	0.01241	0.638944	0.0364	100	Non-Toxin	PROBABLE NON-ALLERGEN	5.49	11.28	107	1.37	2.3	24257.3	11.9772	1.39341	30155.6	29	0.19	0.204066	0
EGCWGPEPK	EGCWGPEPR	LUAD	R521K	HLA-A*32:01	0.30597	0.848339	-0.2525	1	Non-Toxin	PROBABLE NON-ALLERGEN	4.53	64.39	0	-1.478	-8	18064.8	11.4992	0.912494	39178.3	45	0.09	0.203943	0
EFKKIKVLA	EFKKIKVLG	LUAD	G719A	HLA-A*23:01	-0.33204	0.967598	0.5704	1	Non-Toxin	PROBABLE ALLERGEN	9.71	-36.11	130	0.211	4.7	22521.2	11.6866	1.13396	29384.2	24	0.12	0.20392	0
QLGAEEKEY	LLGAEEKEY	LUAD	L861Q	HLA-A*11:01	0.11862	0.267354	0.8989	0.8	Non-Toxin	PROBABLE ALLERGEN	4.25	35.68	54.44	-1.556	-12.6	23181.5	11.6382	1.02255	30349.7	30	0.12	0.203902	0
VLSSGAFGT	VLGSGAFGT	LUAD	G719S	HLA-A*32:01	-0.03174	0.564499	-0.0557	100	Non-Toxin	PROBABLE NON-ALLERGEN	5.49	11.42	86.67	1.056	3	18299.7	11.6854	1.17775	28619.2	21	0.11	0.203876	0
CVKTCPAVVM	CVKTCPAGVM	LUAD	G598V	HLA-B*53:01	0.00155	0.8894	0.5597	1.2	Non-Toxin	PROBABLE ALLERGEN	8.06	37.1	97	1.51	10.4	23745	13.4184	1.19858	20439.4	8	0.72	0.203602	0
CVKTCPAVVM	CVKTCPAGVM	LUAD	G598V	HLA-B*58:01	0.00155	0.939772	0.5597	1.2	Non-Toxin	PROBABLE ALLERGEN	8.06	37.1	97	1.51	10.4	23134.1	11.9488	1.1137	16829.6	18	0.2	0.20357	0
NPHVCRLLF	NPHVCRLLG	LUAD	G779F	HLA-B*40:01	0.03242	0.592882	0.1026	1.4	Non-Toxin	PROBABLE ALLERGEN	8.26	5.69	118.89	0.478	9.8	29217.3	12.2852	1.90629	31633.2	21	0.19	0.203555	0
SSGAFGTVY	GSGAFGTVY	LUAD	G719S	HLA-A*33:01	0.25315	0.545488	0.1903	1.9	Non-Toxin	PROBABLE ALLERGEN	5.24	3.04	43.33	0.489	7.7	24422.2	11.9772	1.52773	33231.2	37	0.13	0.203344	0
ITDFGLAKQL	ITDFGLAKLL	LUAD	L861Q	HLA-A*68:01	-0.06565	0.785329	-0.0372	20	Non-Toxin	PROBABLE NON-ALLERGEN	5.84	25.14	127	0.47	0.6	21711.9	11.8009	1.01782	23270.9	25	0.15	0.203335	0
AVVMGENNTL	AGVMGENNTL	LUAD	G598V	HLA-A*03:01	-0.02167	0.540877	1.2473	4.4	Non-Toxin	PROBABLE NON-ALLERGEN	4	-7.03	107	0.43	-9.7	25217.5	12.2054	1.90017	31302.5	37	0.15	0.203324	0
KTEFKKIKV	ETEFKKIKV	LUAD	E709K	HLA-B*51:01	-0.27638	0.94931	0.687	1.3	Non-Toxin	PROBABLE ALLERGEN	10	-14.71	75.56	-0.922	-4.4	21489.1	11.483	0.428688	37697.5	32	0.13	0.20329	0
AIVDNPHVC	ASVDNPHVC	LUAD	S768I	HLA-A*30:02	0.0704	0.872043	0.5202	4.4	Non-Toxin	PROBABLE NON-ALLERGEN	5.08	-20.44	118.89	0.6	-7.6	17754.8	11.8836	1.08627	26226	58	0.16	0.203169	0
AVVMGENNTL	AGVMGENNTL	LUAD	G598V	HLA-B*44:02	-0.02167	0.41681	1.2473	4.4	Non-Toxin	PROBABLE NON-ALLERGEN	4	-7.03	107	0.43	-9.7	27567.3	12.2589	1.10771	29423.7	24	0.29	0.203123	0
NQALLRILKK	NQALLRILKE	LUAD	E709K	HLA-B*44:02	0.03106	0.314917	0.3632	1.4	Non-Toxin	PROBABLE NON-ALLERGEN	11.17	31.49	166	-0.16	7.5	27607.4	12.2589	1.99408	22280.5	12	0.14	0.20306	0
VLASGAFGTV	VLGSGAFGTV	LUAD	G719A	HLA-B*58:01	0.07881	0.848961	-0.0835	100	Non-Toxin	PROBABLE NON-ALLERGEN	5.49	-7.98	117	1.63	2.3	22945.3	11.9488	1.1137	9502.81	8.5	0.17	0.202996	0
GPEPKDCVSC	GPEPRDCVSC	LUAD	R521K	HLA-B*44:03	-0.27963	0.962927	0.2308	30	Non-Toxin	PROBABLE ALLERGEN	4.37	70.7	29	-0.61	-3.1	27423	11.7535	1.10484	40996.2	68	0.1	0.202982	0
KVLSSGAFGT	KVLGSGAFGT	LUAD	G719S	HLA-A*30:02	-0.14274	0.838225	0.2144	1.3	Non-Toxin	PROBABLE ALLERGEN	8.75	2.79	78	0.56	2.2	17969.3	12.0774	0.895818	5270.16	5	0.25	0.202945	0
GLAKQLGAE	GLAKLLGAE	LUAD	L861Q	HLA-A*02:06	-0.27608	0.920994	0.5908	30	Non-Toxin	PROBABLE ALLERGEN	6	25.77	108.89	-0.056	-2.2	19706.8	11.6155	0.727842	13520.9	25	0.11	0.202936	0
AKQLGAEEK	AKLLGAEEK	LUAD	L861Q	HLA-B*44:03	0.16407	0.883823	0.9481	4.4	Non-Toxin	PROBABLE NON-ALLERGEN	6.19	61.99	65.56	-1.256	-1.8	27284.6	11.7535	0.914802	32774.2	26	0.12	0.202763	0
VLCSGAFGTV	VLGSGAFGTV	LUAD	G719C	HLA-B*53:01	0.04861	0.909974	-0.3011	100	Non-Toxin	PROBABLE NON-ALLERGEN	5.49	-7.98	107	1.7	2.3	23041.6	12.1951	1.31881	35463.9	30	0.21	0.202703	0
FICLTSTVQL	GICLTSTVQL	LUAD	G779F	HLA-B*40:01	-0.14826	0.671244	0.3494	1.1	Non-Toxin	PROBABLE ALLERGEN	5.52	28.26	146	1.59	2.3	29389.9	12.2852	0.790277	28119.8	15	0.33	0.202701	0
QLIMQLMPF	QLITQLMPF	LUAD	T790M	HLA-A*68:02	-0.41142	0.918406	0.2012	0.8	Non-Toxin	PROBABLE NON-ALLERGEN	5.52	70.73	130	1.122	2.5	20572.8	11.9709	0.686771	14841.2	17	0.23	0.202639	0
CVKTCPAVV	CVKTCPAGV	LUAD	G598V	HLA-A*33:01	-0.03674	0.788603	0.4571	1.2	Non-Toxin	PROBABLE NON-ALLERGEN	8.06	40.11	107.78	1.467	6.2	24270.4	11.9772	0.69225	25104.1	20	0.23	0.202612	0
LFICLTSTV	LGICLTSTV	LUAD	G779F	HLA-B*35:01	-0.10225	0.370419	0.2102	5.5	Non-Toxin	PROBABLE ALLERGEN	5.52	30.29	162.22	2.156	4.1	22519.6	11.7752	0.542515	12305.1	5.2	0.18	0.202582	0
MAIVDNPHVC	MASVDNPHVC	LUAD	S768I	HLA-B*44:02	0.14102	0.27541	0.6515	30	Non-Toxin	PROBABLE NON-ALLERGEN	5.06	-5.06	107	0.73	-3.4	27711.5	12.2589	1.05066	34216.3	40	0.27	0.202561	0
IMQLMPFGC	ITQLMPFGC	LUAD	T790M	HLA-A*30:01	-0.1116	0.79456	0.8905	20	Non-Toxin	PROBABLE ALLERGEN	5.52	70.73	86.67	1.322	6.5	20969.8	11.8166	0.852507	16588.1	35	0.14	0.202511	0
VLCSGAFGT	VLGSGAFGT	LUAD	G719C	HLA-A*03:01	0.00446	0.572844	-0.4639	100	Non-Toxin	PROBABLE NON-ALLERGEN	5.49	-9.98	86.67	1.422	3	25066.2	12.2054	1.24964	22766.4	19	0.21	0.202413	0
HVKITDFGR	HVKITDFGL	LUAD	L858R	HLA-B*08:01	0.2412	0.904366	1.3227	3.5	Non-Toxin	PROBABLE ALLERGEN	8.75	-12.12	75.56	-0.522	2.7	21891.8	11.4407	0.175294	31594.2	56	0.11	0.202399	0
KITDFGLAKQ	KITDFGLAKL	LUAD	L861Q	HLA-A*33:01	0.0785	0.984925	0.8255	1.3	Non-Toxin	PROBABLE ALLERGEN	8.59	16.65	88	-0.3	0.6	24039.3	11.6134	0.403048	34633.1	42	0.13	0.202306	0
LCSGAFGTVY	LGSGAFGTVY	LUAD	G719C	HLA-A*24:02	0.22128	0.810403	-0.3264	5.5	Non-Toxin	PROBABLE ALLERGEN	5.52	-15.52	78	1.15	7.3	24194	11.9139	1	38296.5	40	0.14	0.202304	0
VLCSGAFGT	VLGSGAFGT	LUAD	G719C	HLA-B*58:01	0.00446	0.940611	-0.4639	100	Non-Toxin	PROBABLE NON-ALLERGEN	5.49	-9.98	86.67	1.422	3	23017.8	11.9488	1.25535	30121.4	46	0.11	0.202297	0
LCSGAFGTV	LGSGAFGTV	LUAD	G719C	HLA-A*01:01	0.17998	0.424395	-0.4987	5.5	Non-Toxin	PROBABLE NON-ALLERGEN	5.52	-9.98	86.67	1.422	3.1	25074.6	12.1704	1.43742	28769.2	22	0.16	0.202294	0
PEPKDCVSCR	PEPRDCVSCR	LUAD	R521K	HLA-A*11:01	-0.38376	0.247455	0.1593	20	Non-Toxin	PROBABLE ALLERGEN	6.41	70.7	29	-1.02	1	23658.3	11.9007	1.13177	36702.2	50	0.11	0.202238	0
VLASGAFGTV	VLGSGAFGTV	LUAD	G719A	HLA-A*11:01	0.07881	0.705722	-0.0835	100	Non-Toxin	PROBABLE NON-ALLERGEN	5.49	-7.98	117	1.63	2.3	23716.5	12.1779	1.24349	24814.6	20	0.19	0.202202	0
ASGAFGTVY	GSGAFGTVY	LUAD	G719A	HLA-A*02:01	0.25315	0.530108	0.134	4.4	Non-Toxin	PROBABLE ALLERGEN	5.57	-18.36	54.44	0.778	7.7	19954.4	11.9511	1.10698	35337.2	56	0.13	0.202194	0
ITDFGLAKQL	ITDFGLAKLL	LUAD	L861Q	HLA-B*44:03	-0.06565	0.961245	-0.0372	20	Non-Toxin	PROBABLE NON-ALLERGEN	5.84	25.14	127	0.47	0.6	27582.3	12.335	1	27949.1	16	0.28	0.202064	0
LASGAFGTV	LGSGAFGTV	LUAD	G719A	HLA-A*03:01	0.17998	0.684598	-0.1184	5.5	Non-Toxin	PROBABLE NON-ALLERGEN	5.52	-9.98	97.78	1.344	3.1	25172.7	12.2054	1.61223	28037.2	28	0.13	0.202031	0
ILKKTEFKKI	ILKETEFKKI	LUAD	E709K	HLA-A*02:06	-0.3495	0.837054	1.1263	20	Non-Toxin	PROBABLE ALLERGEN	10	15.51	117	-0.42	-13.1	20521.9	12.2927	0.343007	16651.8	30	0.37	0.201999	0
VLSSGAFGT	VLGSGAFGT	LUAD	G719S	HLA-A*31:01	-0.03174	0.564499	-0.0557	100	Non-Toxin	PROBABLE NON-ALLERGEN	5.49	11.42	86.67	1.056	3	23452.8	12.0439	1.17476	27086.9	39	0.14	0.201957	0
IKVLASGAF	IKVLGSGAF	LUAD	G719A	HLA-B*07:02	-0.06393	0.550281	0.2294	20	Non-Toxin	PROBABLE NON-ALLERGEN	8.75	-19.41	141.11	1.533	6.2	24849	12.5791	0.797174	20526.1	14	0.39	0.201835	0
VVMGENNTLV	GVMGENNTLV	LUAD	G598V	HLA-A*03:01	0.08849	0.685675	1.2778	100	Non-Toxin	PROBABLE NON-ALLERGEN	4	-7.03	126	0.67	-7.8	25250.8	12.2054	0.880114	23002.3	19	0.23	0.201627	0
KVLCSGAFGT	KVLGSGAFGT	LUAD	G719C	HLA-A*03:01	-0.03052	0.700208	-0.1789	1.3	Non-Toxin	PROBABLE NON-ALLERGEN	8.22	-16.47	78	0.89	5.5	25298.8	12.5512	0.724629	14623.6	9.8	0.38	0.201607	0
FICLTSTVQ	GICLTSTVQ	LUAD	G779F	HLA-A*02:03	-0.08971	0.683214	0.8651	1.1	Non-Toxin	PROBABLE ALLERGEN	5.52	30.29	118.89	1.344	5.8	24075.5	12.1951	1.55435	18785.8	33	0.11	0.201536	0
DFGRAKLLGA	DFGLAKLLGA	LUAD	L858R	HLA-A*33:01	-0.10882	0.843966	0.1483	1.1	Non-Toxin	PROBABLE NON-ALLERGEN	8.75	-15.52	98	0.13	0.6	24399.5	11.9772	1.06766	20762.8	15	0.11	0.201506	0
PEGCWGPEPK	PEGCWGPEPR	LUAD	R521K	HLA-B*58:01	0.27303	0.886191	-0.3735	20	Non-Toxin	PROBABLE ALLERGEN	4.53	76.33	0	-1.49	-5.5	23091.9	11.9488	1.1137	39985.1	84	0.09	0.201466	0
TVQLIMQLM	TVQLITQLM	LUAD	T790M	HLA-B*44:03	-0.1887	0.980502	-0.4767	7.2	Non-Toxin	PROBABLE ALLERGEN	5.19	0.51	162.22	1.378	10.5	27758.2	12.335	0.805594	28214.9	17	0.28	0.201449	0
LASGAFGTVY	LGSGAFGTVY	LUAD	G719A	HLA-A*02:01	0.22128	0.672298	-0.0121	5.5	Non-Toxin	PROBABLE NON-ALLERGEN	5.52	-15.52	88	1.08	7.3	20182.6	12.1831	1.31831	23272.2	29	0.14	0.201446	0
STVQLIMQLM	STVQLITQLM	LUAD	T790M	HLA-A*03:01	-0.2539	0.778367	-0.237	1.9	Non-Toxin	PROBABLE NON-ALLERGEN	5.24	1.46	146	1.16	7	25140.5	12.2054	1.05892	17322.5	13	0.19	0.201428	0
AYVMAIVDN	AYVMASVDN	LUAD	S768I	HLA-A*23:01	0.04788	0.833703	1.0138	4.4	Non-Toxin	PROBABLE NON-ALLERGEN	3.8	-3.53	130	1.122	8.9	22797.4	12.0371	1.22341	16369.7	9	0.1	0.201393	0
DEAYVMAIV	DEAYVMASV	LUAD	S768I	HLA-B*35:01	-0.00534	0.573443	0.4405	1.1	Non-Toxin	PROBABLE NON-ALLERGEN	3.67	13.17	130	1.122	11.1	22969	12.3789	0.736991	21042.8	12	0.3	0.201311	0
TSTVQLIMQ	TSTVQLITQ	LUAD	T790M	HLA-A*11:01	-0.05938	0.307429	-0.2506	7.2	Non-Toxin	PROBABLE NON-ALLERGEN	5.19	0.51	118.89	0.578	10.9	23831	12.1779	0.935292	21551.1	17	0.19	0.201227	0
CWGPEPKDCV	CWGPEPRDCV	LUAD	R521K	HLA-B*08:01	-0.12924	0.816683	0.2084	1.2	Non-Toxin	PROBABLE ALLERGEN	4.37	51.41	29	-0.62	-11.6	22414.7	11.9678	1.07425	32050.7	58	0.09	0.20121	0
DNPHVCRLLF	DNPHVCRLLG	LUAD	G779F	HLA-A*32:01	0.04953	0.712629	-0.028	1.1	Non-Toxin	PROBABLE NON-ALLERGEN	6.74	6.12	107	0.08	6.6	19804.9	13.237	3.9002	31328.3	25	0.08	0.201168	0
IKVLCSGAF	IKVLGSGAF	LUAD	G719C	HLA-B*07:02	-0.15453	0.410493	0.3844	20	Non-Toxin	PROBABLE NON-ALLERGEN	8.22	-19.41	130	1.611	6.9	24783.4	12.5791	0.797174	21597.3	15	0.35	0.20107	0
KITDFGRAK	KITDFGLAK	LUAD	L858R	HLA-B*58:01	0.24736	0.974754	1.5994	1.3	Non-Toxin	PROBABLE ALLERGEN	9.99	-8.92	54.44	-0.867	-3.8	22975.9	11.9488	0.618925	30819.3	48	0.15	0.201048	0
VLSSGAFGTV	VLGSGAFGTV	LUAD	G719S	HLA-A*68:01	0.01241	0.371743	0.0364	100	Non-Toxin	PROBABLE NON-ALLERGEN	5.49	11.28	107	1.37	2.3	21991.5	12.2289	1.21042	25469.3	28	0.15	0.200979	0
VVMGENNTLV	GVMGENNTLV	LUAD	G598V	HLA-B*07:02	0.08849	0.766983	1.2778	100	Non-Toxin	PROBABLE NON-ALLERGEN	4	-7.03	126	0.67	-7.8	24894.4	12.5791	1	19814	13	0.31	0.200947	0
DFGLAKQLG	DFGLAKLLG	LUAD	L861Q	HLA-A*24:02	-0.2693	0.416127	0.1667	1.1	Non-Toxin	PROBABLE ALLERGEN	5.84	26.82	97.78	0.056	2	23998.9	11.9139	0.917932	33026.2	25	0.08	0.200897	0
GCWGPEPKDC	GCWGPEPRDC	LUAD	R521K	HLA-B*57:01	0.01322	0.974076	-0.1888	30	Non-Toxin	PROBABLE ALLERGEN	4.37	58.95	0	-1.08	-14.5	15033.2	11.8819	0.890095	36871.4	60	0.07	0.20084	0
CVKTCPAVVM	CVKTCPAGVM	LUAD	G598V	HLA-B*57:01	0.00155	0.948409	0.5597	1.2	Non-Toxin	PROBABLE ALLERGEN	8.06	37.1	97	1.51	10.4	15644.6	12.5406	1.23615	19207.2	15	0.25	0.200813	0
ITDFGLAKQL	ITDFGLAKLL	LUAD	L861Q	HLA-B*35:01	-0.06565	0.841202	-0.0372	20	Non-Toxin	PROBABLE NON-ALLERGEN	5.84	25.14	127	0.47	0.6	22998	12.3789	0.975058	34578.5	31	0.23	0.200725	0
QALLRILKK	QALLRILKE	LUAD	E709K	HLA-B*35:01	0.02556	0.773829	0.3776	0.8	Non-Toxin	PROBABLE ALLERGEN	11.17	42.26	184.44	0.211	3.7	23311.6	12.7139	2.29822	34141.6	30	0.13	0.200679	0
LAKQLGAEEK	LAKLLGAEEK	LUAD	L861Q	HLA-B*35:01	0.01547	0.850395	0.6474	5.5	Non-Toxin	PROBABLE NON-ALLERGEN	6.14	56.79	98	-0.75	-5.3	22980.9	12.3789	1.30703	35601.2	34	0.17	0.200628	0
LSSGAFGTVY	LGSGAFGTVY	LUAD	G719S	HLA-A*33:01	0.22128	0.661575	0.053	5.5	Non-Toxin	PROBABLE NON-ALLERGEN	5.52	3.74	78	0.82	7.3	24480.5	12.3724	1.29268	26808.2	22	0.17	0.200628	0
NQALLRILKK	NQALLRILKE	LUAD	E709K	HLA-A*32:01	0.03106	0.895334	0.3632	1.4	Non-Toxin	PROBABLE NON-ALLERGEN	11.17	31.49	166	-0.16	7.5	19630.4	12.9865	2.70236	30342.8	23	0.15	0.200452	0
LASGAFGTVY	LGSGAFGTVY	LUAD	G719A	HLA-A*31:01	0.22128	0.688659	-0.0121	5.5	Non-Toxin	PROBABLE NON-ALLERGEN	5.52	-15.52	88	1.08	7.3	23712.4	12.3545	1.25599	18035.6	22	0.16	0.200445	0
CSGAFGTVY	GSGAFGTVY	LUAD	G719C	HLA-A*24:02	0.25315	0.64278	-0.2096	1.2	Non-Toxin	PROBABLE ALLERGEN	5.52	-18.36	43.33	0.856	7.7	24334	12.2927	1.28924	32619.9	24	0.13	0.200404	0
LAKQLGAEE	LAKLLGAEE	LUAD	L861Q	HLA-B*57:01	-0.07394	0.926837	0.5421	5.5	Non-Toxin	PROBABLE NON-ALLERGEN	4.53	61.99	108.89	-0.4	-1.8	15290	12.1024	1.03621	29338.8	33	0.1	0.200348	0
ITDFGLAKQ	ITDFGLAKL	LUAD	L861Q	HLA-A*30:02	0.05458	0.986562	0.0115	20	Non-Toxin	PROBABLE NON-ALLERGEN	5.84	26.82	97.78	0.1	4.1	17840.5	11.8836	0.371067	16903.2	27	0.13	0.200333	0
STVQLIMQLM	STVQLITQLM	LUAD	T790M	HLA-A*24:02	-0.2539	0.552983	-0.237	1.9	Non-Toxin	PROBABLE NON-ALLERGEN	5.24	1.46	146	1.16	7	24225.1	12.2927	0.843658	23295.9	12	0.2	0.200333	0
VLCSGAFGTV	VLGSGAFGTV	LUAD	G719C	HLA-A*11:01	0.04861	0.808031	-0.3011	100	Non-Toxin	PROBABLE NON-ALLERGEN	5.49	-7.98	107	1.7	2.3	24121.8	12.4642	1.21492	24680.2	20	0.2	0.200319	0
CVKTCPAVVM	CVKTCPAGVM	LUAD	G598V	HLA-A*02:01	0.00155	0.472542	0.5597	1.2	Non-Toxin	PROBABLE ALLERGEN	8.06	37.1	97	1.51	10.4	20452.4	12.4329	1.29183	17471.2	22	0.17	0.200206	0
FICLTSTVQL	GICLTSTVQL	LUAD	G779F	HLA-A*01:01	-0.14826	0.313752	0.3494	1.1	Non-Toxin	PROBABLE ALLERGEN	5.52	28.26	146	1.59	2.3	25690.5	13.0525	2.34009	25861.1	16	0.22	0.200187	0
IMQLMPFGC	ITQLMPFGC	LUAD	T790M	HLA-B*07:02	-0.1116	0.483417	0.8905	20	Non-Toxin	PROBABLE ALLERGEN	5.52	70.73	86.67	1.322	6.5	24561.7	12.1736	1	37475.9	54	0.12	0.200123	0
QHVKITDFGR	QHVKITDFGL	LUAD	L858R	HLA-B*44:02	0.10328	0.300827	1.3642	0.8	Non-Toxin	PROBABLE ALLERGEN	8.75	-9.91	68	-0.82	-1.2	27691.8	12.2589	1.17271	32564.5	33	0.12	0.200079	0
KTEFKKIKV	ETEFKKIKV	LUAD	E709K	HLA-A*23:01	-0.27638	0.892527	0.687	1.3	Non-Toxin	PROBABLE ALLERGEN	10	-14.71	75.56	-0.922	-4.4	22981.9	12.4161	1.45503	35675.2	39	0.13	0.200074	0
VLSSGAFGTV	VLGSGAFGTV	LUAD	G719S	HLA-A*11:01	0.01241	0.61281	0.0364	100	Non-Toxin	PROBABLE NON-ALLERGEN	5.49	11.28	107	1.37	2.3	24175.7	12.4642	1.21492	24023.4	19	0.18	0.199937	0
KIKVLCSGAF	KIKVLGSGAF	LUAD	G719C	HLA-B*35:01	-0.19603	0.881436	0.5226	1.3	Non-Toxin	PROBABLE NON-ALLERGEN	9.31	-24.96	117	1.06	11.1	23173	12.3789	0.709465	18048.6	8.3	0.23	0.199885	0
RILKKTEFK	RILKETEFK	LUAD	E709K	HLA-A*68:02	-0.24116	0.649866	1.3801	1	Non-Toxin	PROBABLE NON-ALLERGEN	10.29	25.56	86.67	-1.033	-9.2	20820.2	12.246	0.877419	38659.5	67	0.15	0.199807	0
QHVKITDFGR	QHVKITDFGL	LUAD	L858R	HLA-B*35:01	0.10328	0.815462	1.3642	0.8	Non-Toxin	PROBABLE ALLERGEN	8.75	-9.91	68	-0.82	-1.2	23305.6	12.7139	2.04789	38039.6	43	0.12	0.199696	0
LCSGAFGTV	LGSGAFGTV	LUAD	G719C	HLA-A*30:02	0.17998	0.68295	-0.4987	5.5	Non-Toxin	PROBABLE NON-ALLERGEN	5.52	-9.98	86.67	1.422	3.1	18204.3	12.2743	0.756889	12321.1	17	0.17	0.199613	0
CSGAFGTVYK	GSGAFGTVYK	LUAD	G719C	HLA-A*02:06	0.26659	0.562985	0.0421	1.2	Non-Toxin	PROBABLE ALLERGEN	8.2	-15.52	39	0.38	6.4	20541.3	12.2927	1.15704	21980.2	39	0.11	0.199603	0
ILKKTEFKKI	ILKETEFKKI	LUAD	E709K	HLA-A*30:01	-0.3495	0.83325	1.1263	20	Non-Toxin	PROBABLE ALLERGEN	10	15.51	117	-0.42	-13.1	21318.9	12.2961	0.943244	8937.64	19	0.14	0.199477	0
TSTVQLIMQL	TSTVQLITQL	LUAD	T790M	HLA-A*01:01	-0.16006	0.202719	-0.1683	7.2	Non-Toxin	PROBABLE NON-ALLERGEN	5.19	1.46	146	0.9	7.4	25440.8	12.6015	1.03579	21713.8	9.3	0.23	0.199375	0
TSTVQLIMQ	TSTVQLITQ	LUAD	T790M	HLA-B*57:01	-0.05938	0.890265	-0.2506	7.2	Non-Toxin	PROBABLE NON-ALLERGEN	5.19	0.51	118.89	0.578	10.9	15303.2	12.1024	0.724775	24109.3	22	0.1	0.199363	0
KTCPAVVMGE	KTCPAGVMGE	LUAD	G598V	HLA-A*33:01	-0.0399	0.844841	0.4521	1.3	Non-Toxin	PROBABLE ALLERGEN	5.99	39.98	68	0.45	10.1	24570.4	12.3724	1.06894	31377.2	32	0.14	0.199347	0
TCPAVVMGE	TCPAGVMGE	LUAD	G598V	HLA-B*57:01	-0.01357	0.973007	0.5566	7.2	Non-Toxin	PROBABLE ALLERGEN	4	43.31	75.56	0.933	11.7	15204.1	12.1024	0.873878	40611.7	79	0.07	0.199261	0
FICLTSTVQ	GICLTSTVQ	LUAD	G779F	HLA-A*11:01	-0.08971	0.74701	0.8651	1.1	Non-Toxin	PROBABLE ALLERGEN	5.52	30.29	118.89	1.344	5.8	24184.4	12.4642	1.11147	23268.4	18	0.16	0.199227	0
GCWGPEPKDC	GCWGPEPRDC	LUAD	R521K	HLA-B*07:02	0.01322	0.919812	-0.1888	30	Non-Toxin	PROBABLE ALLERGEN	4.37	58.95	0	-1.08	-14.5	24615.5	12.1736	0.940743	45882.9	99	0.08	0.19917	0
VLSSGAFGT	VLGSGAFGT	LUAD	G719S	HLA-A*03:01	-0.03174	0.357375	-0.0557	100	Non-Toxin	PROBABLE NON-ALLERGEN	5.49	11.42	86.67	1.056	3	25394.5	12.5512	1.21521	22756.8	19	0.17	0.199144	0
QLGAEEKEY	LLGAEEKEY	LUAD	L861Q	HLA-A*02:03	0.11862	0.130588	0.8989	0.8	Non-Toxin	PROBABLE ALLERGEN	4.25	35.68	54.44	-1.556	-12.6	24169.6	12.1951	0.768699	36925.7	73	0.11	0.199051	0
EPKDCVSCR	EPRDCVSCR	LUAD	R521K	HLA-B*58:01	-0.23244	0.86641	0.2024	1	Non-Toxin	PROBABLE ALLERGEN	6.15	58.13	32.22	-0.956	4.9	23379.6	12.378	1.16257	45024.7	99	0.11	0.19903	0
AIVDNPHVCR	ASVDNPHVCR	LUAD	S768I	HLA-B*40:01	0.05241	0.897205	0.4735	4.4	Non-Toxin	PROBABLE NON-ALLERGEN	6.78	-17.4	107	0.09	-5.1	29211.5	12.2852	0.937405	41758.6	58	0.11	0.19896	0
LLFICLTSTV	LLGICLTSTV	LUAD	G779F	HLA-A*24:02	0.02822	0.362889	0.094	5.5	Non-Toxin	PROBABLE NON-ALLERGEN	5.52	28.26	185	2.32	8.6	24603.3	12.69	1.15258	13577.8	5.3	0.22	0.198941	0
VCRLLFICL	VCRLLGICL	LUAD	G779F	HLA-B*40:01	0.18586	0.813167	0.2121	100	Non-Toxin	PROBABLE NON-ALLERGEN	8.04	30.29	205.56	2.6	17.4	29351.5	12.2852	0.685588	38613.1	41	0.15	0.198928	0
LFICLTSTV	LGICLTSTV	LUAD	G779F	HLA-B*40:01	-0.10225	0.573905	0.2102	5.5	Non-Toxin	PROBABLE ALLERGEN	5.52	30.29	162.22	2.156	4.1	29141.8	12.2852	0.543151	24245.6	10	0.17	0.19886	0
FGRAKLLGA	FGLAKLLGA	LUAD	L858R	HLA-B*35:01	-0.15383	0.497131	0.1839	1.1	Non-Toxin	PROBABLE ALLERGEN	11	-9.98	108.89	0.533	5.1	23142.5	12.3789	0.866082	30283.5	22	0.15	0.198851	0
IKVLCSGAF	IKVLGSGAF	LUAD	G719C	HLA-B*40:01	-0.15453	0.639945	0.3844	20	Non-Toxin	PROBABLE NON-ALLERGEN	8.22	-19.41	130	1.611	6.9	29486	13.1988	0.77478	21953.1	8.4	0.46	0.19881	0
VLCSGAFGT	VLGSGAFGT	LUAD	G719C	HLA-A*11:01	0.00446	0.421305	-0.4639	100	Non-Toxin	PROBABLE NON-ALLERGEN	5.49	-9.98	86.67	1.422	3	24381.4	12.7885	1.26571	28861.5	27	0.23	0.198808	0
LLFICLTSTV	LLGICLTSTV	LUAD	G779F	HLA-A*33:01	0.02822	0.91873	0.094	5.5	Non-Toxin	PROBABLE NON-ALLERGEN	5.52	28.26	185	2.32	8.6	24789.9	12.7876	1.2507	15317.4	9.2	0.23	0.198766	0
SSGAFGTVYK	GSGAFGTVYK	LUAD	G719S	HLA-A*23:01	0.26659	0.853406	0.3717	1.9	Non-Toxin	PROBABLE ALLERGEN	8.31	3.74	39	0.05	6.4	23095.9	12.4161	1.18607	33836.8	34	0.1	0.198649	0
SSGAFGTVY	GSGAFGTVY	LUAD	G719S	HLA-A*02:01	0.25315	0.591784	0.1903	1.9	Non-Toxin	PROBABLE ALLERGEN	5.24	3.04	43.33	0.489	7.7	20562.9	12.4329	1.06408	35105.8	55	0.12	0.19853	0
ITDFGLAKQL	ITDFGLAKLL	LUAD	L861Q	HLA-A*23:01	-0.06565	0.97368	-0.0372	20	Non-Toxin	PROBABLE NON-ALLERGEN	5.84	25.14	127	0.47	0.6	23007.6	12.4161	0.720515	26075.8	19	0.17	0.198515	0
ITDFGLAKQ	ITDFGLAKL	LUAD	L861Q	HLA-A*02:01	0.05458	0.928761	0.0115	20	Non-Toxin	PROBABLE NON-ALLERGEN	5.84	26.82	97.78	0.1	4.1	19961.8	11.9511	0.0935686	31317.8	44	0.1	0.198414	0
PEGCWGPEPK	PEGCWGPEPR	LUAD	R521K	HLA-A*23:01	0.27303	0.89384	-0.3735	20	Non-Toxin	PROBABLE ALLERGEN	4.53	76.33	0	-1.49	-5.5	22971.1	12.4161	1.14406	41672.4	67	0.09	0.198325	0
MAIVDNPHVC	MASVDNPHVC	LUAD	S768I	HLA-A*02:03	0.14102	0.709661	0.6515	30	Non-Toxin	PROBABLE NON-ALLERGEN	5.06	-5.06	107	0.73	-3.4	24540.1	12.8635	1.30237	12133.1	24	0.22	0.198213	0
TDFGRAKLLG	TDFGLAKLLG	LUAD	L858R	HLA-B*44:03	-0.05824	0.957288	0.1155	7.2	Non-Toxin	PROBABLE NON-ALLERGEN	8.41	-7.03	88	-0.12	0.6	27649	12.335	0.805594	23966.2	12	0.11	0.198199	0
LCSGAFGTVY	LGSGAFGTVY	LUAD	G719C	HLA-B*51:01	0.22128	0.975498	-0.3264	5.5	Non-Toxin	PROBABLE ALLERGEN	5.52	-15.52	78	1.15	7.3	22409	12.4599	0.921598	35633.9	26	0.13	0.198083	0
VLASGAFGT	VLGSGAFGT	LUAD	G719A	HLA-A*11:01	0.03466	0.222523	-0.1941	100	Non-Toxin	PROBABLE NON-ALLERGEN	5.49	-9.98	97.78	1.344	3	24209.2	12.7885	1.26571	28782.9	26	0.19	0.198043	0
KIKVLSSGAF	KIKVLGSGAF	LUAD	G719S	HLA-A*31:01	-0.30463	0.874386	0.7808	1.3	Non-Toxin	PROBABLE NON-ALLERGEN	10	-5.7	117	0.73	7.8	24403.6	12.9977	1.05717	11077.6	14	0.3	0.198037	0
QLIMQLMPFG	QLITQLMPFG	LUAD	T790M	HLA-A*02:03	-0.36336	0.513196	0.1845	0.8	Non-Toxin	PROBABLE ALLERGEN	5.52	64.66	117	0.97	5.3	24539.9	12.8635	0.820908	1661.75	6.6	0.29	0.198028	0
NQALLRILKK	NQALLRILKE	LUAD	E709K	HLA-B*44:03	0.03106	0.95877	0.3632	1.4	Non-Toxin	PROBABLE NON-ALLERGEN	11.17	31.49	166	-0.16	7.5	28103.2	12.9857	1.92447	24567.2	12	0.15	0.197996	0
NPHVCRLLFI	NPHVCRLLGI	LUAD	G779F	HLA-A*68:02	0.09854	0.770043	0.6514	1.4	Non-Toxin	PROBABLE ALLERGEN	8.26	6.12	146	0.88	12.6	21195.9	12.5316	0.793243	8099.93	9.2	0.17	0.197945	0
LIMQLMPFG	LITQLMPFG	LUAD	T790M	HLA-A*11:01	-0.29062	0.319802	0.2221	5.5	Non-Toxin	PROBABLE ALLERGEN	5.52	70.73	130	1.467	3.4	24349.7	12.7885	1.36261	22629.1	18	0.16	0.197776	0
ITDFGLAKQL	ITDFGLAKLL	LUAD	L861Q	HLA-B*44:02	-0.06565	0.511131	-0.0372	20	Non-Toxin	PROBABLE NON-ALLERGEN	5.84	25.14	127	0.47	0.6	28149.7	12.8799	1	25496.3	16	0.25	0.197716	0
WGPEPKDCV	WGPEPRDCV	LUAD	R521K	HLA-A*23:01	-0.12943	0.738472	0.0476	2.8	Non-Toxin	PROBABLE NON-ALLERGEN	4.37	29.7	32.22	-0.967	-10	23149.7	12.4161	0.88673	35867.6	40	0.1	0.197702	0
IKVLSSGAF	IKVLGSGAF	LUAD	G719S	HLA-B*40:01	-0.26313	0.832348	0.4948	20	Non-Toxin	PROBABLE NON-ALLERGEN	8.75	1.99	130	1.244	3.6	29545	13.1988	0.77478	19456.1	6.9	0.4	0.197663	0
CWGPEPKDC	CWGPEPRDC	LUAD	R521K	HLA-B*58:01	-0.08214	0.905362	-0.0691	1.2	Non-Toxin	PROBABLE ALLERGEN	4.37	64.39	0	-1.156	-14.1	23297.4	12.378	0.965322	44829.8	99	0.07	0.197641	0
QHVKITDFGR	QHVKITDFGL	LUAD	L858R	HLA-A*68:02	0.10328	0.899231	1.3642	0.8	Non-Toxin	PROBABLE ALLERGEN	8.75	-9.91	68	-0.82	-1.2	21287.7	12.837	1.48274	28541.3	38	0.15	0.197629	0
AVVMGENNTL	AGVMGENNTL	LUAD	G598V	HLA-A*31:01	-0.02167	0.766225	1.2473	4.4	Non-Toxin	PROBABLE NON-ALLERGEN	4	-7.03	107	0.43	-9.7	24247.9	12.9977	1.81048	29596.4	45	0.15	0.197552	0
AIVDNPHVC	ASVDNPHVC	LUAD	S768I	HLA-A*30:01	0.0704	0.872043	0.5202	4.4	Non-Toxin	PROBABLE NON-ALLERGEN	5.08	-20.44	118.89	0.6	-7.6	21492.2	12.5506	0.890175	21442	47	0.14	0.197546	0
MAIVDNPHVC	MASVDNPHVC	LUAD	S768I	HLA-B*44:03	0.14102	0.944825	0.6515	30	Non-Toxin	PROBABLE NON-ALLERGEN	5.06	-5.06	107	0.73	-3.4	27903.6	12.9857	1.05377	35293.2	34	0.27	0.197536	0
DFGLAKQLG	DFGLAKLLG	LUAD	L861Q	HLA-A*33:01	-0.2693	0.908115	0.1667	1.1	Non-Toxin	PROBABLE ALLERGEN	5.84	26.82	97.78	0.056	2	24600.4	12.3724	0.859142	33147.2	37	0.08	0.197535	0
SSGAFGTVY	GSGAFGTVY	LUAD	G719S	HLA-A*24:02	0.25315	0.505199	0.1903	1.9	Non-Toxin	PROBABLE ALLERGEN	5.24	3.04	43.33	0.489	7.7	24629.5	12.69	1.24888	34876	29	0.13	0.197525	0
KTEFKKIKV	ETEFKKIKV	LUAD	E709K	HLA-A*24:02	-0.27638	0.495708	0.687	1.3	Non-Toxin	PROBABLE ALLERGEN	10	-14.71	75.56	-0.922	-4.4	24476.2	12.69	1.30399	36198.2	33	0.12	0.197508	0
IKVLASGAF	IKVLGSGAF	LUAD	G719A	HLA-B*40:01	-0.06393	0.843798	0.2294	20	Non-Toxin	PROBABLE NON-ALLERGEN	8.75	-19.41	141.11	1.533	6.2	29497.4	13.1988	0.77478	18275.8	6.3	0.39	0.197472	0
MQLMPFGCL	TQLMPFGCL	LUAD	T790M	HLA-A*33:01	-0.0838	0.704056	0.7868	30	Non-Toxin	PROBABLE ALLERGEN	5.27	92.13	86.67	1.244	5.2	24928.5	12.7876	1.20022	19950.2	14	0.17	0.197459	0
QLGAEEKEYH	LLGAEEKEYH	LUAD	L861Q	HLA-A*01:01	0.12471	0.360656	0.7802	0.8	Non-Toxin	PROBABLE NON-ALLERGEN	4.75	45.45	49	-1.72	-13.9	25314.6	12.6015	0.965788	34291.6	41	0.14	0.197433	0
MAIVDNPHV	MASVDNPHV	LUAD	S768I	HLA-B*44:03	0.10979	0.897128	1.2112	30	Non-Toxin	PROBABLE NON-ALLERGEN	5.06	-6.73	118.89	0.533	-7.6	27943.6	12.9857	1.18623	25356.9	13	0.24	0.197381	0
KVLCSGAFG	KVLGSGAFG	LUAD	G719C	HLA-A*68:01	-0.08563	0.790761	-0.4082	1.3	Non-Toxin	PROBABLE NON-ALLERGEN	8.22	-9.98	86.67	1.067	5.9	22550.7	12.7034	0.912622	26924.4	31	0.18	0.197324	0
LRILKKTEF	LRILKETEF	LUAD	E709K	HLA-A*26:01	-0.2897	0.348354	1.0482	5.5	Non-Toxin	PROBABLE NON-ALLERGEN	9.99	63.66	130	-0.178	-8.2	28662.9	12.645	1.06646	34758.9	26	0.13	0.197259	0
TDFGRAKLL	TDFGLAKLL	LUAD	L858R	HLA-A*33:01	-0.02915	0.878114	-0.3332	7.2	Non-Toxin	PROBABLE NON-ALLERGEN	8.41	-8.92	97.78	-0.089	-3.2	24823.7	12.7876	1.43091	35368.2	44	0.12	0.197233	0
DNPHVCRLLF	DNPHVCRLLG	LUAD	G779F	HLA-B*08:01	0.04953	0.815846	-0.028	1.1	Non-Toxin	PROBABLE NON-ALLERGEN	6.74	6.12	107	0.08	6.6	23409.7	13.1899	2.43042	5995.25	4.8	0.1	0.197227	0
RAKLLGAEE	LAKLLGAEE	LUAD	L858R	HLA-A*30:02	0.03146	0.818001	1.4667	1	Non-Toxin	PROBABLE NON-ALLERGEN	6.14	26.24	108.89	-0.511	5.5	18739.9	12.9089	1.42221	9248.1	10	0.16	0.19713	0
GCWGPEPKDC	GCWGPEPRDC	LUAD	R521K	HLA-B*51:01	0.01322	0.96596	-0.1888	30	Non-Toxin	PROBABLE ALLERGEN	4.37	58.95	0	-1.08	-14.5	22280.1	12.4599	0.921598	46858.2	93	0.08	0.197127	0
EFKKIKVLC	EFKKIKVLG	LUAD	G719C	HLA-A*30:01	-0.33204	0.969181	0.7425	1	Non-Toxin	PROBABLE NON-ALLERGEN	9.2	-36.11	118.89	0.289	4.7	21649.1	12.5506	0.959992	14243.7	29	0.1	0.197002	0
VQLIMQLMP	VQLITQLMP	LUAD	T790M	HLA-A*02:06	-0.26168	0.909658	-0.0388	100	Non-Toxin	PROBABLE NON-ALLERGEN	5.49	49.33	162.22	1.278	8.6	20652.3	12.5322	0.879631	7839.87	16	0.1	0.196875	0
CSGAFGTVY	GSGAFGTVY	LUAD	G719C	HLA-B*51:01	0.25315	0.911287	-0.2096	1.2	Non-Toxin	PROBABLE ALLERGEN	5.52	-18.36	43.33	0.856	7.7	22561.7	12.8174	1.40254	30734.7	16	0.11	0.196746	0
LTSTVQLIMQ	LTSTVQLITQ	LUAD	T790M	HLA-A*03:01	-0.08796	0.857049	-0.1547	5.5	Non-Toxin	PROBABLE NON-ALLERGEN	5.52	1.46	146	0.9	10.2	25564.8	12.9245	0.850807	17474.3	13	0.24	0.196744	0
VVMGENNTLV	GVMGENNTLV	LUAD	G598V	HLA-A*33:01	0.08849	0.858166	1.2778	100	Non-Toxin	PROBABLE NON-ALLERGEN	4	-7.03	126	0.67	-7.8	25241	13.2254	1.26191	30925.8	31	0.28	0.196726	0
LLRILKKTE	LLRILKETE	LUAD	E709K	HLA-B*08:01	-0.2224	0.883897	1.3413	5.5	Non-Toxin	PROBABLE NON-ALLERGEN	9.99	63.66	173.33	-0.067	-0.2	22851.1	12.5435	0.912086	6823.57	5.5	0.09	0.196709	0
EFKKIKVLA	EFKKIKVLG	LUAD	G719A	HLA-A*68:02	-0.33204	0.939223	0.5704	1	Non-Toxin	PROBABLE ALLERGEN	9.71	-36.11	130	0.211	4.7	21535.4	13.149	2.05314	9554.04	12	0.12	0.196699	0
EGCWGPEPK	EGCWGPEPR	LUAD	R521K	HLA-B*08:01	0.30597	0.95759	-0.2525	1	Non-Toxin	PROBABLE NON-ALLERGEN	4.53	64.39	0	-1.478	-8	22905.1	12.5435	0.874347	37793.5	81	0.09	0.196589	0
LIMQLMPFG	LITQLMPFG	LUAD	T790M	HLA-A*03:01	-0.29062	0.835277	0.2221	5.5	Non-Toxin	PROBABLE ALLERGEN	5.52	70.73	130	1.467	3.4	25681.5	12.9245	1.52253	19921.1	16	0.12	0.196575	0
ITDFGLAKQ	ITDFGLAKL	LUAD	L861Q	HLA-A*31:01	0.05458	0.986562	0.0115	20	Non-Toxin	PROBABLE NON-ALLERGEN	5.84	26.82	97.78	0.1	4.1	24151.4	12.6619	0.669085	27079.9	39	0.16	0.196459	0
MAIVDNPHV	MASVDNPHV	LUAD	S768I	HLA-A*11:01	0.10979	0.175569	1.2112	30	Non-Toxin	PROBABLE NON-ALLERGEN	5.06	-6.73	118.89	0.533	-7.6	24385.9	12.7885	0.974645	29806.9	28	0.15	0.196357	0
IKVLCSGAF	IKVLGSGAF	LUAD	G719C	HLA-B*08:01	-0.15453	0.820453	0.3844	20	Non-Toxin	PROBABLE NON-ALLERGEN	8.22	-19.41	130	1.611	6.9	22939	12.8564	0.930881	20293.3	25	0.18	0.196322	0
FICLTSTVQL	GICLTSTVQL	LUAD	G779F	HLA-A*33:01	-0.14826	0.85065	0.3494	1.1	Non-Toxin	PROBABLE ALLERGEN	5.52	28.26	146	1.59	2.3	25067.6	13.2254	1.61086	26192.9	21	0.2	0.1963	0
FICLTSTVQ	GICLTSTVQ	LUAD	G779F	HLA-A*02:01	-0.08971	0.701355	0.8651	1.1	Non-Toxin	PROBABLE ALLERGEN	5.52	30.29	118.89	1.344	5.8	20873.6	12.951	1.43057	23513.4	30	0.13	0.196292	0
HCVKTCPAV	HCVKTCPAG	LUAD	G598V	HLA-A*32:01	-0.20305	0.521909	0.6116	3.5	Non-Toxin	PROBABLE ALLERGEN	8.07	40.11	75.56	0.644	-1.9	19739.2	13.237	2.11482	30923.5	24	0.12	0.196284	0
FICLTSTVQ	GICLTSTVQ	LUAD	G779F	HLA-A*02:06	-0.08971	0.81259	0.8651	1.1	Non-Toxin	PROBABLE ALLERGEN	5.52	30.29	118.89	1.344	5.8	21193.3	13.0419	1.60535	16146	29	0.13	0.196215	0
AVVMGENNT	AGVMGENNT	LUAD	G598V	HLA-A*02:06	-0.04529	0.596436	1.2707	4.4	Non-Toxin	PROBABLE ALLERGEN	4	-8.92	75.56	0.056	-9	21306.1	13.3234	1.9675	11761.8	22	0.17	0.196176	0
FGRAKLLGA	FGLAKLLGA	LUAD	L858R	HLA-A*26:01	-0.15383	0.474241	0.1839	1.1	Non-Toxin	PROBABLE ALLERGEN	11	-9.98	108.89	0.533	5.1	28657.5	12.645	0.888839	34378.9	25	0.1	0.196123	0
KIKVLCSGAF	KIKVLGSGAF	LUAD	G719C	HLA-A*31:01	-0.19603	0.888565	0.5226	1.3	Non-Toxin	PROBABLE NON-ALLERGEN	9.31	-24.96	117	1.06	11.1	24690.4	13.3674	1.02794	8399.63	12	0.33	0.195958	0
LDEAYVMAIV	LDEAYVMASV	LUAD	S768I	HLA-B*44:02	0.05395	0.37651	0.2258	5.5	Non-Toxin	PROBABLE ALLERGEN	3.67	12.85	156	1.39	12.9	27870.7	12.8799	0.834635	10232.8	3.5	0.18	0.195855	0
VLASGAFGT	VLGSGAFGT	LUAD	G719A	HLA-A*30:02	0.03466	0.594385	-0.1941	100	Non-Toxin	PROBABLE NON-ALLERGEN	5.49	-9.98	97.78	1.344	3	18836.7	12.9089	1.18749	13365.1	19	0.13	0.195814	0
LLRILKKTE	LLRILKETE	LUAD	E709K	HLA-A*30:01	-0.2224	0.944889	1.3413	5.5	Non-Toxin	PROBABLE NON-ALLERGEN	9.99	63.66	173.33	-0.067	-0.2	21900.4	12.8212	0.921644	9205.38	19	0.14	0.195771	0
KVLASGAFG	KVLGSGAFG	LUAD	G719A	HLA-A*26:01	0.00799	0.77868	-0.161	1.3	Non-Toxin	PROBABLE NON-ALLERGEN	8.75	-9.98	97.78	0.989	5.2	28709.2	12.645	0.759846	39343.2	44	0.1	0.195715	0
KVLSSGAFG	KVLGSGAFG	LUAD	G719S	HLA-A*26:01	-0.19785	0.765482	0.0649	1.3	Non-Toxin	PROBABLE NON-ALLERGEN	8.75	11.42	86.67	0.7	2.6	28531.8	12.645	0.759846	39378.1	44	0.1	0.195715	0
CSGAFGTVYK	GSGAFGTVYK	LUAD	G719C	HLA-A*23:01	0.26659	0.902527	0.0421	1.2	Non-Toxin	PROBABLE ALLERGEN	8.2	-15.52	39	0.38	6.4	23271.9	12.8227	1.14846	33271.2	32	0.1	0.195714	0
VLSSGAFGT	VLGSGAFGT	LUAD	G719S	HLA-A*11:01	-0.03174	0.147913	-0.0557	100	Non-Toxin	PROBABLE NON-ALLERGEN	5.49	11.42	86.67	1.056	3	24640.2	13.1196	1.23376	29897.3	29	0.19	0.195648	0
AKQLGAEEK	AKLLGAEEK	LUAD	L861Q	HLA-A*33:01	0.16407	0.830555	0.9481	4.4	Non-Toxin	PROBABLE NON-ALLERGEN	6.19	61.99	65.56	-1.256	-1.8	24957.9	12.7876	0.967527	39476.2	64	0.11	0.195576	0
CSGAFGTVY	GSGAFGTVY	LUAD	G719C	HLA-B*07:02	0.25315	0.643706	-0.2096	1.2	Non-Toxin	PROBABLE ALLERGEN	5.52	-18.36	43.33	0.856	7.7	25072.7	13.0116	1.32298	28568.5	25	0.13	0.195531	0
FGRAKLLGA	FGLAKLLGA	LUAD	L858R	HLA-A*03:01	-0.15383	0.808473	0.1839	1.1	Non-Toxin	PROBABLE ALLERGEN	11	-9.98	108.89	0.533	5.1	25677.8	12.9245	1.18011	28212.2	29	0.12	0.195491	0
LIMQLMPFG	LITQLMPFG	LUAD	T790M	HLA-A*33:01	-0.29062	0.849469	0.2221	5.5	Non-Toxin	PROBABLE ALLERGEN	5.52	70.73	130	1.467	3.4	25074.5	13.2254	1.4515	25966.6	21	0.18	0.195413	0
DFGRAKLLG	DFGLAKLLG	LUAD	L858R	HLA-A*24:02	-0.11766	0.259835	0.1626	1.1	Non-Toxin	PROBABLE NON-ALLERGEN	8.75	-8.92	97.78	-0.056	1	24716.2	12.69	0.861791	26885.1	16	0.08	0.195344	0
EPKDCVSCRN	EPRDCVSCRN	LUAD	R521K	HLA-B*07:02	-0.23097	0.488272	-0.0095	1	Non-Toxin	PROBABLE ALLERGEN	6.15	65.66	29	-1.21	0.4	25115.9	13.0116	0.770676	31969.7	34	0.21	0.195313	0
RILKKTEFKK	RILKETEFKK	LUAD	E709K	HLA-A*23:01	-0.32575	0.843501	1.316	1	Non-Toxin	PROBABLE NON-ALLERGEN	10.46	24	78	-1.32	-13.1	23296.5	12.8227	0.731551	32679.6	31	0.14	0.195159	0
GCWGPEPKD	GCWGPEPRD	LUAD	R521K	HLA-B*58:01	0.05409	0.939469	-0.2594	30	Non-Toxin	PROBABLE NON-ALLERGEN	4.37	64.39	0	-1.478	-11	23631.5	12.8286	1.21983	33728.6	58	0.06	0.195134	0
VMAIVDNPHV	VMASVDNPHV	LUAD	S768I	HLA-A*30:02	0.21187	0.410939	1.1198	100	Non-Toxin	PROBABLE NON-ALLERGEN	5.08	-5.06	136	0.9	-3.1	18964.8	13.1484	0.735005	7572.09	7.7	0.25	0.195018	0
EFKKIKVLC	EFKKIKVLG	LUAD	G719C	HLA-B*51:01	-0.33204	0.986656	0.7425	1	Non-Toxin	PROBABLE NON-ALLERGEN	9.2	-36.11	118.89	0.289	4.7	23155.4	13.6144	2.56939	41639.1	50	0.11	0.194917	0
ITDFGLAKQ	ITDFGLAKL	LUAD	L861Q	HLA-A*33:01	0.05458	0.986562	0.0115	20	Non-Toxin	PROBABLE NON-ALLERGEN	5.84	26.82	97.78	0.1	4.1	24913.7	12.7876	0.572262	31913	33	0.14	0.194899	0
CRLLFICLT	CRLLGICLT	LUAD	G779F	HLA-A*02:06	0.17254	0.887027	0.4614	1.2	Non-Toxin	PROBABLE ALLERGEN	8.07	30.29	173.33	2.056	17.4	21229.9	13.0419	1.11552	18252.9	32	0.14	0.194857	0
CSGAFGTVY	GSGAFGTVY	LUAD	G719C	HLA-A*02:03	0.25315	0.119995	-0.2096	1.2	Non-Toxin	PROBABLE ALLERGEN	5.52	-18.36	43.33	0.856	7.7	24720.8	12.8635	1	30754.3	56	0.09	0.194771	0
KIKVLSSGAF	KIKVLGSGAF	LUAD	G719S	HLA-A*02:03	-0.30463	0.217927	0.7808	1.3	Non-Toxin	PROBABLE NON-ALLERGEN	10	-5.7	117	0.73	7.8	24897	13.2396	0.945627	9836.1	20	0.23	0.19467	0
KIKVLASGAF	KIKVLGSGAF	LUAD	G719A	HLA-B*35:01	-0.10543	0.925188	0.4795	1.3	Non-Toxin	PROBABLE ALLERGEN	10	-24.96	127	0.99	10.4	23499.4	13.0615	0.672386	16086.5	7.1	0.21	0.194657	0
FICLTSTVQ	GICLTSTVQ	LUAD	G779F	HLA-A*26:01	-0.08971	0.213544	0.8651	1.1	Non-Toxin	PROBABLE ALLERGEN	5.52	30.29	118.89	1.344	5.8	29030.1	13.4854	2.19925	34070.1	24	0.11	0.19464	0
VCRLLFICL	VCRLLGICL	LUAD	G779F	HLA-A*31:01	0.18586	0.941407	0.2121	100	Non-Toxin	PROBABLE NON-ALLERGEN	8.04	30.29	205.56	2.6	17.4	24254.2	12.9977	1.05717	27924.6	41	0.12	0.194595	0
VCRLLFICL	VCRLLGICL	LUAD	G779F	HLA-A*03:01	0.18586	0.94414	0.2121	100	Non-Toxin	PROBABLE NON-ALLERGEN	8.04	30.29	205.56	2.6	17.4	25813.8	12.9245	0.94436	38465.1	67	0.11	0.194554	0
IKVLSSGAF	IKVLGSGAF	LUAD	G719S	HLA-B*07:02	-0.26313	0.470979	0.4948	20	Non-Toxin	PROBABLE NON-ALLERGEN	8.75	1.99	130	1.244	3.6	25346.3	13.4719	0.744347	20643.9	14	0.34	0.194528	0
ASGAFGTVY	GSGAFGTVY	LUAD	G719A	HLA-A*24:02	0.25315	0.476676	0.134	4.4	Non-Toxin	PROBABLE ALLERGEN	5.57	-18.36	54.44	0.778	7.7	24939.1	13.115	1.20841	37068.6	36	0.13	0.194453	0
ASGAFGTVYK	GSGAFGTVYK	LUAD	G719A	HLA-A*02:06	0.26659	0.432158	0.3238	4.4	Non-Toxin	PROBABLE ALLERGEN	8.63	-15.52	49	0.31	6.4	21160.8	13.0419	1.09058	23871.5	42	0.12	0.194395	0
TCPAVVMGE	TCPAGVMGE	LUAD	G598V	HLA-A*68:02	-0.01357	0.973836	0.5566	7.2	Non-Toxin	PROBABLE ALLERGEN	4	43.31	75.56	0.933	11.7	21259.9	12.837	0.932529	24687.1	31	0.07	0.194358	0
ITDFGLAKQ	ITDFGLAKL	LUAD	L861Q	HLA-A*02:06	0.05458	0.977434	0.0115	20	Non-Toxin	PROBABLE NON-ALLERGEN	5.84	26.82	97.78	0.1	4.1	20605.7	12.5322	0.0787568	21367	38	0.1	0.194341	0
TCPAVVMGE	TCPAGVMGE	LUAD	G598V	HLA-A*23:01	-0.01357	0.984522	0.5566	7.2	Non-Toxin	PROBABLE ALLERGEN	4	43.31	75.56	0.933	11.7	23413.1	12.8227	0.884366	41263.2	64	0.07	0.194304	0
VQLIMQLMP	VQLITQLMP	LUAD	T790M	HLA-A*02:01	-0.26168	0.731447	-0.0388	100	Non-Toxin	PROBABLE NON-ALLERGEN	5.49	49.33	162.22	1.278	8.6	20955.1	12.951	0.857945	19673.5	24	0.11	0.194097	0
VLCSGAFGT	VLGSGAFGT	LUAD	G719C	HLA-A*30:02	0.00446	0.761047	-0.4639	100	Non-Toxin	PROBABLE NON-ALLERGEN	5.49	-9.98	86.67	1.422	3	19020.7	13.1484	1.16586	18958.6	33	0.13	0.194087	0
RAKLLGAEE	LAKLLGAEE	LUAD	L858R	HLA-A*31:01	0.03146	0.818001	1.4667	1	Non-Toxin	PROBABLE NON-ALLERGEN	6.14	26.24	108.89	-0.511	5.5	24689.8	13.3674	1.52243	15097.2	18	0.15	0.194081	0
CSGAFGTVY	GSGAFGTVY	LUAD	G719C	HLA-A*02:06	0.25315	0.617361	-0.2096	1.2	Non-Toxin	PROBABLE ALLERGEN	5.52	-18.36	43.33	0.856	7.7	21147	13.0419	0.960924	24459.8	44	0.12	0.193985	0
ALLRILKKT	ALLRILKET	LUAD	E709K	HLA-A*03:01	-0.14036	0.916394	0.6634	4.4	Non-Toxin	PROBABLE NON-ALLERGEN	11.17	42.26	184.44	0.522	-4	26083.8	13.3354	1.23288	25237	23	0.18	0.19396	0
YVMAIVDNPH	YVMASVDNPH	LUAD	S768I	HLA-A*01:01	0.16111	0.231521	1.335	2.8	Non-Toxin	PROBABLE NON-ALLERGEN	5.08	-5.06	107	0.35	1.9	25946.6	13.5426	0.814669	19962.7	7.7	0.32	0.193878	0
HVKITDFGR	HVKITDFGL	LUAD	L858R	HLA-A*02:06	0.2412	0.814031	1.3227	3.5	Non-Toxin	PROBABLE ALLERGEN	8.75	-12.12	75.56	-0.522	2.7	20920	12.7837	0.343855	27944.2	51	0.12	0.193821	0
LSSGAFGTVY	LGSGAFGTVY	LUAD	G719S	HLA-A*23:01	0.22128	0.916478	0.053	5.5	Non-Toxin	PROBABLE NON-ALLERGEN	5.52	3.74	78	0.82	7.3	23589.3	13.2521	1	32378.7	30	0.18	0.1938	0
EGCWGPEPK	EGCWGPEPR	LUAD	R521K	HLA-A*02:01	0.30597	0.809859	-0.2525	1	Non-Toxin	PROBABLE NON-ALLERGEN	4.53	64.39	0	-1.478	-8	20816.4	12.951	0.940709	39239	70	0.08	0.193786	0
IMQLMPFGC	ITQLMPFGC	LUAD	T790M	HLA-B*57:01	-0.1116	0.822423	0.8905	20	Non-Toxin	PROBABLE ALLERGEN	5.52	70.73	86.67	1.322	6.5	15781.2	12.7811	0.264208	30166.7	35	0.13	0.193778	0
VLSSGAFGT	VLGSGAFGT	LUAD	G719S	HLA-B*15:01	-0.03174	0.38284	-0.0557	100	Non-Toxin	PROBABLE NON-ALLERGEN	5.49	11.42	86.67	1.056	3	23601.7	13.2997	1.08713	21446.7	28	0.17	0.193554	0
VLCSGAFGT	VLGSGAFGT	LUAD	G719C	HLA-B*15:01	0.00446	0.62926	-0.4639	100	Non-Toxin	PROBABLE NON-ALLERGEN	5.49	-9.98	86.67	1.422	3	23559.8	13.2997	1.08713	23200.8	31	0.17	0.193554	0
MQLMPFGCL	TQLMPFGCL	LUAD	T790M	HLA-A*03:01	-0.0838	0.869378	0.7868	30	Non-Toxin	PROBABLE ALLERGEN	5.27	92.13	86.67	1.244	5.2	26087.2	13.3354	1.40513	21615.8	18	0.13	0.193549	0
GLAKQLGAE	GLAKLLGAE	LUAD	L861Q	HLA-B*15:01	-0.27608	0.871339	0.5908	30	Non-Toxin	PROBABLE ALLERGEN	6	25.77	108.89	-0.056	-2.2	23556.3	13.2997	1.12134	16236.9	20	0.16	0.193471	0
TSTVQLIMQL	TSTVQLITQL	LUAD	T790M	HLA-A*02:03	-0.16006	0.211356	-0.1683	7.2	Non-Toxin	PROBABLE NON-ALLERGEN	5.19	1.46	146	0.9	7.4	24922.4	13.2396	0.85465	5681.99	15	0.18	0.193426	0
VLSSGAFGTV	VLGSGAFGTV	LUAD	G719S	HLA-A*01:01	0.01241	0.351684	0.0364	100	Non-Toxin	PROBABLE NON-ALLERGEN	5.49	11.28	107	1.37	2.3	25831.1	13.5426	1.23297	18784.2	6.8	0.22	0.193289	0
VKITDFGRAK	VKITDFGLAK	LUAD	L858R	HLA-A*30:02	0.3163	0.837586	1.4017	100	Non-Toxin	PROBABLE ALLERGEN	9.99	-9.91	78	-0.36	-4.5	18872.7	13.1484	0.670824	14628	21	0.17	0.193285	0
LIMQLMPFG	LITQLMPFG	LUAD	T790M	HLA-A*32:01	-0.29062	0.849469	0.2221	5.5	Non-Toxin	PROBABLE ALLERGEN	5.52	70.73	130	1.467	3.4	19941.5	13.4974	1.71602	16722.4	8.2	0.12	0.193219	0
PHVCRLLFI	PHVCRLLGI	LUAD	G779F	HLA-A*02:03	0.05815	0.475591	1.022	20	Non-Toxin	PROBABLE ALLERGEN	8.68	8.89	162.22	1.367	8.4	24822.9	13.2396	0.897278	29980.9	54	0.16	0.193179	0
LRILKKTEF	LRILKETEF	LUAD	E709K	HLA-A*31:01	-0.2897	0.70008	1.0482	5.5	Non-Toxin	PROBABLE NON-ALLERGEN	9.99	63.66	130	-0.178	-8.2	24671.5	13.3674	1.20095	32160.5	53	0.15	0.193063	0
KVLSSGAFG	KVLGSGAFG	LUAD	G719S	HLA-A*68:01	-0.19785	0.758809	0.0649	1.3	Non-Toxin	PROBABLE NON-ALLERGEN	8.75	11.42	86.67	0.7	2.6	23033.6	13.2248	0.876642	28513.5	34	0.15	0.193025	0
ITDFGRAKLL	ITDFGLAKLL	LUAD	L858R	HLA-B*35:01	0.05675	0.910767	0.1462	20	Non-Toxin	PROBABLE NON-ALLERGEN	8.75	-7.03	127	0.37	-0.4	23686.8	13.4165	0.899648	34352.1	30	0.21	0.192917	0
TVQLIMQLM	TVQLITQLM	LUAD	T790M	HLA-B*44:02	-0.1887	0.341358	-0.4767	7.2	Non-Toxin	PROBABLE ALLERGEN	5.19	0.51	162.22	1.378	10.5	28306.4	13.5793	0.760996	24427.2	15	0.29	0.192881	0
CVKTCPAVVM	CVKTCPAGVM	LUAD	G598V	HLA-A*11:01	0.00155	0.74006	0.5597	1.2	Non-Toxin	PROBABLE ALLERGEN	8.06	37.1	97	1.51	10.4	24893.9	13.4689	1.12431	23725.3	19	0.18	0.192691	0
SSGAFGTVYK	GSGAFGTVYK	LUAD	G719S	HLA-B*35:01	0.26659	0.558843	0.3717	1.9	Non-Toxin	PROBABLE ALLERGEN	8.31	3.74	39	0.05	6.4	23693.9	13.4165	1.39948	30197.4	22	0.11	0.192586	0
[truncated: 3,645 more rows]

## Sheet: Supplemental Table S5
GBM MHC I-restricted Epitope-HLA Pair Data
Sequence	Wild Type Seqeunce	Cancer	Mutation	Allele	Immunogenicity	Alternative Immunogenicity	Antigenicity	Half-life	Toxicity	Allergenicity	Isoelectric Point	Instability Index	Aliphatic Index	Gravy Score	Hydropathicity	MHCFlurry Binding	MHCFlurry Rank	MHCFlurry WT:MUT Rank	NetMHC Binding	NetMHC Rank	NetMHC Stability	Score	ID
LQIIKGNMY	LQIIRGNMY	GBM	R108K	HLA-B*15:01	-0.10904	0.79777	0.2718	5.5	Non-Toxin	PROBABLE ALLERGEN	8.59	43.12	130	0.233	-1.4	45.4271	0.085625	1	35.14	0.12	16.53	0.597625	1
LQIIKGNMYY	LQIIRGNMYY	GBM	R108K	HLA-B*15:01	-0.15633	0.850016	0.1073	5.5	Non-Toxin	PROBABLE ALLERGEN	8.5	52.15	117	0.08	-2.7	67.5545	0.214625	1.23355	12.96	0.03	11.65	0.504161	1
VVRGNLEITY	VVLGNLEITY	GBM	L62R	HLA-B*15:01	0.26305	0.890466	-0.2626	100	Non-Toxin	PROBABLE ALLERGEN	5.97	11.28	136	0.28	0.2	77.6637	0.26875	1.72884	131.17	0.46	11.15	0.495793	1
RMFNNCEVVR	RMFNNCEVVL	GBM	L62R	HLA-A*31:01	0.1259	0.912418	0.9949	1	Non-Toxin	PROBABLE ALLERGEN	8.25	6.12	58	-0.39	0.4	40.7571	0.130375	34.7267	10.2	0.04	2.34	0.432699	1
VTCVKKCPR	ATCVKKCPR	GBM	A289V	HLA-A*31:01	-0.44094	0.801349	1.017	100	Non-Toxin	PROBABLE ALLERGEN	9.5	0.9	64.44	-0.133	-2.7	47.3021	0.179625	0.692415	33.56	0.24	7.27	0.418942	1
MFNNCEVVR	MFNNCEVVL	GBM	L62R	HLA-A*33:01	0.0921	0.915419	1.2394	30	Non-Toxin	PROBABLE ALLERGEN	5.75	5.69	64.44	0.067	3.9	91.4504	0.25375	31.2941	35.91	0.06	0.92	0.393832	1
GTTCVKKCPR	GATCVKKCPR	GBM	A289T	HLA-A*31:01	-0.46643	0.91144	0.8936	30	Non-Toxin	PROBABLE ALLERGEN	9.5	1.81	29	-0.65	-0.2	116.926	0.528625	2.04611	73.21	0.5	4.92	0.375873	1
VTCVKKCPR	ATCVKKCPR	GBM	A289V	HLA-A*33:01	-0.44094	0.801349	1.017	100	Non-Toxin	PROBABLE ALLERGEN	9.5	0.9	64.44	-0.133	-2.7	70.956	0.18225	2.05281	231.9	0.43	4.48	0.369881	1
YSFGTTCVKK	YSFGATCVKK	GBM	A289T	HLA-A*11:01	0.00579	0.867685	0.0676	2.8	Non-Toxin	PROBABLE ALLERGEN	9.2	-9.91	29	-0.22	1	37.803	0.122125	0.911975	37.58	0.19	4	0.35751	1
TTCVKKCPR	ATCVKKCPR	GBM	A289T	HLA-A*33:01	-0.44094	0.803917	1.0049	7.2	Non-Toxin	PROBABLE ALLERGEN	9.5	10.33	32.22	-0.678	-2.7	52.862	0.103125	3.62788	104.89	0.22	3.45	0.355718	1
ASVDNPHMCR	ASVDNPHVCR	GBM	V774M	HLA-A*11:01	-0.13063	0.661509	0.2359	4.4	Non-Toxin	PROBABLE ALLERGEN	6.78	-8.91	39	-0.67	-7.4	107.716	0.533625	1.08644	204.23	0.73	3.86	0.352534	1
MFNNCEVVR	MFNNCEVVL	GBM	L62R	HLA-A*31:01	0.0921	0.915419	1.2394	30	Non-Toxin	PROBABLE ALLERGEN	5.75	5.69	64.44	0.067	3.9	97.6554	0.455	21.3703	34.5	0.24	0.45	0.352053	1
YSFGVTCVKK	YSFGATCVKK	GBM	A289V	HLA-A*11:01	0.00819	0.906537	0.1012	2.8	Non-Toxin	PROBABLE NON-ALLERGEN	9.2	-9.91	58	0.27	5.9	40.3141	0.143375	0.776809	30.5	0.15	3.56	0.348522	1
GVTCVKKCPR	GATCVKKCPR	GBM	A289V	HLA-A*31:01	-0.46643	0.89659	0.8334	30	Non-Toxin	PROBABLE ALLERGEN	9.5	1.81	58	-0.16	-0.2	204.722	0.75975	1.42366	98.6	0.66	3.54	0.345916	1
TTCVKKCPR	ATCVKKCPR	GBM	A289T	HLA-A*31:01	-0.44094	0.803917	1.0049	7.2	Non-Toxin	PROBABLE ALLERGEN	9.5	10.33	32.22	-0.678	-2.7	54.9995	0.231125	0.538129	40.08	0.28	3.43	0.344673	1
VVMGENNTLV	GVMGENNTLV	GBM	G598V	HLA-A*02:06	0.08849	0.891876	1.2778	100	Non-Toxin	PROBABLE NON-ALLERGEN	4	-7.03	126	0.67	-7.8	45.6493	0.362625	1.13995	223.31	1.6	3.19	0.341077	1
QIIKGNMYY	QIIRGNMYY	GBM	R108K	HLA-B*15:01	-0.29725	0.868796	0.1543	0.8	Non-Toxin	PROBABLE ALLERGEN	8.5	20.61	86.67	-0.333	-7.2	72.4327	0.247125	1.38543	87.16	0.3	3.08	0.340551	1
YSFGTTCVK	YSFGATCVK	GBM	A289T	HLA-A*11:01	0.12506	0.765166	-0.0007	2.8	Non-Toxin	PROBABLE ALLERGEN	8.2	-12.12	32.22	0.189	4.9	30.3858	0.059375	1.27368	45.01	0.22	2.88	0.337673	1
YSFGVTCVK	YSFGATCVK	GBM	A289V	HLA-A*68:01	0.12746	0.851954	0.0625	2.8	Non-Toxin	PROBABLE NON-ALLERGEN	8.2	-12.12	64.44	0.733	9.8	30.4898	0.088125	1.92624	8.18	0.06	2.78	0.337627	1
VVMGENNTLV	GVMGENNTLV	GBM	G598V	HLA-A*02:03	0.08849	0.421841	1.2778	100	Non-Toxin	PROBABLE NON-ALLERGEN	4	-7.03	126	0.67	-7.8	28.6333	0.339125	1.14523	146.68	1.8	2.96	0.336859	1
YSFGDTCVKK	YSFGATCVKK	GBM	A289D	HLA-A*11:01	-0.01041	0.897036	-0.2508	2.8	Non-Toxin	PROBABLE ALLERGEN	8.18	-16.45	29	-0.5	-1.8	43.8246	0.175625	0.634164	67.08	0.32	2.94	0.335992	1
YSFGVTCVK	YSFGATCVK	GBM	A289V	HLA-A*11:01	0.12746	0.821567	0.0625	2.8	Non-Toxin	PROBABLE NON-ALLERGEN	8.2	-12.12	64.44	0.733	9.8	29.89	0.05525	1.36878	32	0.16	2.7	0.334561	1
VVMGENNTLV	GVMGENNTLV	GBM	G598V	HLA-A*02:01	0.08849	0.446945	1.2778	100	Non-Toxin	PROBABLE NON-ALLERGEN	4	-7.03	126	0.67	-7.8	107.875	0.637125	0.877575	557.96	2.4	2.89	0.332609	1
MASVDNPHM	MASVDNPHV	GBM	V774M	HLA-B*35:01	0.01289	0.442481	0.985	30	Non-Toxin	PROBABLE NON-ALLERGEN	5.06	2.7	43.33	-0.311	-7.6	75.4588	0.21575	8.86443	49.47	0.1	1.4	0.332308	1
DTCVKKCPR	ATCVKKCPR	GBM	A289D	HLA-A*33:01	-0.44094	0.711435	0.74	1.1	Non-Toxin	PROBABLE ALLERGEN	8.9	-6.37	32.22	-0.989	-2.7	42.2662	0.049875	7.50125	38.62	0.07	1.48	0.330673	1
AQQCSGCCR	AQQCSGRCR	GBM	R222C	HLA-A*31:01	-0.29805	0.766919	0.3459	4.4	Toxin	PROBABLE NON-ALLERGEN	8.01	21.91	11.11	-0.378	6.3	444.27	1.10962	1.09879	224.31	1.3	2.84	0.32908	1
VVMGENNTL	GVMGENNTL	GBM	G598V	HLA-B*15:01	0.08573	0.924967	1.4047	100	Non-Toxin	PROBABLE NON-ALLERGEN	4	-8.92	107.78	0.278	-11.6	318.441	0.89525	1.20637	3012.81	4.1	2.73	0.328802	1
RMFNNCEVVR	RMFNNCEVVL	GBM	L62R	HLA-A*33:01	0.1259	0.912418	0.9949	1	Non-Toxin	PROBABLE ALLERGEN	8.25	6.12	58	-0.39	0.4	502.566	0.8445	14.1827	553.43	0.84	0.37	0.325085	1
SVDNPHMCR	SVDNPHVCR	GBM	V774M	HLA-A*11:01	-0.15936	0.377555	0.0131	1.9	Non-Toxin	PROBABLE ALLERGEN	6.46	-11.01	32.22	-0.944	-3.9	101.585	0.504875	1.09086	103.12	0.47	2.39	0.32464	1
RMFNNCEVVR	RMFNNCEVVL	GBM	L62R	HLA-A*03:01	0.1259	0.768016	0.9949	1	Non-Toxin	PROBABLE ALLERGEN	8.25	6.12	58	-0.39	0.4	84.7638	0.340375	10.0959	219.35	0.55	0.83	0.324442	1
VMASVDNPHM	VMASVDNPHV	GBM	V774M	HLA-B*15:01	-0.08852	0.345441	0.987	100	Non-Toxin	PROBABLE NON-ALLERGEN	5.08	3.43	68	0.14	-8.4	532.533	1.16025	4.68821	65.8	0.24	1.88	0.32173	1
VTCVKKCPR	ATCVKKCPR	GBM	A289V	HLA-A*11:01	-0.44094	0.537602	1.017	100	Non-Toxin	PROBABLE ALLERGEN	9.5	0.9	64.44	-0.133	-2.7	399.352	1.11162	0.701226	2252.64	3.2	2.39	0.319204	1
RMFNNCEVVR	RMFNNCEVVL	GBM	L62R	HLA-A*11:01	0.1259	0.697972	0.9949	1	Non-Toxin	PROBABLE ALLERGEN	8.25	6.12	58	-0.39	0.4	196.965	0.7795	11.5088	670.77	1.7	0.48	0.319178	1
GTTCVKKCPR	GATCVKKCPR	GBM	A289T	HLA-A*33:01	-0.46643	0.91144	0.8936	30	Non-Toxin	PROBABLE ALLERGEN	9.5	1.81	29	-0.65	-0.2	543.821	0.874125	1.58387	1021.26	1.4	2.14	0.318862	1
ASVDNPHMCR	ASVDNPHVCR	GBM	V774M	HLA-A*31:01	-0.13063	0.823766	0.2359	4.4	Non-Toxin	PROBABLE ALLERGEN	6.78	-8.91	39	-0.67	-7.4	122.906	0.5485	1.08933	141.76	0.84	2.05	0.317832	1
YSFGTTCVK	YSFGATCVK	GBM	A289T	HLA-A*68:01	0.12506	0.664858	-0.0007	2.8	Non-Toxin	PROBABLE ALLERGEN	8.2	-12.12	32.22	0.189	4.9	33.3943	0.1235	1.37449	17.05	0.17	1.84	0.317662	1
TTCVKKCPR	ATCVKKCPR	GBM	A289T	HLA-A*68:01	-0.44094	0.683452	1.0049	7.2	Non-Toxin	PROBABLE ALLERGEN	9.5	10.33	32.22	-0.678	-2.7	35.7029	0.158875	2.51377	135.34	1.2	1.62	0.316815	1
YSFGVTCVKK	YSFGATCVKK	GBM	A289V	HLA-A*68:01	0.00819	0.825546	0.1012	2.8	Non-Toxin	PROBABLE NON-ALLERGEN	9.2	-9.91	58	0.27	5.9	51.4456	0.325625	1.01804	8.71	0.06	1.91	0.316473	1
MASVDNPHM	MASVDNPHV	GBM	V774M	HLA-B*53:01	0.01289	0.631711	0.985	30	Non-Toxin	PROBABLE NON-ALLERGEN	5.06	2.7	43.33	-0.311	-7.6	283.611	0.419625	2.72922	732.74	0.34	1.65	0.316265	1
VTCVKKCPR	ATCVKKCPR	GBM	A289V	HLA-A*68:01	-0.44094	0.631182	1.017	100	Non-Toxin	PROBABLE ALLERGEN	9.5	0.9	64.44	-0.133	-2.7	44.6326	0.258375	1.54572	643.96	2.5	1.65	0.313637	1
YSFGDTCVK	YSFGATCVK	GBM	A289D	HLA-A*11:01	0.10886	0.857102	-0.1134	2.8	Non-Toxin	PROBABLE ALLERGEN	5.83	-19.39	32.22	-0.122	2.1	42.2049	0.15975	0.473396	99.37	0.46	1.78	0.313413	1
SVDNPHMCR	SVDNPHVCR	GBM	V774M	HLA-A*31:01	-0.15936	0.849984	0.0131	1.9	Non-Toxin	PROBABLE ALLERGEN	6.46	-11.01	32.22	-0.944	-3.9	177.626	0.697625	1.02706	246.1	1.4	1.87	0.31316	1
GTTCVKKCPR	GATCVKKCPR	GBM	A289T	HLA-A*11:01	-0.46643	0.362614	0.8936	30	Non-Toxin	PROBABLE ALLERGEN	9.5	1.81	29	-0.65	-0.2	653.181	1.38737	2.48869	1358.02	2.4	1.86	0.312816	1
GTTCVKKCPR	GATCVKKCPR	GBM	A289T	HLA-A*68:01	-0.46643	0.556371	0.8936	30	Non-Toxin	PROBABLE ALLERGEN	9.5	1.81	29	-0.65	-0.2	75.4218	0.51425	2.52309	182.95	1.3	1.42	0.310559	1
GVTCVKKCPR	GATCVKKCPR	GBM	A289V	HLA-A*33:01	-0.46643	0.89659	0.8334	30	Non-Toxin	PROBABLE ALLERGEN	9.5	1.81	58	-0.16	-0.2	661.885	0.94925	1.45852	1274.92	1.6	1.75	0.310488	1
YSFGDTCVK	YSFGATCVK	GBM	A289D	HLA-A*68:01	0.10886	0.647148	-0.1134	2.8	Non-Toxin	PROBABLE ALLERGEN	5.83	-19.39	32.22	-0.122	2.1	43.4374	0.2495	0.680361	27.97	0.31	1.58	0.309622	1
YSFGTTCVKK	YSFGATCVKK	GBM	A289T	HLA-A*68:01	0.00579	0.666268	0.0676	2.8	Non-Toxin	PROBABLE ALLERGEN	9.2	-9.91	29	-0.22	1	58.7396	0.394625	0.840038	18.45	0.18	1.53	0.308166	1
YSFGDTCVKK	YSFGATCVKK	GBM	A289D	HLA-A*68:01	-0.01041	0.624812	-0.2508	2.8	Non-Toxin	PROBABLE ALLERGEN	8.18	-16.45	29	-0.5	-1.8	60.0509	0.40425	0.820037	25.38	0.27	1.5	0.307462	1
DTCVKKCPR	ATCVKKCPR	GBM	A289D	HLA-A*68:01	-0.44094	0.570912	0.74	1.1	Non-Toxin	PROBABLE ALLERGEN	8.9	-6.37	32.22	-0.989	-2.7	43.4456	0.2495	1.6007	204.31	1.4	1.25	0.306224	1
KYSFGTTCVK	KYSFGATCVK	GBM	A289T	HLA-A*30:01	0.15006	0.900405	-0.1253	1.3	Non-Toxin	PROBABLE ALLERGEN	9.2	-9.91	29	-0.22	7.7	130.821	0.318125	1.39136	49.25	0.26	1.26	0.305278	1
ASVDNPHMCR	ASVDNPHVCR	GBM	V774M	HLA-A*68:01	-0.13063	0.728252	0.2359	4.4	Non-Toxin	PROBABLE ALLERGEN	6.78	-8.91	39	-0.67	-7.4	53.379	0.348375	0.878005	194.66	1.4	1.33	0.304782	1
YSFGTTCVKK	YSFGATCVKK	GBM	A289T	HLA-A*03:01	0.00579	0.831	0.0676	2.8	Non-Toxin	PROBABLE ALLERGEN	9.2	-9.91	29	-0.22	1	79.8658	0.321	0.836838	173.55	0.45	1.26	0.303503	1
KYSFGVTCVK	KYSFGATCVK	GBM	A289V	HLA-A*30:01	0.15246	0.855259	-0.2271	1.3	Non-Toxin	PROBABLE ALLERGEN	9.2	-9.91	58	0.27	12.6	165.938	0.391875	1.12951	47.76	0.24	1.21	0.302982	1
QIIKGNMYY	QIIRGNMYY	GBM	R108K	HLA-A*26:01	-0.29725	0.387636	0.1543	0.8	Non-Toxin	PROBABLE ALLERGEN	8.5	20.61	86.67	-0.333	-7.2	99.874	0.05575	1.76457	292.67	0.11	0.98	0.302922	1
SVDNPHMCR	SVDNPHVCR	GBM	V774M	HLA-A*68:01	-0.15936	0.592313	0.0131	1.9	Non-Toxin	PROBABLE ALLERGEN	6.46	-11.01	32.22	-0.944	-3.9	49.0687	0.305875	1	141.07	1.2	1.18	0.302595	1
QIIKGNMYY	QIIRGNMYY	GBM	R108K	HLA-A*01:01	-0.29725	0.250786	0.1543	0.8	Non-Toxin	PROBABLE ALLERGEN	8.5	20.61	86.67	-0.333	-7.2	312.323	0.3955	1.37263	4915.87	1.3	1.1	0.301623	1
YSFGVTCVKK	YSFGATCVKK	GBM	A289V	HLA-A*03:01	0.00819	0.888717	0.1012	2.8	Non-Toxin	PROBABLE NON-ALLERGEN	9.2	-9.91	58	0.27	5.9	86.5166	0.348375	0.77108	152.17	0.4	1.14	0.300811	1
VVRGNLEITY	VVLGNLEITY	GBM	L62R	HLA-A*30:02	0.26305	0.97796	-0.2626	100	Non-Toxin	PROBABLE ALLERGEN	5.97	11.28	136	0.28	0.2	97.2652	0.271125	1.40065	234.67	0.41	0.95	0.299705	1
YSFGTTCVK	YSFGATCVK	GBM	A289T	HLA-A*03:01	0.12506	0.911425	-0.0007	2.8	Non-Toxin	PROBABLE ALLERGEN	8.2	-12.12	32.22	0.189	4.9	53.5433	0.183875	1.1414	230.47	0.57	0.96	0.29968	1
KYSFGVTCV	KYSFGATCV	GBM	A289V	HLA-A*23:01	0.13722	0.951077	-0.5764	1.3	Non-Toxin	PROBABLE ALLERGEN	8.2	-8.92	64.44	0.733	8.4	276.918	0.55775	1.38951	924.26	0.89	1.04	0.299405	1
YSFGVTCVK	YSFGATCVK	GBM	A289V	HLA-A*03:01	0.12746	0.956475	0.0625	2.8	Non-Toxin	PROBABLE NON-ALLERGEN	8.2	-12.12	64.44	0.733	9.8	55.1404	0.195875	1.07147	190.86	0.48	0.9	0.298229	1
CAQQCSGCCR	CAQQCSGRCR	GBM	R222C	HLA-A*33:01	-0.41286	0.375021	0.1381	1.2	Toxin	PROBABLE NON-ALLERGEN	7.89	20.72	10	-0.09	2.8	266.647	0.606875	1.61689	2498.31	2.4	0.95	0.298064	1
KYSFGVTCV	KYSFGATCV	GBM	A289V	HLA-A*24:02	0.13722	0.42555	-0.5764	1.3	Non-Toxin	PROBABLE ALLERGEN	8.2	-8.92	64.44	0.733	8.4	141.941	0.4095	1.40324	580.43	0.46	0.91	0.29799	1
GVTCVKKCPR	GATCVKKCPR	GBM	A289V	HLA-A*68:01	-0.46643	0.600114	0.8334	30	Non-Toxin	PROBABLE ALLERGEN	9.5	1.81	58	-0.16	-0.2	139.704	0.822625	1.57727	427.91	2	0.99	0.297209	1
KYSFGTTCV	KYSFGATCV	GBM	A289T	HLA-A*23:01	0.1349	0.905744	-0.5168	1.3	Non-Toxin	PROBABLE NON-ALLERGEN	8.2	-8.92	32.22	0.189	3.5	360.223	0.644625	1.20225	1128.72	0.99	0.96	0.296681	1
QQCSGCCRGK	QQCSGRCRGK	GBM	R222C	HLA-A*11:01	-0.19074	0.270257	0.6357	0.8	Toxin	PROBABLE ALLERGEN	8.71	3.74	0	-0.95	-1.1	310.861	0.9865	1.38583	2837.09	3.6	1.05	0.296615	1
RMFNNCEVVR	RMFNNCEVVL	GBM	L62R	HLA-A*30:01	0.1259	0.912418	0.9949	1	Non-Toxin	PROBABLE ALLERGEN	8.25	6.12	58	-0.39	0.4	179.508	0.420125	4.68462	1104.74	3.2	0.27	0.296061	1
SVDNPHMCR	SVDNPHVCR	GBM	V774M	HLA-A*33:01	-0.15936	0.849984	0.0131	1.9	Non-Toxin	PROBABLE ALLERGEN	6.46	-11.01	32.22	-0.944	-3.9	194.058	0.493	0.901369	761.34	1.2	0.92	0.296015	1
KYSFGVTCVK	KYSFGATCVK	GBM	A289V	HLA-A*31:01	0.15246	0.855259	-0.2271	1.3	Non-Toxin	PROBABLE ALLERGEN	9.2	-9.91	58	0.27	12.6	186.059	0.7165	1.31769	84.81	0.57	0.91	0.295593	1
KYSFGTTCV	KYSFGATCV	GBM	A289T	HLA-A*24:02	0.1349	0.330591	-0.5168	1.3	Non-Toxin	PROBABLE NON-ALLERGEN	8.2	-8.92	32.22	0.189	3.5	176.157	0.482875	1.19001	641.95	0.49	0.84	0.295469	1
CAQQCSGCCR	CAQQCSGRCR	GBM	R222C	HLA-A*68:01	-0.41286	0.434923	0.1381	1.2	Toxin	PROBABLE NON-ALLERGEN	7.89	20.72	10	-0.09	2.8	95.8005	0.6295	1.93705	2369.39	4.6	0.75	0.295096	1
YSFGDTCVKK	YSFGATCVKK	GBM	A289D	HLA-A*03:01	-0.01041	0.852543	-0.2508	2.8	Non-Toxin	PROBABLE ALLERGEN	8.18	-16.45	29	-0.5	-1.8	116.278	0.45375	0.592011	483.41	0.9	0.9	0.294926	1
TTCVKKCPR	ATCVKKCPR	GBM	A289T	HLA-A*11:01	-0.44094	0.4812	1.0049	7.2	Non-Toxin	PROBABLE ALLERGEN	9.5	10.33	32.22	-0.678	-2.7	480.782	1.211	0.643683	1451.23	2.5	1.13	0.294242	1
KYSFGDTCVK	KYSFGATCVK	GBM	A289D	HLA-A*30:01	0.13386	0.893815	-0.2961	1.3	Non-Toxin	PROBABLE ALLERGEN	8.18	-16.45	29	-0.5	4.9	252.462	0.536875	0.824447	236.46	0.97	0.82	0.293556	1
QQCSGCCRGK	QQCSGRCRGK	GBM	R222C	HLA-A*03:01	-0.19074	0.651225	0.6357	0.8	Toxin	PROBABLE ALLERGEN	8.71	3.74	0	-0.95	-1.1	417.044	0.932625	1.18228	4236.83	3.6	0.9	0.293476	1
EVVRGNLEI	EVVLGNLEI	GBM	L62R	HLA-A*26:01	0.14153	0.436847	-0.3603	1	Non-Toxin	PROBABLE NON-ALLERGEN	4.53	11.42	151.11	0.144	-8.1	208.615	0.113625	1.47305	1238.85	0.33	0.55	0.293377	1
MCRLLGICL	VCRLLGICL	GBM	V774M	HLA-B*07:02	0.10756	0.6331	0.7807	30	Non-Toxin	PROBABLE NON-ALLERGEN	7.83	20.86	173.33	1.989	14.2	363.01	0.798625	1.63985	7654.14	4.1	0.77	0.293366	1
KGNMYYENSY	RGNMYYENSY	GBM	R108K	HLA-A*30:02	-0.19387	0.52743	-0.195	1.3	Non-Toxin	PROBABLE ALLERGEN	6	20.5	0	-1.76	-8.5	344.426	0.679875	0.908071	70.26	0.11	0.78	0.292065	1
VVMGENNTL	GVMGENNTL	GBM	G598V	HLA-B*07:02	0.08573	0.639641	1.4047	100	Non-Toxin	PROBABLE NON-ALLERGEN	4	-8.92	107.78	0.278	-11.6	499.098	0.928	1.38645	4085.17	2.6	0.79	0.292051	1
NPHMCRLLGI	NPHVCRLLGI	GBM	V774M	HLA-B*07:02	-0.1683	0.52715	1.4771	1.4	Non-Toxin	PROBABLE ALLERGEN	8.26	-2.37	117	0.33	7.1	294.815	0.71925	1.15242	218.38	0.37	0.75	0.291992	1
KYSFGTTCVK	KYSFGATCVK	GBM	A289T	HLA-A*31:01	0.15006	0.900405	-0.1253	1.3	Non-Toxin	PROBABLE ALLERGEN	9.2	-9.91	29	-0.22	7.7	202.368	0.7545	1.25133	185.91	1.2	0.74	0.291869	1
VVMGENNTL	GVMGENNTL	GBM	G598V	HLA-A*02:06	0.08573	0.864282	1.4047	100	Non-Toxin	PROBABLE NON-ALLERGEN	4	-8.92	107.78	0.278	-11.6	137.843	0.826125	1.10425	405.54	2.3	0.79	0.291864	1
VVMGENNTL	GVMGENNTL	GBM	G598V	HLA-A*02:03	0.08573	0.545957	1.4047	100	Non-Toxin	PROBABLE NON-ALLERGEN	4	-8.92	107.78	0.278	-11.6	137.581	0.94075	1.01435	1548.19	6.3	0.84	0.291741	1
GVTCVKKCPR	GATCVKKCPR	GBM	A289V	HLA-A*11:01	-0.46643	0.321148	0.8334	30	Non-Toxin	PROBABLE ALLERGEN	9.5	1.81	58	-0.16	-0.2	1493.27	1.93325	1.78598	2986.72	3.7	1.07	0.291706	1
VMASVDNPHM	VMASVDNPHV	GBM	V774M	HLA-A*02:01	-0.08852	0.661902	0.987	100	Non-Toxin	PROBABLE NON-ALLERGEN	5.08	3.43	68	0.14	-8.4	185.99	0.862125	0.315499	584.87	2.4	0.91	0.291413	1
DTCVKKCPR	ATCVKKCPR	GBM	A289D	HLA-A*26:01	-0.44094	0.454802	0.74	1.1	Non-Toxin	PROBABLE ALLERGEN	8.9	-6.37	32.22	-0.989	-2.7	4470.05	0.807625	4.45225	26048.2	12	0.19	0.291112	1
ASVDNPHMCR	ASVDNPHVCR	GBM	V774M	HLA-A*33:01	-0.13063	0.823766	0.2359	4.4	Non-Toxin	PROBABLE ALLERGEN	6.78	-8.91	39	-0.67	-7.4	422.897	0.777125	0.864565	3407.54	2.9	0.77	0.291062	1
CAQQCSGCCR	CAQQCSGRCR	GBM	R222C	HLA-A*31:01	-0.41286	0.375021	0.1381	1.2	Toxin	PROBABLE NON-ALLERGEN	7.89	20.72	10	-0.09	2.8	389.662	1.04887	1.26302	868.47	2.8	0.78	0.290632	1
HMCRLLGICL	HVCRLLGICL	GBM	V774M	HLA-B*15:01	0.1257	0.75369	0.9807	3.5	Non-Toxin	PROBABLE NON-ALLERGEN	8.08	19.77	156	1.47	9.7	6482.16	3.6895	2.33406	1316.71	2.4	1.55	0.290453	1
QIIKGNMYY	QIIRGNMYY	GBM	R108K	HLA-A*30:02	-0.29725	0.901007	0.1543	0.8	Non-Toxin	PROBABLE ALLERGEN	8.5	20.61	86.67	-0.333	-7.2	51.4461	0.091625	1.36289	122.95	0.21	0.4	0.290312	1
HMCRLLGICL	HVCRLLGICL	GBM	V774M	HLA-A*02:01	0.1257	0.50193	0.9807	3.5	Non-Toxin	PROBABLE NON-ALLERGEN	8.08	19.77	156	1.47	9.7	1175.74	1.86025	2.20024	1157.5	3.5	0.84	0.289124	1
MCRLLGICL	VCRLLGICL	GBM	V774M	HLA-B*08:01	0.10756	0.899709	0.7807	30	Non-Toxin	PROBABLE NON-ALLERGEN	7.83	20.86	173.33	1.989	14.2	224.076	0.45975	2.40647	1441.38	1.3	0.29	0.288961	1
YSFGDTCVK	YSFGATCVK	GBM	A289D	HLA-A*03:01	0.10886	0.882461	-0.1134	2.8	Non-Toxin	PROBABLE ALLERGEN	5.83	-19.39	32.22	-0.122	2.1	111.469	0.437875	0.479303	906.08	1.5	0.6	0.288943	1
SVDNPHMCR	SVDNPHVCR	GBM	V774M	HLA-A*03:01	-0.15936	0.741967	0.0131	1.9	Non-Toxin	PROBABLE ALLERGEN	6.46	-11.01	32.22	-0.944	-3.9	514.521	1.01837	1.09218	1613.8	2.1	0.69	0.288582	1
YSFGVTCVK	YSFGATCVK	GBM	A289V	HLA-A*30:01	0.12746	0.976924	0.0625	2.8	Non-Toxin	PROBABLE NON-ALLERGEN	8.2	-12.12	64.44	0.733	9.8	92.5912	0.218375	1.03034	236.63	0.97	0.41	0.288574	1
YSFGTTCVK	YSFGATCVK	GBM	A289T	HLA-A*30:01	0.12506	0.939949	-0.0007	2.8	Non-Toxin	PROBABLE ALLERGEN	8.2	-12.12	32.22	0.189	4.9	89.1228	0.20525	1.09622	200.95	0.86	0.38	0.288299	1
DTCVKKCPR	ATCVKKCPR	GBM	A289D	HLA-A*31:01	-0.44094	0.711435	0.74	1.1	Non-Toxin	PROBABLE ALLERGEN	8.9	-6.37	32.22	-0.989	-2.7	454.365	1.12225	0.110826	1046.86	3	0.85	0.287817	1
CEVVRGNLEI	CEVVLGNLEI	GBM	L62R	HLA-B*40:01	0.18139	0.91788	-0.197	1.2	Non-Toxin	PROBABLE NON-ALLERGEN	4.53	11.28	136	0.38	-3.9	389.688	0.6245	0.713171	1755.7	0.98	0.57	0.287816	1
YSFGVTCVK	YSFGATCVK	GBM	A289V	HLA-A*31:01	0.12746	0.976924	0.0625	2.8	Non-Toxin	PROBABLE NON-ALLERGEN	8.2	-12.12	64.44	0.733	9.8	213.075	0.778125	1.31245	472.41	2	0.51	0.287501	1
LQIIKGNMYY	LQIIRGNMYY	GBM	R108K	HLA-A*30:02	-0.15633	0.862837	0.1073	5.5	Non-Toxin	PROBABLE ALLERGEN	8.5	52.15	117	0.08	-2.7	176.203	0.44775	1.01452	89.55	0.15	0.43	0.287317	1
KYSFGTTCVK	KYSFGATCVK	GBM	A289T	HLA-A*03:01	0.15006	0.922213	-0.1253	1.3	Non-Toxin	PROBABLE ALLERGEN	9.2	-9.91	29	-0.22	7.7	416.87	0.932625	1.14971	82.48	0.23	0.55	0.286681	1
VMASVDNPHM	VMASVDNPHV	GBM	V774M	HLA-A*02:03	-0.08852	0.332395	0.987	100	Non-Toxin	PROBABLE NON-ALLERGEN	5.08	3.43	68	0.14	-8.4	60.6098	0.620875	0.192672	251.52	2.4	0.59	0.286577	1
VTCVKKCPR	ATCVKKCPR	GBM	A289V	HLA-A*30:01	-0.44094	0.801349	1.017	100	Non-Toxin	PROBABLE ALLERGEN	9.5	0.9	64.44	-0.133	-2.7	543.922	0.8755	0.569246	4734.93	9.8	0.61	0.286387	1
MASVDNPHM	MASVDNPHV	GBM	V774M	HLA-B*58:01	0.01289	0.951773	0.985	30	Non-Toxin	PROBABLE NON-ALLERGEN	5.06	2.7	43.33	-0.311	-7.6	550.627	0.76275	1.81498	299.32	0.65	0.34	0.285947	1
CEVVRGNLEI	CEVVLGNLEI	GBM	L62R	HLA-B*44:03	0.18139	0.951467	-0.197	1.2	Non-Toxin	PROBABLE NON-ALLERGEN	4.53	11.28	136	0.38	-3.9	656.288	0.884	0.689762	1852.58	0.73	0.56	0.285754	1
NPHMCRLLGI	NPHVCRLLGI	GBM	V774M	HLA-B*51:01	-0.1683	0.935873	1.4771	1.4	Non-Toxin	PROBABLE ALLERGEN	8.26	-2.37	117	0.33	7.1	3701.93	1.82587	0.85103	3287.95	0.41	0.87	0.285667	1
KYSFGVTCVK	KYSFGATCVK	GBM	A289V	HLA-A*03:01	0.15246	0.911347	-0.2271	1.3	Non-Toxin	PROBABLE ALLERGEN	9.2	-9.91	58	0.27	12.6	499.463	1.005	1.06692	71.34	0.21	0.53	0.285535	1
EVVRGNLEI	EVVLGNLEI	GBM	L62R	HLA-A*68:02	0.14153	0.59894	-0.3603	1	Non-Toxin	PROBABLE NON-ALLERGEN	4.53	11.42	151.11	0.144	-8.1	79.5515	0.268375	1.05263	77.01	0.41	0.26	0.28543	1
AVVMGENNTL	AGVMGENNTL	GBM	G598V	HLA-A*02:03	-0.02167	0.0969135	1.2473	4.4	Non-Toxin	PROBABLE NON-ALLERGEN	4	-7.03	107	0.43	-9.7	1645.59	2.11725	4.06494	2908.43	9	0.4	0.284831	1
CEVVRGNLEI	CEVVLGNLEI	GBM	L62R	HLA-B*44:02	0.18139	0.422983	-0.197	1.2	Non-Toxin	PROBABLE NON-ALLERGEN	4.53	11.28	136	0.38	-3.9	420.961	0.782875	0.833307	1349.88	0.62	0.44	0.284614	1
VVMGENNTL	GVMGENNTL	GBM	G598V	HLA-A*32:01	0.08573	0.848382	1.4047	100	Non-Toxin	PROBABLE NON-ALLERGEN	4	-8.92	107.78	0.278	-11.6	228.321	0.765875	1.59115	1253.42	0.76	0.3	0.284452	1
KYSFGDTCV	KYSFGATCV	GBM	A289D	HLA-A*24:02	0.11924	0.43067	-0.745	1.3	Non-Toxin	PROBABLE ALLERGEN	5.83	-16.19	32.22	-0.122	0.7	568.538	0.92325	0.622394	2354.46	1.3	0.48	0.283739	1
YSFGTTCVKK	YSFGATCVKK	GBM	A289T	HLA-A*30:01	0.00579	0.959798	0.0676	2.8	Non-Toxin	PROBABLE ALLERGEN	9.2	-9.91	29	-0.22	1	520.994	0.854875	0.85685	630.33	2.1	0.4	0.283425	1
YSFGTTCVK	YSFGATCVK	GBM	A289T	HLA-A*31:01	0.12506	0.939949	-0.0007	2.8	Non-Toxin	PROBABLE ALLERGEN	8.2	-12.12	32.22	0.189	4.9	359.875	1.01037	1.01076	944.47	2.9	0.43	0.283408	1
AVVMGENNTL	AGVMGENNTL	GBM	G598V	HLA-A*68:02	-0.02167	0.336265	1.2473	4.4	Non-Toxin	PROBABLE NON-ALLERGEN	4	-7.03	107	0.43	-9.7	3067.7	2.1385	4.83154	8307.35	9.4	0.19	0.283094	1
SVDNPHMCRL	SVDNPHVCRL	GBM	V774M	HLA-A*01:01	-0.15917	0.204994	0.6639	1.9	Non-Toxin	PROBABLE ALLERGEN	6.46	-8.91	68	-0.47	-8.4	1230.94	0.95575	0.804211	6665.66	1.7	0.41	0.282751	1
VMASVDNPHM	VMASVDNPHV	GBM	V774M	HLA-A*02:06	-0.08852	0.54609	0.987	100	Non-Toxin	PROBABLE NON-ALLERGEN	5.08	3.43	68	0.14	-8.4	251.199	1.11563	0.283249	977.62	3.9	0.53	0.282289	1
VTCVKKCPR	ATCVKKCPR	GBM	A289V	HLA-A*03:01	-0.44094	0.769933	1.017	100	Non-Toxin	PROBABLE ALLERGEN	9.5	0.9	64.44	-0.133	-2.7	1720.84	1.65462	0.814686	8555.65	6	0.61	0.281767	1
SFGTTCVKK	SFGATCVKK	GBM	A289T	HLA-A*30:01	-0.05405	0.878756	-0.022	1.9	Non-Toxin	PROBABLE ALLERGEN	9.3	-12.12	32.22	-0.1	1.4	698.022	1.01438	1.02514	3034.73	6.8	0.25	0.279984	1
MASVDNPHM	MASVDNPHV	GBM	V774M	HLA-B*51:01	0.01289	0.790786	0.985	30	Non-Toxin	PROBABLE NON-ALLERGEN	5.06	2.7	43.33	-0.311	-7.6	744.033	0.75225	0.401628	8703.55	1.5	0.25	0.279827	1
HMCRLLGICL	HVCRLLGICL	GBM	V774M	HLA-A*02:06	0.1257	0.795806	0.9807	3.5	Non-Toxin	PROBABLE NON-ALLERGEN	8.08	19.77	156	1.47	9.7	1272.31	2.11762	1.593	2092.15	6.3	0.53	0.279493	1
CVKTCPAVV	CVKTCPAGV	GBM	G598V	HLA-A*30:01	-0.03674	0.788603	0.4571	1.2	Non-Toxin	PROBABLE NON-ALLERGEN	8.06	40.11	107.78	1.467	6.2	612.827	0.940875	1.0655	522.36	1.9	0.18	0.279283	1
RMFNNCEVVR	RMFNNCEVVL	GBM	L62R	HLA-A*32:01	0.1259	0.912418	0.9949	1	Non-Toxin	PROBABLE ALLERGEN	8.25	6.12	58	-0.39	0.4	1640.98	2.20237	0.179409	4547.1	2.2	0.55	0.274816	1
RMFNNCEVVR	RMFNNCEVVL	GBM	L62R	HLA-A*68:01	0.1259	0.656593	0.9949	1	Non-Toxin	PROBABLE ALLERGEN	8.25	6.12	58	-0.39	0.4	358.276	1.33187	12.3368	592.51	2.4	0.23	0.313192	0
HCVKTCPAV	HCVKTCPAG	GBM	G598V	HLA-B*51:01	-0.20305	0.894982	0.6116	3.5	Non-Toxin	PROBABLE ALLERGEN	8.07	40.11	75.56	0.644	-1.9	1554.94	1.1275	10.4514	19757.1	4.9	0.35	0.310937	0
MFNNCEVVR	MFNNCEVVL	GBM	L62R	HLA-A*68:01	0.0921	0.792277	1.2394	30	Non-Toxin	PROBABLE ALLERGEN	5.75	5.69	64.44	0.067	3.9	697.181	1.75737	9.9027	229.38	1.5	0.24	0.302734	0
FGDTCVKKC	FGATCVKKC	GBM	A289D	HLA-A*01:01	-0.27538	0.283033	-0.0657	1.1	Non-Toxin	PROBABLE ALLERGEN	8.05	-19.39	32.22	-0.044	-1.8	6158.13	2.33875	11.2614	32970.5	36	0.11	0.30052	0
NLQIIKGNMY	NLQIIRGNMY	GBM	R108K	HLA-B*15:01	-0.06024	0.796353	0.385	1.4	Non-Toxin	PROBABLE NON-ALLERGEN	8.59	39.81	117	-0.14	3.1	569.799	1.19625	1.1627	450.11	1.2	0.97	0.292927	0
HCVKTCPAV	HCVKTCPAG	GBM	G598V	HLA-A*68:02	-0.20305	0.333434	0.6116	3.5	Non-Toxin	PROBABLE ALLERGEN	8.07	40.11	75.56	0.644	-1.9	3154.86	2.16375	6.90624	5539.4	6.9	0.34	0.292351	0
VVMGENNTLV	GVMGENNTLV	GBM	G598V	HLA-A*68:02	0.08849	0.502682	1.2778	100	Non-Toxin	PROBABLE NON-ALLERGEN	4	-7.03	126	0.67	-7.8	133.633	0.401625	2.64364	420.98	1.4	0.35	0.291261	0
AVVMGENNTL	AGVMGENNTL	GBM	G598V	HLA-A*26:01	-0.02167	0.608694	1.2473	4.4	Non-Toxin	PROBABLE NON-ALLERGEN	4	-7.03	107	0.43	-9.7	16735.5	2.83087	8.42231	23347.9	8.1	0.21	0.290041	0
HCVKTCPAV	HCVKTCPAG	GBM	G598V	HLA-A*02:06	-0.20305	0.481854	0.6116	3.5	Non-Toxin	PROBABLE ALLERGEN	8.07	40.11	75.56	0.644	-1.9	4122.51	3.40263	5.11491	2929.08	7.7	0.92	0.289192	0
YSFGVTCVK	YSFGATCVK	GBM	A289V	HLA-A*33:01	0.12746	0.976924	0.0625	2.8	Non-Toxin	PROBABLE NON-ALLERGEN	8.2	-12.12	64.44	0.733	9.8	1542.35	1.324	1.27228	1599.05	1.8	0.77	0.288564	0
VVMGENNTL	GVMGENNTL	GBM	G598V	HLA-A*26:01	0.08573	0.537565	1.4047	100	Non-Toxin	PROBABLE NON-ALLERGEN	4	-8.92	107.78	0.278	-11.6	4197.08	0.77325	2.94973	16155.8	4.2	0.27	0.288126	0
KYSFGTTCVK	KYSFGATCVK	GBM	A289T	HLA-A*11:01	0.15006	0.789096	-0.1253	1.3	Non-Toxin	PROBABLE ALLERGEN	9.2	-9.91	29	-0.22	7.7	456.177	1.18112	1.20383	79.62	0.38	0.7	0.287999	0
VVMGENNTL	GVMGENNTL	GBM	G598V	HLA-B*53:01	0.08573	0.864209	1.4047	100	Non-Toxin	PROBABLE NON-ALLERGEN	4	-8.92	107.78	0.278	-11.6	2731.24	1.50188	3.33342	15408.3	5.4	0.46	0.287926	0
ASVDNPHMCR	ASVDNPHVCR	GBM	V774M	HLA-A*03:01	-0.13063	0.617277	0.2359	4.4	Non-Toxin	PROBABLE ALLERGEN	6.78	-8.91	39	-0.67	-7.4	813.049	1.22637	1.06177	2674.26	2.8	0.72	0.287618	0
QIIKGNMYY	QIIRGNMYY	GBM	R108K	HLA-B*35:01	-0.29725	0.78634	0.1543	0.8	Non-Toxin	PROBABLE ALLERGEN	8.5	20.61	86.67	-0.333	-7.2	250.068	0.608875	1.49825	279.76	0.32	0.42	0.28754	0
KYSFGVTCVK	KYSFGATCVK	GBM	A289V	HLA-A*11:01	0.15246	0.662804	-0.2271	1.3	Non-Toxin	PROBABLE ALLERGEN	9.2	-9.91	58	0.27	12.6	513.841	1.24787	1.13944	52.52	0.25	0.7	0.287333	0
NLQIIKGNMY	NLQIIRGNMY	GBM	R108K	HLA-A*01:01	-0.06024	0.496035	0.385	1.4	Non-Toxin	PROBABLE NON-ALLERGEN	8.59	39.81	117	-0.14	3.1	426.409	0.502875	1.4176	7470.61	1.9	0.38	0.287255	0
VVMGENNTL	GVMGENNTL	GBM	G598V	HLA-A*68:02	0.08573	0.50628	1.4047	100	Non-Toxin	PROBABLE NON-ALLERGEN	4	-8.92	107.78	0.278	-11.6	353.796	0.738125	2.59848	2505.68	4	0.26	0.287067	0
AQQCSGCCR	AQQCSGRCR	GBM	R222C	HLA-A*11:01	-0.29805	0.400216	0.3459	4.4	Toxin	PROBABLE NON-ALLERGEN	8.01	21.91	11.11	-0.378	6.3	2147.52	2.24587	1.50431	3160.05	3.8	0.98	0.286928	0
HMCRLLGICL	HVCRLLGICL	GBM	V774M	HLA-A*02:03	0.1257	0.311304	0.9807	3.5	Non-Toxin	PROBABLE NON-ALLERGEN	8.08	19.77	156	1.47	9.7	530.935	1.499	2.08756	488.33	3.5	0.59	0.28649	0
CVKTCPAVV	CVKTCPAGV	GBM	G598V	HLA-B*51:01	-0.03674	0.919605	0.4571	1.2	Non-Toxin	PROBABLE NON-ALLERGEN	8.06	40.11	107.78	1.467	6.2	1983.52	1.28837	3.04055	22443	6.5	0.35	0.286375	0
LQIIKGNMY	LQIIRGNMY	GBM	R108K	HLA-A*30:02	-0.10904	0.8899	0.2718	5.5	Non-Toxin	PROBABLE ALLERGEN	8.59	43.12	130	0.233	-1.4	208.921	0.505625	1.05315	458.68	0.68	0.39	0.286274	0
VVMGENNTL	GVMGENNTL	GBM	G598V	HLA-A*02:01	0.08573	0.550619	1.4047	100	Non-Toxin	PROBABLE NON-ALLERGEN	4	-8.92	107.78	0.278	-11.6	455.578	1.28737	0.932906	1808.14	4.4	0.64	0.285259	0
LQIIKGNMYY	LQIIRGNMYY	GBM	R108K	HLA-A*01:01	-0.15633	0.298437	0.1073	5.5	Non-Toxin	PROBABLE ALLERGEN	8.5	52.15	117	0.08	-2.7	2460.47	1.39262	1.15286	5109.13	1.4	0.64	0.285225	0
VVMGENNTL	GVMGENNTL	GBM	G598V	HLA-B*51:01	0.08573	0.970332	1.4047	100	Non-Toxin	PROBABLE NON-ALLERGEN	4	-8.92	107.78	0.278	-11.6	1678.11	1.17725	3.35984	22023.5	6.2	0.18	0.284904	0
AVVMGENNTL	AGVMGENNTL	GBM	G598V	HLA-B*15:01	-0.02167	0.769702	1.2473	4.4	Non-Toxin	PROBABLE NON-ALLERGEN	4	-7.03	107	0.43	-9.7	3808.11	2.80662	2.9376	5178.14	6.1	0.84	0.284902	0
LQIIKGNMY	LQIIRGNMY	GBM	R108K	HLA-B*44:03	-0.10904	0.943192	0.2718	5.5	Non-Toxin	PROBABLE ALLERGEN	8.59	43.12	130	0.233	-1.4	3590.28	1.64887	1.11311	15110.3	5.1	0.69	0.284281	0
NLQIIKGNMY	NLQIIRGNMY	GBM	R108K	HLA-A*30:02	-0.06024	0.881695	0.385	1.4	Non-Toxin	PROBABLE NON-ALLERGEN	8.59	39.81	117	-0.14	3.1	304.58	0.640375	1.18017	641.91	0.87	0.31	0.284212	0
CVKTCPAVV	CVKTCPAGV	GBM	G598V	HLA-B*07:02	-0.03674	0.690179	0.4571	1.2	Non-Toxin	PROBABLE NON-ALLERGEN	8.06	40.11	107.78	1.467	6.2	1085.3	1.27675	1.78637	9237.21	4.9	0.44	0.284208	0
QIIKGNMYY	QIIRGNMYY	GBM	R108K	HLA-A*32:01	-0.29725	0.901007	0.1543	0.8	Non-Toxin	PROBABLE ALLERGEN	8.5	20.61	86.67	-0.333	-7.2	123.446	0.46575	1.31401	3790.47	1.9	0.22	0.284125	0
KYSFGDTCVK	KYSFGATCVK	GBM	A289D	HLA-A*31:01	0.13386	0.893815	-0.2961	1.3	Non-Toxin	PROBABLE ALLERGEN	8.18	-16.45	29	-0.5	4.9	513.358	1.18712	0.795304	835.88	2.7	0.55	0.283797	0
KYSFGDTCV	KYSFGATCV	GBM	A289D	HLA-A*23:01	0.11924	0.908006	-0.745	1.3	Non-Toxin	PROBABLE ALLERGEN	5.83	-16.19	32.22	-0.122	0.7	1420.85	1.2155	0.637598	3078.92	2.2	0.58	0.283675	0
YSFGDTCVK	YSFGATCVK	GBM	A289D	HLA-A*30:01	0.10886	0.957187	-0.1134	2.8	Non-Toxin	PROBABLE ALLERGEN	5.83	-19.39	32.22	-0.122	2.1	190.94	0.43875	0.512821	993.2	2.9	0.31	0.283498	0
RMFNNCEVVR	RMFNNCEVVL	GBM	L62R	HLA-A*30:02	0.1259	0.912418	0.9949	1	Non-Toxin	PROBABLE ALLERGEN	8.25	6.12	58	-0.39	0.4	1676.83	1.65813	2.31481	4259.26	4.1	0.45	0.28343	0
YSFGVTCVKK	YSFGATCVKK	GBM	A289V	HLA-A*30:01	0.00819	0.983903	0.1012	2.8	Non-Toxin	PROBABLE NON-ALLERGEN	9.2	-9.91	58	0.27	5.9	629.829	0.959125	0.763717	704.35	2.3	0.43	0.282981	0
HMCRLLGICL	HVCRLLGICL	GBM	V774M	HLA-B*08:01	0.1257	0.821002	0.9807	3.5	Non-Toxin	PROBABLE NON-ALLERGEN	8.08	19.77	156	1.47	9.7	882.123	1.16088	2.51125	495.81	0.48	0.21	0.282907	0
MASVDNPHM	MASVDNPHV	GBM	V774M	HLA-B*15:01	0.01289	0.587766	0.985	30	Non-Toxin	PROBABLE NON-ALLERGEN	5.06	2.7	43.33	-0.311	-7.6	1339.64	1.758	3.14768	4470.32	5.5	0.32	0.282887	0
AQQCSGCCR	AQQCSGRCR	GBM	R222C	HLA-A*33:01	-0.29805	0.766919	0.3459	4.4	Toxin	PROBABLE NON-ALLERGEN	8.01	21.91	11.11	-0.378	6.3	2842.75	1.67	1.4122	5289.93	3.9	0.55	0.282404	0
QIIKGNMYY	QIIRGNMYY	GBM	R108K	HLA-A*11:01	-0.29725	0.328617	0.1543	0.8	Non-Toxin	PROBABLE ALLERGEN	8.5	20.61	86.67	-0.333	-7.2	231.126	0.849875	1.22533	169.74	0.66	0.28	0.282331	0
EVVRGNLEI	EVVLGNLEI	GBM	L62R	HLA-B*51:01	0.14153	0.94005	-0.3603	1	Non-Toxin	PROBABLE NON-ALLERGEN	4.53	11.42	151.11	0.144	-8.1	625.77	0.683	0.721449	17393.9	3.9	0.29	0.282083	0
VVMGENNTL	GVMGENNTL	GBM	G598V	HLA-B*35:01	0.08573	0.820574	1.4047	100	Non-Toxin	PROBABLE NON-ALLERGEN	4	-8.92	107.78	0.278	-11.6	1585.62	1.54625	2.84964	5602.81	2.6	0.25	0.282073	0
YSFGVTCVKK	YSFGATCVKK	GBM	A289V	HLA-A*31:01	0.00819	0.983903	0.1012	2.8	Non-Toxin	PROBABLE NON-ALLERGEN	9.2	-9.91	58	0.27	5.9	947.833	1.5045	0.996095	819.31	2.7	0.54	0.282042	0
SFGDTCVKK	SFGATCVKK	GBM	A289D	HLA-A*11:01	-0.07079	0.589489	-0.2615	1.9	Non-Toxin	PROBABLE ALLERGEN	7.92	-19.39	32.22	-0.411	-1.4	310.41	0.9865	1.16219	2652.84	3.5	0.31	0.281758	0
QIIKGNMYY	QIIRGNMYY	GBM	R108K	HLA-B*53:01	-0.29725	0.692488	0.1543	0.8	Non-Toxin	PROBABLE ALLERGEN	8.5	20.61	86.67	-0.333	-7.2	7307.75	2.7	1.52347	9164.63	3	0.87	0.28174	0
QIIKGNMYY	QIIRGNMYY	GBM	R108K	HLA-A*03:01	-0.29725	0.730151	0.1543	0.8	Non-Toxin	PROBABLE ALLERGEN	8.5	20.61	86.67	-0.333	-7.2	367.858	0.87875	1.20711	675.6	1.3	0.26	0.281691	0
VVRGNLEITY	VVLGNLEITY	GBM	L62R	HLA-A*32:01	0.26305	0.97796	-0.2626	100	Non-Toxin	PROBABLE ALLERGEN	5.97	11.28	136	0.28	0.2	434.986	1.13975	0.84898	6994.9	3.3	0.41	0.281618	0
QQCSGCCRGK	QQCSGRCRGK	GBM	R222C	HLA-A*30:01	-0.19074	0.661699	0.6357	0.8	Toxin	PROBABLE ALLERGEN	8.71	3.74	0	-0.95	-1.1	845.566	1.135	1.16509	6184.61	14	0.35	0.281504	0
VVMGENNTL	GVMGENNTL	GBM	G598V	HLA-B*58:01	0.08573	0.863221	1.4047	100	Non-Toxin	PROBABLE NON-ALLERGEN	4	-8.92	107.78	0.278	-11.6	3729.43	1.77837	2.18781	8340.49	7.4	0.41	0.28143	0
KYSFGDTCVK	KYSFGATCVK	GBM	A289D	HLA-A*11:01	0.13386	0.833326	-0.2961	1.3	Non-Toxin	PROBABLE ALLERGEN	8.18	-16.45	29	-0.5	4.9	663.535	1.39437	1.01972	199.11	0.72	0.45	0.281159	0
LQIIKGNMYY	LQIIRGNMYY	GBM	R108K	HLA-B*44:03	-0.15633	0.914135	0.1073	5.5	Non-Toxin	PROBABLE ALLERGEN	8.5	52.15	117	0.08	-2.7	11568.8	3.04325	1.23486	11458.8	3.7	1.01	0.281126	0
VVMGENNTL	GVMGENNTL	GBM	G598V	HLA-B*08:01	0.08573	0.909256	1.4047	100	Non-Toxin	PROBABLE NON-ALLERGEN	4	-8.92	107.78	0.278	-11.6	1144.45	1.33462	2.31104	14472	15	0.21	0.28107	0
ASVDNPHMCR	ASVDNPHVCR	GBM	V774M	HLA-A*30:01	-0.13063	0.823766	0.2359	4.4	Non-Toxin	PROBABLE ALLERGEN	6.78	-8.91	39	-0.67	-7.4	982.419	1.23388	1.00537	4363.04	9.2	0.38	0.280887	0
[truncated: 3,929 more rows]

## Sheet: Supplemental Table S6
HNSCC MHC I-restricted Epitope-HLA Pair Data
[truncated: 7,696 more rows]

## Sheet: Supplemental Table S7
CRAD MHC I-restricted Epitope-HLA Pair Data
[truncated: 31,672 more rows]

## Sheet: Supplemental Table S8
LUAD MHC II-restricted Epitope-HLA Pair Data
[truncated: 19,603 more rows]

[truncated: 17 more sheets: Supplemental Table S9, Supplemental Table S10, Supplemental Table S11, Supplemental Table S12, Supplemental Table S13, Supplemental Table S14, Supplemental Table S15, Supplemental Table S16, Supplemental Table S17, Supplemental Table S18, Supplemental Table S19, Supplemental Tables S20-S21, Supplementary Tables S22-S23, Supplemental Tables S24-S25, Supplemental Table S26, Supplemental Tables S27-S28, Supplemental Table S29]
